# Supplementary material for: Halogen‐Bond Coupled Halogenated‐π‐Conjugation Enables Giant Birefringence in Hydrogen‐Bonded Organic Frameworks
Source: Adv Sci (Weinh). 2026 Jan 14;13(17):e00006. doi: 10.1002/advs.202600006 (PMC13042645; doi:10.1002/advs.202600006)
Supplement: Supplementary file 2 — Supporting File: advs73877‐sup‐0002‐Data.zip. [file ADVS-13-e00006-s002.zip]

Archive with 3 entries (3 files):
- Hybrid-XOF-1.cif
- XB-HOF-1.cif
- XOF-1.cif
