# Supplementary material for: Halogen‐Bond Coupled Halogenated‐π‐Conjugation Enables Giant Birefringence in Hydrogen‐Bonded Organic Frameworks
Source: Adv Sci (Weinh). 2026 Jan 14;13(17):e00006. doi: 10.1002/advs.202600006 (PMC13042645; doi:10.1002/advs.202600006)
Supplement: Supplementary file 2 — Supporting File: advs73877‐sup‐0002‐Data.zip. [file ADVS-13-e00006-s002.zip › Hybrid-XOF-1.cif]

data_1
_audit_creation_date               2025-06-01
_audit_creation_method
;
Olex2 1.5
(compiled 2025.05.22 svn.r631f81ec for OlexSys, GUI svn.r7248)
;
_shelx_SHELXL_version_number       '2018/3'
_audit_contact_author_address      ?
_audit_contact_author_email        ?
_audit_contact_author_name         ''
_audit_contact_author_phone        ?
_publ_contact_author_id_orcid      ?
_publ_section_references
;
Bourhis, L.J., Dolomanov, O.V., Gildea, R.J., Howard, J.A.K., Puschmann, H.
 (2015). Acta Cryst. A71, 59-75.

Dolomanov, O.V., Bourhis, L.J., Gildea, R.J, Howard, J.A.K. & Puschmann, H.
 (2009), J. Appl. Cryst. 42, 339-341.

Sheldrick, G.M. (2015). Acta Cryst. C71, 3-8.
;
_chemical_name_common              ?
_chemical_name_systematic          ?
_chemical_formula_moiety           '0.5(C10 H6 Cl2 I6 N2)'
_chemical_formula_sum              'C5 H3 Cl I3 N'
_chemical_formula_weight           493.23
_chemical_melting_point            ?
loop_
  _atom_type_symbol
  _atom_type_description
  _atom_type_scat_dispersion_real
  _atom_type_scat_dispersion_imag
  _atom_type_scat_source
 'C' 'C' 0.0033 0.0016 'International Tables Vol C Tables 4.2.6.8 and 6.1.1.4'
 'H' 'H' 0.0000 0.0000 'International Tables Vol C Tables 4.2.6.8 and 6.1.1.4'
 'Cl' 'Cl' 0.1484 0.1585 'International Tables Vol C Tables 4.2.6.8 and 6.1.1.4'
 'I' 'I' -0.4742 1.8119 'International Tables Vol C Tables 4.2.6.8 and 6.1.1.4'
 'N' 'N' 0.0061 0.0033 'International Tables Vol C Tables 4.2.6.8 and 6.1.1.4'

_shelx_space_group_comment
;
The symmetry employed for this shelxl refinement is uniquely defined
by the following loop, which should always be used as a source of
symmetry information in preference to the above space-group names.
They are only intended as comments.
;
_space_group_crystal_system        'monoclinic'
_space_group_IT_number             12
_space_group_name_H-M_alt          'C 1 2/m 1'
_space_group_name_Hall             '-C 2y'
loop_
  _space_group_symop_operation_xyz
 'x, y, z'
 '-x, y, -z'
 'x+1/2, y+1/2, z'
 '-x+1/2, y+1/2, -z'
 '-x, -y, -z'
 'x, -y, z'
 '-x+1/2, -y+1/2, -z'
 'x+1/2, -y+1/2, z'

_cell_length_a                     12.830(3)
_cell_length_b                     7.1170(15)
_cell_length_c                     11.404(2)
_cell_angle_alpha                  90
_cell_angle_beta                   91.537(18)
_cell_angle_gamma                  90
_cell_volume                       1040.9(4)
_cell_formula_units_Z              4
_cell_measurement_reflns_used      1790
_cell_measurement_temperature      296.14(10)
_cell_measurement_theta_max        28.7420
_cell_measurement_theta_min        3.1760
_shelx_estimated_absorpt_T_max     0.710
_shelx_estimated_absorpt_T_min     0.022
_exptl_absorpt_coefficient_mu      9.202
_exptl_absorpt_correction_T_max    1.000
_exptl_absorpt_correction_T_min    0.647
_exptl_absorpt_correction_type     gaussian
_exptl_absorpt_process_details
;
CrysAlisPro 1.171.41.113a (Rigaku Oxford Diffraction, 2021)
Numerical absorption correction based on gaussian integration over
a multifaceted crystal model
Empirical absorption correction using spherical harmonics,
implemented in SCALE3 ABSPACK scaling algorithm.
;
_exptl_absorpt_special_details     ?
_exptl_crystal_colour              colourless
_exptl_crystal_colour_primary      colourless
_exptl_crystal_density_diffrn      3.147
_exptl_crystal_density_meas        ?
_exptl_crystal_density_method      ?
_exptl_crystal_description         block
_exptl_crystal_F_000               864
loop_
  _exptl_crystal_face_index_h
  _exptl_crystal_face_index_k
  _exptl_crystal_face_index_l
  _exptl_crystal_face_perp_dist
 8 4 13 0.0180
 -6 9 -5 0.9260
 -8 -4 -13 0.0180
 6 -9 5 0.7966
 12 5 9 0.0180
 -5 9 -5 0.9260
 -12 -5 -9 0.0180
 5 -9 5 0.7966
 15 4 5 0.0180
 -5 9 -5 0.9260
 -15 -4 -5 0.0180
 5 -9 5 0.7966
 17 3 1 0.0180
 -5 9 -5 0.9260
 -17 -3 -1 0.0180
 5 -9 5 0.7966
 17 2 -4 0.0180
 -5 9 -5 0.9260
 -17 -2 4 0.0180
 5 -9 5 0.7966
 16 1 -8 0.0180
 -5 9 -5 0.9260
 -16 -1 8 0.0180
 5 -9 5 0.7966
 12 0 -12 0.0180
 -6 9 -6 0.9260
 -12 0 12 0.0180
 6 -9 6 0.7966
 8 -2 -14 0.0180
 -6 9 -6 0.9260
 -8 2 14 0.0180
 6 -9 6 0.7966
 3 -3 -15 0.0180
 -6 9 -6 0.9260
 -3 3 15 0.0180
 6 -9 6 0.7966
 -2 -4 -15 0.0180
 -6 9 -6 0.9260
 2 4 15 0.0180
 6 -9 6 0.7966
 -7 -5 -12 0.0180
 -6 9 -5 0.9260
 7 5 12 0.0180
 6 -9 5 0.7966
 -12 -5 -9 0.0180
 -6 9 -5 0.9260
 12 5 9 0.0180
 6 -9 5 0.7966
 -15 -4 -5 0.0180
 -6 9 -5 0.9260
 15 4 5 0.0180
 6 -9 5 0.7966
 -17 -4 0 0.0180
 -6 9 -5 0.9260
 17 4 0 0.0180
 6 -9 5 0.7966
 -17 -2 4 0.0180
 -6 9 -5 0.9260
 17 2 -4 0.0180
 6 -9 5 0.7966
 -15 -1 9 0.0180
 -6 9 -5 0.9260
 15 1 -9 0.0180
 6 -9 5 0.7966
 -12 0 12 0.0180
 -6 9 -5 0.9260
 12 0 -12 0.0180
 6 -9 5 0.7966
 -8 2 14 0.0180
 -6 9 -5 0.9260
 8 -2 -14 0.0180
 6 -9 5 0.7966
 -3 3 15 0.0180
 -6 9 -5 0.9260
 3 -3 -15 0.0180
 6 -9 5 0.7966
 2 4 15 0.0180
 -6 9 -5 0.9260
 -2 -4 -15 0.0180
 6 -9 5 0.7966

_exptl_crystal_size_max            1.72
_exptl_crystal_size_mid            0.04
_exptl_crystal_size_min            0.04
_exptl_transmission_factor_max     ?
_exptl_transmission_factor_min     ?
_diffrn_reflns_av_R_equivalents    0.1052
_diffrn_reflns_av_unetI/netI       0.0784
_diffrn_reflns_Laue_measured_fraction_full  0.989
_diffrn_reflns_Laue_measured_fraction_max  0.986
_diffrn_reflns_limit_h_max         16
_diffrn_reflns_limit_h_min         -15
_diffrn_reflns_limit_k_max         8
_diffrn_reflns_limit_k_min         -7
_diffrn_reflns_limit_l_max         12
_diffrn_reflns_limit_l_min         -14
_diffrn_reflns_number              3826
_diffrn_reflns_point_group_measured_fraction_full  0.989
_diffrn_reflns_point_group_measured_fraction_max  0.986
_diffrn_reflns_theta_full          25.242
_diffrn_reflns_theta_max           26.362
_diffrn_reflns_theta_min           3.177
_diffrn_ambient_temperature        296.15
_diffrn_detector_area_resol_mean   10.3468
_diffrn_detector_type              Atlas
_diffrn_measured_fraction_theta_full  0.989
_diffrn_measured_fraction_theta_max  0.986
_diffrn_measurement_details
;
List of Runs (angles in degrees, time in seconds):

  # Type    Start    End  Width  t~exp~   \w     \q     \k     \f   Frames
--------------------------------------------------------------------------
  1  \w    -33.00  29.00   1.00    6.00    --    9.10 -33.00-136.00   62
  2  \w      7.00  72.00   1.00    6.00    --    9.10  33.00  21.00   65
  3  \w    -19.00  47.00   1.00    6.00    --    9.10 -99.00-150.00   66
  4  \w     -6.00  21.00   1.00    6.00    --    9.10 -99.00   0.00   27
  5  \w    -18.00  40.00   1.00    6.00    --    9.10 -99.00-180.00   58
;
_diffrn_measurement_device         'four-circle diffractometer'
_diffrn_measurement_device_type    'SuperNova, Dual, Cu at home/near, Atlas'
_diffrn_measurement_method         '\w scans'
_diffrn_radiation_type             MoK\a
_diffrn_radiation_wavelength       0.71073
_diffrn_source                     ?
_reflns_Friedel_coverage           0.000
_reflns_Friedel_fraction_full      .
_reflns_Friedel_fraction_max       .
_reflns_number_gt                  885
_reflns_number_total               1136
_reflns_special_details
;
 Reflections were merged by SHELXL according to the crystal
 class for the calculation of statistics and refinement.
 
 _reflns_Friedel_fraction is defined as the number of unique
 Friedel pairs measured divided by the number that would be
 possible theoretically, ignoring centric projections and
 systematic absences.
;
_reflns_threshold_expression       'I > 2\s(I)'
_computing_cell_refinement         'CrysAlisPro 1.171.41.113a (Rigaku OD, 2021)'
_computing_data_collection         'CrysAlisPro 1.171.41.113a (Rigaku OD, 2021)'
_computing_data_reduction          'CrysAlisPro 1.171.41.113a (Rigaku OD, 2021)'
_computing_molecular_graphics      'Olex2 1.5 (Dolomanov et al., 2009)'
_computing_publication_material    'Olex2 1.5 (Dolomanov et al., 2009)'
_computing_structure_refinement    'SHELXL 2018/3 (Sheldrick, 2015)'
_computing_structure_solution      'olex2.solve 1.5 (Bourhis et al., 2015)'
_refine_diff_density_max           2.442
_refine_diff_density_min           -2.015
_refine_diff_density_rms           0.392
_refine_ls_extinction_coef         .
_refine_ls_extinction_method       none
_refine_ls_goodness_of_fit_ref     1.084
_refine_ls_hydrogen_treatment      constr
_refine_ls_matrix_type             full
_refine_ls_number_parameters       61
_refine_ls_number_reflns           1136
_refine_ls_number_restraints       6
_refine_ls_R_factor_all            0.0820
_refine_ls_R_factor_gt             0.0601
_refine_ls_restrained_S_all        1.082
_refine_ls_shift/su_max            0.000
_refine_ls_shift/su_mean           0.000
_refine_ls_structure_factor_coef   Fsqd
_refine_ls_weighting_details      
 'w=1/[\s^2^(Fo^2^)+(0.0863P)^2^+3.0000P] where P=(Fo^2^+2Fc^2^)/3'
_refine_ls_weighting_scheme        calc
_refine_ls_wR_factor_gt            0.1443
_refine_ls_wR_factor_ref           0.1654
_refine_special_details            ?
_olex2_refinement_description
;
1. Uiso/Uaniso restraints and constraints
Uanis(Cl1) \\sim Ueq: with sigma of 0.0001 and sigma for terminal atoms of 0.02
2.a Aromatic/amide H refined with riding coordinates:
 C1(H1), C3(H3), C5(H5)
;
_atom_sites_solution_hydrogens     geom
_atom_sites_solution_primary       iterative
_atom_sites_solution_secondary     ?
loop_
  _atom_site_label
  _atom_site_type_symbol
  _atom_site_fract_x
  _atom_site_fract_y
  _atom_site_fract_z
  _atom_site_U_iso_or_equiv
  _atom_site_adp_type
  _atom_site_occupancy
  _atom_site_site_symmetry_order
  _atom_site_calc_flag
  _atom_site_refinement_flags_posn
  _atom_site_refinement_flags_adp
  _atom_site_refinement_flags_occupancy
  _atom_site_disorder_assembly
  _atom_site_disorder_group
 I1 I 0.57747(10) 0.500000 0.75197(12) 0.0718(4) Uani 1 2 d S T P . .
 I2 I 0.16828(10) 0.500000 1.00053(9) 0.0623(4) Uani 1 2 d S T P . .
 I3 I 0.16761(8) 0.500000 0.46424(8) 0.0469(4) Uani 1 2 d S T P . .
 Cl1 Cl 0.0772(4) 0.500000 0.2693(3) 0.0618(10) Uani 1 2 d S TU P . .
 N1 N 0.2558(10) 0.500000 0.6410(10) 0.046(3) Uani 1 2 d S T P . .
 C1 C 0.3615(12) 0.500000 0.6487(12) 0.046(3) Uani 1 2 d S T P . .
 H1 H 0.398578 0.500000 0.579718 0.055 Uiso 1 2 calc R U P . .
 C2 C 0.4145(12) 0.500000 0.7506(13) 0.047(4) Uani 1 2 d S T P . .
 C3 C 0.3599(12) 0.500000 0.8526(13) 0.047(3) Uani 1 2 d S T P . .
 H3 H 0.395880 0.500000 0.924468 0.056 Uiso 1 2 calc R U P . .
 C4 C 0.2578(16) 0.500000 0.8497(13) 0.057(4) Uani 1 2 d S T P . .
 C5 C 0.2038(13) 0.500000 0.7414(12) 0.049(3) Uani 1 2 d S T P . .
 H5 H 0.131246 0.500000 0.739114 0.058 Uiso 1 2 calc R U P . .

loop_
  _atom_site_aniso_label
  _atom_site_aniso_U_11
  _atom_site_aniso_U_22
  _atom_site_aniso_U_33
  _atom_site_aniso_U_23
  _atom_site_aniso_U_13
  _atom_site_aniso_U_12
 I1 0.0354(7) 0.0696(7) 0.1107(10) 0.000 0.0072(6) 0.000
 I2 0.0542(8) 0.0719(7) 0.0618(7) 0.000 0.0180(5) 0.000
 I3 0.0410(7) 0.0479(6) 0.0521(6) 0.000 0.0064(4) 0.000
 Cl1 0.058(3) 0.076(2) 0.0511(18) 0.000 0.0024(17) 0.000
 N1 0.042(8) 0.042(6) 0.056(6) 0.000 0.009(5) 0.000
 C1 0.040(9) 0.044(7) 0.053(7) 0.000 0.006(6) 0.000
 C2 0.034(9) 0.032(6) 0.074(9) 0.000 0.019(7) 0.000
 C3 0.035(9) 0.045(7) 0.060(8) 0.000 0.004(6) 0.000
 C4 0.072(13) 0.045(7) 0.053(8) 0.000 0.014(7) 0.000
 C5 0.030(8) 0.050(7) 0.066(9) 0.000 -0.008(6) 0.000

_geom_special_details
;
 All esds (except the esd in the dihedral angle between two l.s. planes)
 are estimated using the full covariance matrix.  The cell esds are taken
 into account individually in the estimation of esds in distances, angles
 and torsion angles; correlations between esds in cell parameters are only
 used when they are defined by crystal symmetry.  An approximate (isotropic)
 treatment of cell esds is used for estimating esds involving l.s. planes.
;
loop_
  _geom_bond_atom_site_label_1
  _geom_bond_atom_site_label_2
  _geom_bond_distance
  _geom_bond_site_symmetry_2
  _geom_bond_publ_flag
 I1 C2 2.091(16) . ?
 I2 Cl1 3.309(4) 1_556 ?
 I2 C4 2.094(15) . ?
 I3 Cl1 2.480(4) . ?
 I3 N1 2.285(12) . ?
 N1 C1 1.36(2) . ?
 N1 C5 1.340(18) . ?
 C1 H1 0.9300 . ?
 C1 C2 1.33(2) . ?
 C2 C3 1.373(18) . ?
 C3 H3 0.9300 . ?
 C3 C4 1.31(3) . ?
 C4 C5 1.40(2) . ?
 C5 H5 0.9300 . ?

loop_
  _geom_angle_atom_site_label_1
  _geom_angle_atom_site_label_2
  _geom_angle_atom_site_label_3
  _geom_angle
  _geom_angle_site_symmetry_1
  _geom_angle_site_symmetry_3
  _geom_angle_publ_flag
 C4 I2 Cl1 167.4(6) . 1_556 ?
 N1 I3 Cl1 178.2(3) . . ?
 C1 N1 I3 121.8(9) . . ?
 C5 N1 I3 120.5(11) . . ?
 C5 N1 C1 117.7(13) . . ?
 N1 C1 H1 118.6 . . ?
 C2 C1 N1 122.8(14) . . ?
 C2 C1 H1 118.6 . . ?
 C1 C2 I1 119.6(11) . . ?
 C1 C2 C3 118.7(16) . . ?
 C3 C2 I1 121.8(13) . . ?
 C2 C3 H3 119.6 . . ?
 C4 C3 C2 120.7(16) . . ?
 C4 C3 H3 119.6 . . ?
 C3 C4 I2 123.4(13) . . ?
 C3 C4 C5 119.6(15) . . ?
 C5 C4 I2 117.0(14) . . ?
 N1 C5 C4 120.4(16) . . ?
 N1 C5 H5 119.8 . . ?
 C4 C5 H5 119.8 . . ?

loop_
  _geom_torsion_atom_site_label_1
  _geom_torsion_atom_site_label_2
  _geom_torsion_atom_site_label_3
  _geom_torsion_atom_site_label_4
  _geom_torsion
  _geom_torsion_site_symmetry_1
  _geom_torsion_site_symmetry_2
  _geom_torsion_site_symmetry_3
  _geom_torsion_site_symmetry_4
  _geom_torsion_publ_flag
 I1 C2 C3 C4 180.000(4) . . . . ?
 I2 C4 C5 N1 180.000(3) . . . . ?
 I3 N1 C1 C2 180.000(3) . . . . ?
 I3 N1 C5 C4 180.000(3) . . . . ?
 N1 C1 C2 I1 180.000(2) . . . . ?
 N1 C1 C2 C3 0.000(5) . . . . ?
 C1 N1 C5 C4 0.000(4) . . . . ?
 C1 C2 C3 C4 0.000(6) . . . . ?
 C2 C3 C4 I2 180.000(3) . . . . ?
 C2 C3 C4 C5 0.000(6) . . . . ?
 C3 C4 C5 N1 0.000(5) . . . . ?
 C5 N1 C1 C2 0.000(4) . . . . ?

# end Validation Reply Form
_shelx_res_file
;
TITL 1_a.res in C2/m
    1.res
    created by SHELXL-2018/3 at 13:03:45 on 18-Jul-2024
REM Old TITL 1 in Cm #8
REM SHELXT solution in C2/m: R1 0.202, Rweak 0.013, Alpha 0.016
REM <I/s> 0.000 for 0 systematic absences, Orientation as input
REM Formula found by SHELXT: C5 I3 Mg O
CELL 0.71073 12.8296 7.117 11.4041 90 91.537 90
ZERR 4 0.0029 0.0015 0.0024 0 0.018 0
LATT 7
SYMM -X,+Y,-Z
SFAC C H Cl I N
UNIT 20 12 4 12 4
EQIV $1 +X,+Y,1+Z
ISOR 0.0001 0.02 Cl1

L.S. 4 0 0
PLAN  4
SIZE 0.04 0.04 1.72
TEMP 23
CONF
BIND I2 Cl1_$1
list 4
MORE -1
BOND $H
fmap 2 53
acta
OMIT 1 1 0
OMIT 5 1 2
REM <olex2.extras>
REM <HklSrc "%.\\1.hkl">
REM </olex2.extras>

WGHT    0.086300    3.000000
FVAR       0.17221
I1    4    0.577474    0.500000    0.751971    10.50000    0.03536    0.06957 =
         0.11071    0.00000    0.00724    0.00000
I2    4    0.168278    0.500000    1.000534    10.50000    0.05419    0.07186 =
         0.06180    0.00000    0.01805    0.00000
I3    4    0.167614    0.500000    0.464242    10.50000    0.04097    0.04795 =
         0.05208    0.00000    0.00643    0.00000
CL1   3    0.077159    0.500000    0.269292    10.50000    0.05849    0.07578 =
         0.05108    0.00000    0.00235    0.00000
N1    5    0.255792    0.500000    0.641044    10.50000    0.04156    0.04171 =
         0.05562    0.00000    0.00939    0.00000
C1    1    0.361523    0.500000    0.648698    10.50000    0.04001    0.04404 =
         0.05310    0.00000    0.00590    0.00000
AFIX  43
H1    2    0.398578    0.500000    0.579718    10.50000   -1.20000
AFIX   0
C2    1    0.414479    0.500000    0.750645    10.50000    0.03437    0.03221 =
         0.07443    0.00000    0.01904    0.00000
C3    1    0.359920    0.500000    0.852567    10.50000    0.03538    0.04515 =
         0.06024    0.00000    0.00358    0.00000
AFIX  43
H3    2    0.395880    0.500000    0.924468    10.50000   -1.20000
AFIX   0
C4    1    0.257846    0.500000    0.849690    10.50000    0.07243    0.04485 =
         0.05321    0.00000    0.01438    0.00000
C5    1    0.203761    0.500000    0.741414    10.50000    0.02989    0.05006 =
         0.06567    0.00000   -0.00811    0.00000
AFIX  43
H5    2    0.131246    0.500000    0.739114    10.50000   -1.20000
AFIX   0
HKLF 4


REM  1_a.res in C2/m
REM wR2 = 0.1654, GooF = S = 1.084, Restrained GooF = 1.082 for all data
REM R1 = 0.0601 for 885 Fo > 4sig(Fo) and 0.0820 for all 1136 data
REM 61 parameters refined using 6 restraints

END

WGHT      0.0859      1.7929

REM Highest difference peak  2.442,  deepest hole -2.015,  1-sigma level  0.392
Q1    1   0.1624  0.5000  0.5416  10.50000  0.05    2.44
Q2    1   0.1608  0.5000  1.0801  10.50000  0.05    1.89
Q3    1   0.1572  0.3815  0.4810  11.00000  0.05    1.14
Q4    1   0.5935  0.5000  0.6390  10.50000  0.05    1.03
;
_shelx_res_checksum                25166
_shelx_hkl_file
;
 -15   1  -4   46.37    6.75
 -15   1  -3   42.04    6.55
 -15   1  -2   36.45    5.95
 -15   1  -1   13.31    3.53
 -15   1   0  142.12   10.97
 -15   1   5   -2.06    1.59
 -15   3  -1    6.68    2.72
 -15   3   0   84.18    9.09
 -15   3   1   26.17    5.10
 -14   0  -6    5.38    2.36
 -14   0  -6   12.49    7.57
 -14  -2  -5   13.60    8.24
 -14   2  -5   10.00    3.12
 -14   2  -4   16.61    3.92
 -14   2  -3   16.00    3.74
 -14   2  -2  102.23    9.20
 -14   2  -1    0.36    1.07
 -14   2   0    0.38    1.06
 -14   2   1    0.00    1.35
 -14   2   2  234.63   14.21
 -14   2   3   22.29    4.49
 -14   2   4    5.98    2.49
 -14   2   5   -1.12    1.27
 -14   2   6  120.20   10.43
 -14   4  -2   54.03    8.22
 -14   4  -1   -0.58    1.36
 -14   4   0   -5.30    2.73
 -14   4   1   -3.64    2.33
 -14   4   2  118.51   11.67
 -14   4   3   12.15    3.83
 -13   1  -7    6.80    2.48
 -13   1  -7   -2.99    4.25
 -13  -1  -7    8.62    5.74
 -13  -1  -6   72.60   17.10
 -13   1  -6   80.91   17.64
 -13   1  -6   83.51    7.97
 -13   1  -5   34.58    5.26
 -13  -1  -5   38.94   12.70
 -13   1  -4    4.54    2.12
 -13   1  -3   18.27    3.81
 -13   1  -2  202.89   12.06
 -13   1   7   53.93    6.65
 -13   1   8   36.65    5.70
 -13  -3  -6   21.42    9.68
 -13   3  -5   28.33    5.76
 -13  -3  -5   33.33   12.73
 -13   3  -4    4.06    2.35
 -13   3  -3   11.84    3.56
 -13   3  -2  129.03   10.89
 -13   3  -1    6.49    2.65
 -13   3   0    2.55    1.74
 -13   3   1    0.40    1.20
 -13   3   2   53.42    6.66
 -13   3   3   11.10    3.16
 -13   3   4   23.07    4.47
 -13   3   5   19.42    4.22
 -13   3   6    0.22    1.23
 -13   3   7   35.00    5.97
 -12   0  -9    9.14    2.67
 -12   0  -9    6.28    4.14
 -12   0  -8   19.60    7.31
 -12   0  -8   31.97    4.77
 -12   0  -7   16.11    3.46
 -12   0  -7   11.38    6.78
 -12   0  -6    0.53    1.02
 -12   0  -6    0.96    3.24
 -12   0  -5   11.41    5.77
 -12   0  -4  531.56   46.05
 -12   2  -8   14.85    6.79
 -12  -2  -8   19.77    8.28
 -12   2  -7    9.59    3.10
 -12  -2  -7    6.84    5.36
 -12   2  -7    8.26    5.51
 -12  -2  -6    2.14    3.08
 -12   2  -6    1.54    3.55
 -12   2  -6   -1.16    1.75
 -12   2  -5   13.27    7.40
 -12  -2  -5    2.26    4.44
 -12   2  -5    4.49    2.25
 -12   2  -4  264.07   13.67
 -12  -2  -4  362.66   41.10
 -12   2  -3    3.33    1.79
 -12   2  -2   18.02    3.64
 -12   2  -1   18.50    3.80
 -12   2   0  630.09   21.39
 -12   2   1    5.42    2.33
 -12   2   2   28.72    4.70
 -12   2   3    3.35    1.74
 -12   2   4  311.22   15.56
 -12   2   5   39.30    5.75
 -12   2   6    1.46    1.20
 -12   2   7   22.06    4.32
 -12   2   8   38.05    5.69
 -12   2   9   32.11    5.37
 -12  -4  -6   10.38    6.51
 -12  -4  -5    7.27    5.68
 -12  -4  -4  123.83   25.12
 -12   4  -2   10.78    3.51
 -12   4  -1   12.29    3.74
 -12   4   0  356.06   19.14
 -12   4   1    0.55    1.41
 -12   4   2   15.89    4.19
 -12   4   3    3.74    2.48
 -12   4   4  164.51   13.16
 -12   4   5   24.24    5.27
 -12   4   6    0.94    1.28
 -12   4   7   13.30    4.15
 -11   1  -9   28.69    8.56
 -11  -1  -9   29.22    8.62
 -11  -1  -9   54.22    5.90
 -11   1  -9   61.90    7.41
 -11   1  -8    7.50    4.40
 -11   1  -8   13.04    3.25
 -11   1  -7   17.04    3.43
 -11  -1  -7   10.94    5.41
 -11   1  -7   17.04    6.58
 -11   1  -6    1.06    1.17
 -11  -1  -6    9.32    5.32
 -11   1  -6    4.13    4.21
 -11   1  -5  231.66   12.29
 -11  -1  -5  215.30   25.31
 -11   1  -5  266.00   27.54
 -11   1  -4   13.95    3.12
 -11   1  -4   18.37    8.48
 -11  -1  -4    5.72    4.96
 -11  -1  -3   37.16   12.68
 -11   1  -3   16.80    3.22
 -11   1   8   20.27    3.93
 -11   1   9    6.55    2.39
 -11   1  10   25.37    4.76
 -11  -3  -8    8.25    5.13
 -11   3  -8    6.49    4.64
 -11   3  -7    7.01    5.15
 -11  -3  -7    6.77    4.14
 -11   3  -6    1.39    3.89
 -11  -3  -6    6.27    4.67
 -11   3  -5  157.03   12.34
 -11  -3  -5   91.10   18.40
 -11  -3  -4   12.34    7.76
 -11   3  -4    5.59    2.53
 -11   3  -3   10.46    3.07
 -11  -3  -3   13.74    8.70
 -11   3  -2   83.29    8.17
 -11   3  -1   76.44    7.65
 -11   3   0   32.72    4.94
 -11   3   1  105.22    8.68
 -11   3   2  238.00   13.01
 -11   3   3   18.38    3.71
 -11   3   4   34.61    5.15
 -11   3   5  112.55    9.32
 -11   3   6  194.27   12.61
 -11   3   7    6.66    2.63
 -11   3   8   14.83    3.88
 -11   3   9    2.70    1.74
 -11  -5  -6    0.68    1.78
 -11  -5  -5   38.42   12.36
 -11  -5  -4   -1.26    3.83
 -10   0 -10   13.87    5.88
 -10   0  -9    1.46    1.04
 -10   0  -9   -0.80    2.28
 -10   0  -8   11.72    5.15
 -10   0  -8   14.32    2.86
 -10   0  -7   61.57   11.56
 -10   0  -7   79.13    6.67
 -10   0  -6  204.93   20.84
 -10   0  -5    9.72    4.98
 -10   0  -4   62.65   13.47
 -10   0  -3  349.49   35.44
 -10   0   4   33.29   17.38
 -10  -2 -10    4.28    4.05
 -10   2 -10    2.93    2.97
 -10  -2  -9    5.50    3.84
 -10   2  -9   -0.78    1.99
 -10  -2  -8   11.22    5.25
 -10   2  -8    5.75    3.75
 -10   2  -7   53.91   10.34
 -10   2  -7   75.91    8.07
 -10  -2  -7   40.36    9.84
 -10   2  -6  142.15   17.84
 -10  -2  -6  135.97   18.23
 -10   2  -5    7.79    5.31
 -10  -2  -5    6.65    4.91
 -10   2  -5    6.83    2.33
 -10  -2  -4   35.06    9.92
 -10   2  -4   38.63    4.89
 -10   2  -4   56.18   12.94
 -10  -2  -3  182.26   25.07
 -10   2  -3  153.64    9.40
 -10  -2  -2  286.97   34.73
 -10   2  -2  196.85   10.62
 -10   2  -1   30.84    4.39
 -10   2   0   72.96    6.64
 -10   2   1   65.40    6.47
 -10   2   2   40.53    5.09
 -10   2   3  191.86   10.92
 -10   2   4   10.08    2.77
 -10   2   5   28.39    4.41
 -10   2   6    5.43    2.08
 -10   2   7  164.33   10.39
 -10   2   8    7.53    2.42
 -10   2   9   28.90    4.71
 -10   2  10   14.48    3.56
 -10   4  -8    0.70    1.93
 -10  -4  -8    0.92    2.14
 -10   4  -7    8.02    6.44
 -10  -4  -7   21.24    7.90
 -10   4  -6   88.38   15.84
 -10  -4  -6   71.95   14.19
 -10  -4  -5    5.16    4.91
 -10  -4  -4   13.68    7.17
 -10  -4  -3   69.93   19.03
 -10   4  -1    8.39    3.09
 -10   4   0   42.59    6.49
 -10   4   1   31.18    5.35
 -10   4   2   19.67    4.39
 -10   4   3   96.71    9.50
 -10   4   4    8.43    3.06
 -10   4   5   16.12    4.17
 -10   4   6    0.50    1.72
 -10  -6  -5    3.04    3.55
 -10  -6  -4   25.32   10.50
  -9   1 -11   31.88    8.62
  -9  -1 -11   31.17    9.63
  -9   1 -10   -1.02    2.24
  -9  -1 -10   -1.26    2.71
  -9   1  -9    0.45    1.94
  -9  -1  -9    2.99    2.80
  -9  -1  -9    3.05    1.38
  -9   1  -8    0.77    1.21
  -9  -1  -8    4.88    3.77
  -9   1  -8    1.20    2.83
  -9   1  -7  120.94    8.31
  -9   1  -7   88.00   12.52
  -9  -1  -7   78.94   12.51
  -9   1  -6  113.86   14.42
  -9   1  -6  134.01    8.21
  -9  -1  -6  112.18   14.69
  -9   1  -5   22.53    3.46
  -9   1  -5   16.06    5.87
  -9  -1  -5   15.29    6.04
  -9  -1  -4  145.35   17.57
  -9   1  -4  170.92    9.28
  -9   1  -3  118.86    7.38
  -9  -1  -3  146.17   19.70
  -9  -1  -2 1318.10   66.38
  -9   1   3   98.57   29.51
  -9  -1   4  311.80   51.02
  -9   1   4  270.89   47.41
  -9   1   5  187.01   38.41
  -9  -1   5  189.72   39.92
  -9  -1   6  240.28   44.30
  -9   1   8   25.23    4.04
  -9   1   9  227.24   12.08
  -9   1  10    0.98    1.09
  -9   1  11   54.59    6.07
  -9   3 -10    0.91    1.86
  -9  -3 -10   -3.74    3.31
  -9  -3  -9    2.53    3.25
  -9   3  -9    3.15    2.89
  -9  -3  -8    5.32    3.88
  -9   3  -8    3.81    3.01
  -9  -3  -7   36.97    9.18
  -9   3  -7   53.05    9.95
  -9   3  -6   60.35   11.00
  -9  -3  -6   57.45   11.30
  -9  -3  -5    8.72    4.63
  -9   3  -5    6.69    5.55
  -9   3  -4  158.91   21.18
  -9   3  -4  126.22   10.18
  -9   3  -3   65.42    7.09
  -9  -3  -3   51.04   13.49
  -9  -3  -2  658.36   51.64
  -9   3  -2  539.83   19.53
  -9   3  -1  272.68   13.83
  -9   3   0  377.58   15.80
  -9   3   1  148.58    9.83
  -9   3   2  530.20   18.14
  -9   3   3   47.01    5.54
  -9   3   3   92.77   27.50
  -9   3   4  154.30   10.18
  -9   3   5   92.72    8.15
  -9  -3   5  129.14   32.39
  -9   3   6  115.83    9.36
  -9  -3   6  123.55   31.60
  -9   3   7    9.32    2.85
  -9   3   8   15.84    3.82
  -9   3   9  162.65   12.37
  -9  -5  -8    4.50    4.46
  -9   5  -8   -2.07    2.45
  -9   5  -7    3.63    3.52
  -9  -5  -7   16.33    6.44
  -9  -5  -6   18.28    6.95
  -9  -5  -5    4.53    4.08
  -9  -5  -4    8.60    6.74
  -9  -5  -3    5.45    5.44
  -8   0 -12    6.29    3.59
  -8   0 -11   20.86    7.66
  -8   0 -10    8.00    4.70
  -8   0  -9  148.93    8.56
  -8   0  -9   96.39   14.31
  -8   0  -8   -1.46    3.96
  -8   0  -8    3.95    1.42
  -8   0  -7  115.87    7.15
  -8   0  -7   85.91   12.55
  -8   0  -6  112.36   13.79
  -8   0  -5  208.03   18.27
  -8   0  -4  293.62   22.46
  -8   0  -3    1.04    4.35
  -8   0  -2   21.35    8.62
  -8   0   3  -14.15   11.62
  -8   0   4 1904.29  119.67
  -8   0   5  177.03   34.83
  -8   0   6   38.83   15.80
  -8   0  11   22.07    3.66
  -8   0  12   15.21    3.18
  -8  -2 -11   14.29    7.11
  -8   2 -11   19.43    7.04
  -8  -2 -10    8.24    4.85
  -8   2 -10    3.12    3.91
  -8   2  -9   73.75   11.54
  -8  -2  -9   56.28   11.76
  -8  -2  -8  -12.72    5.77
  -8   2  -8    1.38    2.60
  -8  -2  -7   62.35   11.51
  -8   2  -7   75.33   10.84
  -8   2  -6   85.37   11.61
  -8  -2  -6   70.11   11.88
  -8   2  -5  209.48   11.28
  -8   2  -5  189.48   17.39
  -8   2  -4  245.53   23.49
  -8   2  -4  217.49   10.93
  -8  -2  -3   -1.10    3.46
  -8   2  -3   -5.82    5.36
  -8   2  -3    4.37    1.57
  -8   2  -2   13.68    2.62
  -8  -2  -2   11.08    6.93
  -8   2  -1  111.74    7.19
  -8   2   0  747.50   18.94
  -8   2   1  143.49    8.45
  -8   2   2   43.97    4.71
  -8   2   2   47.97   19.71
  -8   2   3    3.18    1.74
  -8   2   3   -5.51    8.37
  -8   2   4 1275.08   25.70
  -8   2   4 1436.19  100.75
  -8  -2   4 1551.73  107.53
  -8  -2   5  154.31   34.81
  -8   2   5  138.03   30.02
  -8   2   5  130.23    8.34
  -8   2   6   30.17    4.08
  -8  -2   6   24.33   13.13
  -8  -2   7   13.01    9.69
  -8   2   7    2.91    1.61
  -8   2   8  250.10   12.06
  -8   2   9    6.43    2.21
  -8   2  10   10.25    2.89
  -8   2  11   20.81    4.21
  -8   4 -10    1.24    2.02
  -8  -4 -10    6.19    4.47
  -8   4  -9   37.06    7.81
  -8  -4  -9   36.47    9.96
  -8  -4  -8    0.10    3.03
  -8   4  -8    3.90    2.86
  -8   4  -7   10.39    5.58
  -8  -4  -7   27.51    8.07
  -8  -4  -6   26.35    8.05
  -8   4  -6   23.84    8.55
  -8  -4  -5   56.21   10.89
  -8   4  -5   40.71   12.63
  -8  -4  -4   78.62   13.33
  -8  -4  -3    1.91    3.18
  -8  -4  -2   -5.38    5.44
  -8   4   2   29.08   15.33
  -8   4   3   22.11   14.09
  -8   4   4  661.74   69.22
  -8  -4   6   21.73   13.53
  -8  -4   7   18.48   11.81
  -8  -4   8   81.29   26.05
  -8  -6  -7    6.17    4.06
  -8  -6  -6    1.48    2.78
  -8  -6  -5   30.76    8.67
  -8  -6  -4    2.88    3.40
  -8  -6  -3   -3.47    4.53
  -7   1 -12   -0.08    2.17
  -7  -1 -12   -4.59    4.06
  -7   1 -11    4.42    3.51
  -7  -1 -11    2.81    2.74
  -7   1 -10    1.02    2.72
  -7  -1 -10   -0.80    2.30
  -7   1  -9    0.17    2.28
  -7  -1  -9   -1.29    2.60
  -7  -1  -9    0.98    0.72
  -7  -1  -8  124.35   16.11
  -7   1  -8  126.85   14.83
  -7  -1  -7  102.37   14.06
  -7   1  -7  124.00   14.14
  -7   1  -6   67.08    5.36
  -7   1  -6   50.71    8.78
  -7  -1  -6   41.30    8.43
  -7   1  -5    3.79    2.71
  -7  -1  -5    0.69    2.64
  -7   1  -5    1.41    0.89
  -7   1  -4 1035.20   38.34
  -7   1  -4 1110.23   21.23
  -7  -1  -3  271.68   20.89
  -7   1  -3  291.07   10.33
  -7   1  -2  115.92   17.07
  -7  -1  -2   86.01   13.65
  -7  -1  -1    6.80    5.64
  -7  -1   3  349.07   49.51
  -7   1   4  132.47   28.05
  -7  -1   4  211.10   36.38
  -7   1   5  155.96   30.34
  -7  -1   5  184.87   33.27
  -7   1   6  115.39   26.93
  -7  -1   6  147.25   30.11
  -7  -1   7  254.05   40.41
  -7   1   7  225.82   37.59
  -7  -1   8   -9.97    8.86
  -7   1   8    5.31    1.79
  -7   1   9  211.54   10.53
  -7   1  10   34.62    4.21
  -7   1  11   46.70    5.19
  -7   3 -11    6.03    3.64
  -7  -3 -11    1.85    2.74
  -7  -3 -10    0.10    1.36
  -7   3 -10    4.84    3.69
  -7   3  -9    0.02    2.44
  -7  -3  -9   -4.32    3.74
  -7  -3  -8   59.50   12.01
  -7   3  -8   78.62   10.64
  -7   3  -7   74.14   10.14
  -7  -3  -7   63.97   11.90
  -7  -3  -6   27.79    7.59
  -7   3  -6   35.24    7.13
  -7   3  -5    0.78    2.89
  -7  -3  -5    1.41    2.25
  -7  -3  -4  449.23   27.57
  -7   3  -4  600.22   35.17
  -7   3  -3  157.24   19.02
  -7  -3  -3  151.87   16.57
  -7   3  -2   58.62    6.34
  -7  -3  -2   43.27    9.74
  -7   3  -1    4.01    1.71
  -7  -3  -1    5.67    4.98
  -7   3   0  551.38   18.25
  -7   3   1    2.34    1.46
  -7   3   2   14.33    3.02
  -7   3   2   48.13   18.74
  -7   3   3  170.54   33.43
  -7   3   3  131.75    8.98
  -7  -3   4   86.37   24.02
  -7   3   4   71.01   20.84
  -7   3   4   95.22    7.93
  -7   3   5   94.92    7.89
  -7  -3   5  110.40   26.65
  -7   3   5   92.10   23.18
  -7   3   6   87.12   23.89
  -7  -3   6   92.98   24.63
  -7   3   6   96.40    8.22
  -7  -3   7  161.08   31.80
  -7   3   7  183.86   11.71
  -7  -3   8   -0.03    4.78
  -7  -5  -9   -4.80    4.01
  -7   5  -9    0.82    1.56
  -7   5  -8    2.40    2.87
  -7  -5  -8   25.72    8.63
  -7   5  -7    5.52    3.52
  -7  -5  -7   23.20    7.63
  -7  -5  -6   20.48    6.77
  -7   5  -6    2.41    4.02
  -7  -5  -5    1.37    2.30
  -7  -5  -4  193.45   19.86
  -7  -5  -3   64.17   11.95
  -7  -5  -2    7.94    8.21
  -7   5   2   -4.69    7.19
  -7   5   3   50.48   19.62
  -7   5   4   22.51   12.71
  -7  -5   7   76.30   19.80
  -7  -7  -6   -0.59    1.84
  -7  -7  -5   11.79    5.32
  -7  -7  -4    5.51    6.01
  -6   0 -13   29.71    9.78
  -6   0 -12   10.90    6.36
  -6   0 -11   36.76   10.32
  -6   0 -10   17.08    6.37
  -6   0  -9  113.73   15.84
  -6   0  -8    5.88    1.52
  -6   0  -8    3.01    2.87
  -6   0  -7   22.72    6.44
  -6   0  -7   35.38    3.19
  -6   0  -6  612.80   30.72
  -6   0  -6  821.59   15.35
  -6   0  -5   50.65    8.36
  -6   0  -4   49.62    7.96
  -6   0  -3   13.47    4.74
  -6   0  -2 5332.48   88.41
  -6   0  -1   77.99   13.23
  -6   0   4  128.59   24.94
  -6   0   5   63.15   18.06
  -6   0   6  966.11   70.95
  -6   0   7  188.11   32.88
  -6   0   8   -2.63    3.98
  -6   0  11  160.14    8.60
  -6   0  12    1.69    0.95
  -6   2 -12    5.92    4.11
  -6  -2 -12    0.28    1.96
  -6   2 -11   23.29    7.23
  -6  -2 -11   22.97    8.48
  -6   2 -10   11.58    5.49
  -6  -2 -10   19.61    1.75
  -6  -2 -10    5.12    4.20
  -6   2  -9   95.37   13.25
  -6  -2  -9   87.86   14.80
  -6   2  -8    5.29    3.16
  -6  -2  -8    1.76    3.09
  -6   2  -7   15.35    5.01
  -6  -2  -7    5.61    4.06
  -6  -2  -6  421.19   27.37
  -6   2  -6  501.43   25.47
  -6   2  -5   32.64    6.51
  -6  -2  -5   29.80    7.24
  -6  -2  -4   34.02    7.44
  -6   2  -4   49.67    7.99
  -6   2  -4   48.16    4.95
  -6   2  -3    9.29    4.42
  -6   2  -3   16.60    2.89
  -6  -2  -3    8.78    3.75
  -6  -2  -2 2792.63   65.27
  -6   2  -2 3232.74   36.33
  -6   2  -1   25.09    3.18
  -6  -2  -1   13.95    6.78
  -6   2   0  107.16    6.47
  -6   2   1   47.96    4.38
  -6   2   2 3270.04   35.60
  -6   2   3   38.42    4.01
  -6  -2   3   55.86   18.58
  -6  -2   4  107.26   24.42
  -6   2   4   77.54    5.71
  -6   2   4   73.21   19.90
  -6   2   5   55.22   16.59
  -6  -2   5   51.92   16.39
  -6   2   5   51.17    4.72
  -6  -2   6  747.14   64.17
  -6   2   6  712.36   17.69
  -6   2   6  699.73   60.79
  -6  -2   7  165.01   30.42
  -6   2   7  158.58    8.76
  -6   2   7  144.40   28.34
  -6   2   8   -0.09    0.96
  -6  -2   8  -18.67   11.54
  -6   2   9  177.72   10.33
  -6  -4 -11    7.69    5.16
  -6   4 -11    7.63    3.93
  -6  -4 -10    1.58    2.21
  -6   4 -10    1.72    2.06
  -6   4  -9   40.03    7.40
  -6  -4  -9   35.34    9.90
  -6   4  -8    2.32    2.42
  -6  -4  -8   -3.18    3.56
  -6   4  -7    5.87    3.04
  -6  -4  -7    3.37    3.45
  -6   4  -6  253.40   17.25
  -6  -4  -6  187.04   18.98
  -6   4  -5    4.68    3.59
  -6  -4  -5   11.39    5.09
  -6   4  -4   24.10    7.62
  -6  -4  -4   21.25    6.22
  -6  -4  -3    6.84    3.76
  -6  -4  -2 1360.38   49.95
  -6  -4  -1   -2.32    6.15
  -6   4   2 2001.60  111.32
  -6   4   3   -3.11    6.41
  -6   4   4   51.66   17.26
  -6   4   5   24.76   12.90
  -6  -4   5   23.18   11.09
  -6  -4   6  375.55   45.03
  -6   4   6  296.39   41.16
  -6  -4   7   63.70   18.82
  -6  -4   8   -5.31    5.97
  -6  -4   9   52.86   18.23
  -6   6  -8   -2.75    2.51
  -6  -6  -8    1.28    2.16
  -6  -6  -7   -1.04    2.02
  -6  -6  -6   53.52   10.58
  -6  -6  -5    1.25    2.14
  -6  -6  -4   10.65    4.64
  -6  -6  -3    2.90    3.20
  -6  -6  -2  134.63   21.39
  -6   6   3   11.47   11.45
  -6   6   4   14.17    8.03
  -6   6   5  -11.35    9.09
  -5   1 -13   15.08    6.98
  -5  -1 -13   20.47    9.02
  -5  -1 -12   -5.01    4.93
  -5   1 -12    3.58    3.58
  -5   1 -11   48.99   11.39
  -5  -1 -11   42.14   12.48
  -5   1 -10   22.97    7.62
  -5  -1 -10   37.89   10.89
  -5   1  -9  120.41   15.46
  -5  -1  -9  116.95   17.27
  -5  -1  -8    5.22    4.18
  -5  -1  -8    7.04    1.21
  -5   1  -8    8.36    4.48
  -5   1  -7  371.72   24.14
  -5  -1  -7  336.75   25.20
  -5   1  -6   80.82   10.47
  -5  -1  -6   81.58   11.92
  -5  -1  -5   41.96    7.64
  -5   1  -5   46.48    7.57
  -5  -1  -4  145.38   13.71
  -5   1  -4  178.42    7.06
  -5   1  -4  157.72   13.88
  -5   1  -3  756.54   14.88
  -5   1  -3  725.13   27.10
  -5   1  -2   22.62    5.89
  -5   1  -2   16.58    2.41
  -5   1  -1  367.58   28.62
  -5  -1  -1  241.47   20.11
  -5   1   1  366.68   45.07
  -5  -1   2  362.02   42.62
  -5  -1   3  854.04   61.36
  -5  -1   4 2042.00   93.46
  -5  -1   5   23.30   10.29
  -5   1   6  171.87   28.30
  -5  -1   6  179.32   28.99
  -5   1   6  168.27    7.39
  -5  -1   7  175.25   30.03
  -5   1   7  186.80    8.26
  -5   1   7  153.41   27.86
  -5   1   8  366.28   43.75
  -5  -1   8  399.12   46.92
  -5   1   8  461.87   13.17
  -5   1   9   31.22    3.45
  -5  -1   9   34.58   15.08
  -5   1  10   12.87    2.43
  -5   1  11   -0.27    0.96
  -5  -3 -12    4.65    4.73
  -5   3 -12    0.40    1.57
  -5  -3 -11   36.72   11.66
  -5   3 -11   26.10    7.25
  -5  -3 -10   24.29    9.20
  -5   3 -10   30.29    7.54
  -5  -3  -9   73.88   14.79
  -5   3  -9   72.31   10.79
  -5  -3  -8    1.31    3.45
  -5   3  -8    3.36    2.64
  -5   3  -7  218.16   16.52
  -5  -3  -7  177.01   19.16
  -5  -3  -6   44.71    9.26
  -5   3  -6   53.82    7.81
  -5  -3  -5   27.53    6.74
  -5   3  -5   41.56    6.52
  -5   3  -4  152.04   13.81
  -5  -3  -4   70.84   10.08
  -5  -3  -3  308.35   19.96
  -5   3  -3  228.44   19.73
  -5  -3  -2    5.71    3.14
  -5  -3  -1   52.59   10.18
  -5   3   1  131.59   27.51
  -5  -3   3  533.72   47.10
  -5  -3   4 1362.69   78.31
  -5   3   4 1110.06   70.01
  -5  -3   5    9.19    6.87
  -5   3   5   -1.43    3.82
  -5  -3   6  137.72   25.85
  -5   3   6  119.95   24.07
  -5   3   7   92.12   21.81
  -5  -3   7  103.28   22.57
  -5  -3   8  278.32   38.70
  -5  -3   9    2.37    3.96
  -5   5 -10    7.83    3.23
  -5  -5 -10    1.74    2.96
  -5   5  -9   23.99    5.30
  -5  -5  -9   23.31    8.21
  -5  -5  -8   -3.01    3.49
  -5   5  -8   -0.52    1.41
  -5  -5  -7   71.31   12.59
  -5   5  -7   86.60    9.56
  -5   5  -6    2.03    2.55
  -5  -5  -6   19.47    6.36
  -5  -5  -5   14.73    5.29
  -5   5  -5    3.78    4.19
  -5  -5  -4   26.35    6.76
  -5  -5  -3  110.25   12.83
  -5  -5  -2    3.69    3.04
  -5  -5  -1    3.83    5.64
  -5   5   3  173.60   29.13
  -5   5   4  416.92   44.53
  -5   5   5  -17.04   10.81
  -5  -5   6   37.61   12.17
  -5   5   6   49.71   16.76
  -5  -5   7   43.73   13.98
  -5  -5   8   77.20   19.21
  -5  -7  -7   21.32    6.89
  -5  -7  -6   11.18    4.84
  -5  -7  -5    5.53    3.27
  -5  -7  -4   15.81    5.53
  -5  -7  -3    8.85    4.15
  -5   7   3   48.46   16.69
  -5   7   4   92.19   22.14
  -4   0 -13   -5.36    6.13
  -4   0 -13    3.19    2.29
  -4   0 -12   15.25    8.04
  -4   0 -12   14.43    3.86
  -4   0 -11    9.85    7.93
  -4   0 -11    4.62    2.22
  -4   0 -10    1.58    1.37
  -4   0 -10   -2.95    5.71
  -4   0  -9   27.64    4.50
  -4   0  -9   17.91    9.53
  -4   0  -8  351.52   14.86
  -4   0  -8  190.46   25.31
  -4   0  -7   10.97    2.53
  -4   0  -7    0.22    4.12
  -4   0  -6  133.78   15.42
  -4   0  -6  153.06    5.11
  -4   0  -5  309.74   20.21
  -4   0  -4 1602.22   41.89
  -4   0  -3    1.78    1.78
  -4   0  -2  360.75   17.57
  -4   0  -1  680.58   27.90
  -4   0   2   20.05   10.52
  -4   0   3   26.01    9.45
  -4   0   4   77.78   16.68
  -4   0   5  653.65   48.43
  -4   0   6   57.29   14.21
  -4   0   7  210.67   28.65
  -4   0   8   36.27   12.58
  -4   0   9  312.29   38.77
  -4   0  10   19.47    2.49
  -4   0  11   85.78    4.86
  -4  -2 -13    5.17    5.39
  -4   2 -13    2.04    2.87
  -4   2 -13    3.06    2.38
  -4   2 -12   11.01    6.30
  -4  -2 -12   -0.58    4.64
  -4   2 -12   10.72    3.76
  -4   2 -11    3.12    2.25
  -4  -2 -11    1.68    4.59
  -4   2 -11   -2.20    3.26
  -4   2 -10   -0.56    2.56
  -4   2 -10    1.74    1.70
  -4   2  -9   22.01    6.49
  -4   2  -9   20.96    4.41
  -4  -2  -9    9.14    8.21
  -4   2  -8  279.83   15.01
  -4   2  -8  269.06   20.79
  -4   2  -7    4.33    3.28
  -4  -2  -7    2.84    3.80
  -4   2  -7    3.77    1.98
  -4   2  -6  100.82    8.30
  -4   2  -6   95.44   11.05
  -4   2  -5  251.05   16.54
  -4  -2  -5  231.68   19.53
  -4   2  -4 1285.64   33.75
  -4  -2  -4 1051.80   36.92
  -4   2  -3    2.33    2.12
  -4  -2  -3   -0.04    1.75
  -4   2  -2  223.67   15.94
  -4  -2  -2  200.43   14.05
  -4   2  -1  388.20   12.20
  -4  -2  -1  310.90   18.43
  -4   2   0 1193.32   20.72
  -4  -2   0 1286.07   49.95
  -4   2   1  481.40   46.25
  -4   2   1  340.79   11.06
  -4   2   2   20.46    2.90
  -4  -2   2   23.61   11.24
  -4   2   2   16.04    7.74
  -4  -2   3   12.90    6.66
  -4   2   3   14.79    2.36
  -4   2   3   20.04    8.99
  -4   2   4   65.50    5.59
  -4  -2   4   46.16   13.89
  -4  -2   5  574.96   45.85
  -4   2   5  593.31   15.22
  -4  -2   6   40.80   13.26
  -4   2   6   55.35    4.89
  -4   2   6   35.41   11.92
  -4   2   7  177.73   27.30
  -4  -2   7  199.65   29.53
  -4   2   7  250.64   10.87
  -4  -2   8   22.81   10.45
  -4   2   8   33.15   12.60
  -4  -2   9  240.47   34.62
  -4   4 -12    3.48    2.82
  -4   4 -12    1.11    2.06
  -4  -4 -12    2.29    4.05
  -4   4 -11    2.29    2.62
  -4   4 -11    0.77    1.41
  -4  -4 -10   -5.01    4.92
  -4   4 -10   -0.05    2.18
  -4   4 -10   -4.79    2.77
  -4   4  -9   14.68    4.28
  -4  -4  -9    7.09    5.76
  -4   4  -9   20.65    5.43
  -4   4  -8  148.72   12.12
  -4   4  -8  119.85   12.06
  -4   4  -7    1.57    1.70
  -4   4  -7    3.46    2.14
  -4  -4  -7    3.40    3.30
  -4   4  -6   54.90    7.13
  -4  -4  -6   50.46   10.17
  -4   4  -5  166.84   12.16
  -4  -4  -5  119.03   14.26
  -4   4  -4  139.83   13.23
  -4  -4  -4  450.98   25.55
  -4  -4  -3    4.29    2.71
  -4  -4  -2  105.24   10.88
  -4  -4  -1   93.23   10.87
  -4   4   1  162.18   27.93
  -4   4   2   -2.13    4.85
  -4   4   4   30.94   12.79
  -4  -4   4   23.73   10.45
  -4   4   5  258.13   33.23
  -4  -4   5  288.97   31.28
  -4  -4   6   25.49   10.67
  -4   4   6   24.12   10.51
  -4  -4   7  101.44   20.68
  -4   4   7  130.75   25.24
  -4  -4   8   19.42    9.87
  -4  -4   9  141.03   27.34
  -4  -4  10   23.33   11.98
  -4   6  -9    4.32    1.95
  -4  -6  -9    6.09    4.41
  -4   6  -8    9.39    3.25
  -4  -6  -8   19.77    7.53
  -4  -6  -7    5.92    3.97
  -4   6  -7   -2.03    2.17
  -4  -6  -6    5.21    3.75
  -4  -6  -5   41.93    8.36
  -4  -6  -4  145.95   14.68
  -4  -6  -3    4.65    2.72
  -4  -6  -2    2.54    2.31
  -4   6   3   -9.23    6.94
  -4   6   4   -1.33    4.41
  -4   6   5   54.46   16.42
  -4   6   6   20.82   10.70
  -3  -1 -13   62.02    7.79
  -3   1 -13   51.63    7.90
  -3   1 -12   -1.73    1.83
  -3  -1 -12    0.10    0.89
  -3   1 -11   54.48    7.21
  -3  -1 -11   -0.61    5.29
  -3   1 -11   15.08   10.05
  -3  -1 -11   49.19    6.10
  -3   1 -10   -0.57    5.96
  -3  -1 -10    0.60    1.01
  -3   1 -10   -0.83    1.60
  -3   1  -9  309.03   15.06
  -3  -1  -9  309.38   13.22
  -3   1  -8   80.99    7.26
  -3  -1  -8   79.76    6.37
  -3   1  -7   -0.48    4.68
  -3  -1  -7    1.12    1.06
  -3   1  -7    1.16    1.54
  -3  -1  -6  157.79    7.56
  -3   1  -6  160.59    9.44
  -3  -1  -6  141.35   20.99
  -3   1  -5  542.93   16.25
  -3  -1  -5  586.83   13.37
  -3   1  -5  550.10   31.04
  -3   1  -4 1640.93   27.52
  -3   1  -4 1749.45   41.04
  -3   1  -3  666.60   12.33
  -3   1  -3  604.64   21.49
  -3   1  -2 2036.46   19.87
  -3   1  -2 2223.46   37.82
  -3   1  -1 1424.66   16.34
  -3   1  -1 1464.99   43.61
  -3  -1  -1 1387.17   31.38
  -3  -1   0 5909.23   91.18
  -3   1   0 3650.85   27.47
  -3  -1   1 2042.78   78.91
  -3   1   1 1819.92   73.87
  -3   1   2 2693.13   23.22
  -3   1   2 2702.53   83.31
  -3  -1   3 1207.29   55.35
  -3   1   3 1213.99   15.92
  -3  -1   4 1624.94   64.87
  -3   1   4 1869.22   20.37
  -3  -1   5   37.16   10.39
  -3   1   5   36.53    3.01
  -3   1   6  358.69    9.03
  -3  -1   6  295.76   29.61
  -3   1   7  768.67   13.73
  -3   1   7  677.51   48.24
  -3  -1   7  672.71   47.65
  -3   1   8   53.10   14.08
  -3  -1   8   50.56   14.23
  -3   1   8   66.47    4.39
  -3  -1   9   67.05   17.77
  -3   1   9   53.65   15.43
  -3   3 -13   42.43    7.66
  -3   3 -13   21.65    8.36
  -3  -3 -13   11.21   11.73
  -3   3 -12   -2.19    3.14
  -3   3 -12   -0.81    1.56
  -3   3 -11   38.04    6.62
  -3   3 -11   27.99    8.98
  -3   3 -10   -1.39    3.10
  -3  -3 -10    4.57    6.65
  -3   3 -10   -0.03    1.54
  -3   3  -9  209.57   14.23
  -3   3  -9  198.63   18.94
  -3   3  -8   49.16    6.64
  -3   3  -8   44.51    8.45
  -3   3  -7    2.24    2.62
  -3   3  -7    1.10    1.56
  -3   3  -6  101.34    8.53
  -3   3  -6  100.46   10.36
  -3   3  -5  296.29   15.82
  -3   3  -5  305.71   14.41
  -3   3  -4  945.41   26.54
  -3   3  -4  908.72   24.11
  -3   3  -3  419.13   16.88
  -3  -3  -3  253.20   16.78
  -3   3  -2  607.26   26.43
  -3  -3  -2  949.85   29.36
  -3  -3  -1  487.45   19.79
  -3  -3   0 1128.16   42.23
  -3   3   0 2589.87  100.54
  -3   3   1  899.01   54.28
  -3   3   2 1484.75   66.05
  -3   3   3  495.13   38.54
  -3  -3   3  627.69   40.36
  -3  -3   4 1073.49   54.06
  -3  -3   5   17.98    7.89
  -3   3   5   12.81    7.38
  -3  -3   5   20.41    3.49
  -3  -3   6  196.06   25.85
  -3  -3   6  198.78   11.00
  -3   3   6  165.20   23.70
  -3  -3   7  417.26   16.70
  -3   3   7  383.52   37.93
  -3  -3   7  389.31   37.00
  -3  -3   8   32.12    4.98
  -3   3   8   34.49   12.97
  -3  -3   8   26.77   10.86
  -3  -3   9   42.40   13.55
  -3  -3  10   13.66    8.44
  -3   5 -11   15.07    4.73
  -3   5 -11   12.80    4.54
  -3  -5 -10    4.51    5.31
  -3   5 -10   -3.48    2.51
  -3   5 -10    1.61    2.06
  -3   5  -9   82.00    9.85
  -3   5  -9   54.98    7.91
  -3   5  -8   10.31    3.36
  -3   5  -8   17.42    4.56
  -3   5  -7    1.00    1.80
  -3  -5  -7    1.47    3.73
  -3   5  -7    0.44    1.39
  -3   5  -6   40.82    5.58
  -3   5  -6   39.22    6.22
  -3  -5  -5   64.64   11.00
  -3   5  -5    7.41    4.03
  -3  -5  -4  269.27   19.85
  -3  -5  -3  105.68   11.24
  -3  -5  -2  344.81   18.10
  -3  -5  -1    7.65    3.70
  -3   5   1  379.23   38.73
  -3   5   2  515.18   42.16
  -3   5   4  262.74   31.30
  -3  -5   4  321.80   15.72
  -3   5   5    4.59    5.14
  -3  -5   6   64.78   12.92
  -3   5   6   65.98   17.51
  -3   5   7  124.26   23.73
  -3  -5   7  142.96   21.90
  -3  -5   8    0.52    1.46
  -3  -7  -8    1.91    2.58
  -3  -7  -7   -2.38    2.62
  -3  -7  -6    8.35    4.09
  -3  -7  -5   10.89    4.28
  -3  -7  -4   63.83    9.15
  -3  -7  -3   26.35    5.26
  -3   7   2  133.94   22.80
  -3   7   4   72.51   16.97
  -3   7   5   -7.29    6.57
  -2   0 -14   -0.81    5.29
  -2   0 -14    0.15    0.88
  -2   0 -13   16.79    3.96
  -2   0 -12    2.32    1.65
  -2   0 -11   88.97    8.25
  -2   0 -10   33.88    4.94
  -2   0  -9  170.09   10.34
  -2   0  -8   55.39    5.49
  -2   0  -7  544.25   15.90
  -2   0  -6   11.79    2.29
  -2   0  -5   86.79    5.32
  -2   0  -4  139.77    5.90
  -2   0  -4  189.78    3.77
  -2   0  -3  967.38   15.63
  -2   0  -3 1589.79   50.17
  -2   0  -2 1133.66   26.22
  -2   0  -1   23.69    3.59
  -2   0   3  751.51   34.87
  -2   0   4  158.26   16.95
  -2   0   5   14.83    6.50
  -2   0   6 1587.00   63.12
  -2   0   7  155.05   21.19
  -2   0   8   82.97   16.72
  -2   0   8  114.81    4.18
  -2   0   9    1.20    2.74
  -2   0   9    4.17    0.81
  -2   2 -13   17.25    4.59
  -2  -2 -13   13.84    3.45
  -2   2 -13    4.69    6.57
  -2  -2 -12    2.70    1.38
  -2  -2 -12   -4.71    6.85
  -2   2 -12    0.49    1.35
  -2  -2 -11   68.31    6.19
  -2   2 -11   72.97    7.96
  -2  -2 -10   31.07    4.09
  -2   2 -10   23.21    4.17
  -2   2  -9  130.75    9.63
  -2  -2  -9  147.10    8.09
  -2  -2  -8   56.44    2.42
  -2   2  -8   41.17    5.22
  -2  -2  -8   43.55    4.10
  -2  -2  -7  424.88   11.37
  -2   2  -7  350.06   13.16
  -2   2  -6    8.77    2.35
  -2  -2  -6    6.24    1.24
  -2   2  -5   69.91    5.85
  -2  -2  -5   55.55    2.65
  -2   2  -4  110.34    7.36
  -2   2  -4  133.65   11.27
  -2  -2  -3  734.78   37.73
  -2   2  -3  687.44   17.49
  -2   2  -3  760.01   21.13
  -2   2  -2  826.03   19.04
  -2   2  -2 1087.05   22.51
  -2  -2  -1   22.41    3.72
  -2  -2   0   15.48    3.42
  -2   2   0  371.91   32.92
  -2   2   1   12.64    5.61
  -2  -2   2 2935.96   69.77
  -2   2   2 2638.93   72.00
  -2   2   3  571.24   32.75
  -2  -2   3  636.02   33.50
  -2  -2   4  171.63    8.31
  -2   2   4  158.37   18.06
  -2  -2   4  146.93   16.43
  -2  -2   5    4.50    3.66
  -2   2   6 1250.11   58.31
  -2  -2   6 1177.34   53.39
  -2   2   7  168.07   22.97
  -2  -2   7  157.12    9.60
  -2  -2   7  130.83   19.26
  -2   2   8   79.13   17.25
  -2  -2   8   81.94    7.31
  -2  -2   8   65.28   15.00
  -2  -2   9    1.72    1.24
  -2  -2   9   -2.36    3.83
  -2  -2  10   97.36    8.72
  -2  -2  10   82.24   19.53
  -2   4 -12   -2.87    3.19
  -2   4 -12    1.55    1.86
  -2   4 -11   45.32    7.62
  -2   4 -11   29.78    8.49
  -2   4 -10   23.08    6.97
  -2   4 -10   18.30    4.66
  -2  -4  -9  100.79    7.32
  -2   4  -9   85.94    9.34
  -2   4  -9   86.45   11.83
  -2   4  -8   22.36    5.42
  -2   4  -8   24.05    4.91
  -2   4  -7  247.80   16.23
  -2   4  -7  240.53   14.58
  -2   4  -6    2.89    2.28
  -2   4  -6    3.51    2.61
  -2   4  -5   36.57    5.26
  -2   4  -5   35.51    4.94
  -2   4  -4   44.27    5.80
  -2   4  -4   57.54    5.73
  -2   4  -3   68.95    7.13
  -2  -4  -3   68.35   11.99
  -2  -4  -2  266.23   15.06
  -2  -4  -2  251.49    6.43
  -2  -4  -1   15.90    2.01
  -2  -4  -1   12.32    3.02
  -2  -4   0   86.78    5.15
  -2  -4   1    3.12    1.28
  -2  -4   1    3.18    1.28
  -2   4   1    7.83    6.11
  -2   4   2 1067.86   51.46
  -2  -4   2 1014.60   23.11
  -2  -4   2  946.68   19.84
  -2   4   3  318.14   29.12
  -2  -4   3  287.39   13.15
  -2  -4   3  289.88   11.92
  -2  -4   4  104.78    8.27
  -2  -4   4  109.84   13.67
  -2  -4   4   95.58    7.28
  -2  -4   5    3.05    2.77
  -2  -4   5    0.70    1.08
  -2  -4   5   -0.27    0.95
  -2  -4   6  657.82   23.11
  -2   4   6  575.17   43.10
  -2  -4   6  656.43   42.21
  -2  -4   6  657.91   21.59
  -2  -4   7   89.67    8.85
  -2  -4   7   76.09   15.29
  -2   4   7   84.24   17.51
  -2  -4   8   47.33   13.01
  -2  -4   9   -1.84    2.96
  -2  -4  10   33.64   12.42
  -2  -6 -10   -4.05    5.22
  -2   6 -10   10.19    3.86
  -2   6  -9   16.60    3.82
  -2  -6  -9    1.72    4.03
  -2   6  -8    5.42    2.16
  -2   6  -8   12.44    4.05
  -2   6  -7   83.69    9.63
  -2   6  -7   52.82    5.73
  -2  -6  -6    1.13    2.44
  -2   6  -6    1.12    1.66
  -2  -6  -5   12.16    4.85
  -2  -6  -4   10.78    4.10
  -2  -6  -3   73.65    8.93
  -2  -6  -2   91.78    8.35
  -2  -6  -2   71.37    4.89
  -2  -6  -1    5.85    1.80
  -2  -6   0   27.82    3.87
  -2  -6   1   -0.96    1.64
  -2  -6   1   -0.34    1.23
  -2   6   2  340.33   32.37
  -2  -6   2  312.73   15.65
  -2  -6   2  268.20   13.47
  -2   6   3  117.86   19.66
  -2  -6   3  107.10    8.89
  -2   6   4   19.72    8.39
  -2  -6   4   39.26    5.72
  -2   6   5    4.71    3.42
  -2   6   6  175.68   27.18
  -1   1 -14    1.15    1.34
  -1  -1 -14    1.80    1.45
  -1   1 -13    0.15    1.57
  -1  -1 -13    0.33    1.24
  -1  -1 -12    0.89    1.24
  -1   1 -12   -1.97    1.74
  -1  -1 -11   14.06    3.45
  -1   1 -11   10.01    3.51
  -1   1 -10  111.05    9.62
  -1  -1 -10  112.42    8.80
  -1   1  -9   25.19    4.53
  -1  -1  -9   22.08    3.77
  -1   1  -8   82.48    7.34
  -1  -1  -8   82.54    6.23
  -1   1  -7    6.68    2.45
  -1  -1  -7    4.34    1.41
  -1   1  -6 1189.37   24.19
  -1  -1  -6 1182.12   18.90
  -1  -1  -5  826.76   13.84
  -1   1  -5  847.85   19.23
  -1  -1  -4  519.29    9.25
  -1   1  -4  521.60   13.81
  -1  -1  -3   39.32    2.04
  -1   1  -3   35.74    3.28
  -1   1  -2 2260.63   20.79
  -1   1  -2  143.39   11.20
  -1   1  -1  140.73    6.08
  -1   1  -1  122.85    5.25
  -1   1   0   52.11    9.20
  -1  -1   0   30.74    3.28
  -1  -1   1   73.15    7.95
  -1   1   1   58.63    7.65
  -1  -1   1   63.07    2.88
  -1  -1   2 1135.18   29.48
  -1   1   2 1241.89   35.15
  -1  -1   3   29.49    2.77
  -1  -1   4   64.13    4.45
  -1  -1   5 1073.37   19.49
  -1  -1   6    5.41    1.66
  -1  -1   8    8.92    2.49
  -1  -1   9  184.28   10.39
  -1  -1  10    3.06    1.57
  -1  -1  11  162.28   10.50
  -1  -1  12   14.18    3.44
  -1   3 -13   -1.58    1.84
  -1  -3 -12   -0.21    0.85
  -1   3 -12    0.96    1.24
  -1   3 -11    5.75    2.66
  -1  -3 -11    5.97    2.01
  -1  -3 -10   72.81    6.18
  -1   3 -10   61.95    7.58
  -1  -3  -9   16.74    2.71
  -1   3  -9   12.19    3.44
  -1  -3  -8   60.52    4.35
  -1   3  -8   46.58    6.01
  -1  -3  -8   52.19    4.01
  -1  -3  -7    0.77    0.51
  -1   3  -7   -0.83    1.73
  -1   3  -6  591.45   18.51
  -1  -3  -6  687.00   10.46
  -1   3  -5  404.94   14.36
  -1  -3  -5  495.35    7.17
  -1   3  -4  261.01   13.16
  -1   3  -4  233.53   10.39
  -1   3  -4  231.92   13.17
  -1   3  -3    5.93    2.26
  -1   3  -3    4.30    1.63
  -1   3  -3    7.05    2.07
  -1  -3  -3    4.46    0.71
  -1  -3  -2 1456.00   15.17
  -1   3  -2 1502.77   27.54
  -1  -3  -1   77.50    4.40
  -1   3  -1   80.71    6.02
  -1  -3  -1   79.61    3.97
  -1   3  -1   90.63    6.39
  -1  -3   0   19.66    2.43
  -1  -3   0   13.89    2.24
  -1  -3   0   19.43    2.48
  -1   3   1   45.70    8.56
  -1  -3   1   36.98    3.77
  -1  -3   1   36.31    3.45
  -1   3   2  631.31   30.44
  -1  -3   2  624.23   16.48
  -1  -3   2  595.41   15.12
  -1  -3   3   16.87    2.68
  -1   3   3   14.44    5.20
  -1  -3   3   15.97    4.27
  -1  -3   4   42.29    7.44
  -1   3   4   46.29    9.55
  -1  -3   4   47.11    4.77
  -1  -3   5  523.59   29.25
  -1  -3   5  518.67   16.63
  -1  -3   5  556.70   18.56
  -1  -3   6    2.07    1.58
  -1  -3   6    2.66    1.71
  -1  -3   7  272.80   14.43
  -1  -3   7  304.08   14.71
  -1  -3   8  103.20    9.26
  -1  -3   8  116.42    9.37
  -1  -3   9  120.00   21.18
  -1  -3  10   -2.31    3.93
  -1   5 -11    2.95    2.55
  -1   5 -11   -3.22    2.84
  -1   5 -10   18.01    5.38
  -1   5 -10   24.67    5.54
  -1  -5  -9    7.11    2.28
  -1   5  -9    8.64    3.32
  -1   5  -9    8.62    3.70
  -1  -5  -8   23.40    4.28
  -1   5  -8   20.58    4.66
  -1   5  -8   17.70    4.57
  -1   5  -7    0.92    1.35
  -1   5  -7   -0.86    1.87
  -1   5  -6  256.88   14.94
  -1   5  -6  242.20   11.91
  -1   5  -5  212.78    9.49
  -1  -5  -5  247.76    4.90
  -1   5  -5  212.48   13.18
  -1  -5  -4  110.73    4.51
  -1   5  -4  104.33    8.80
  -1  -5  -3    0.05    2.75
  -1   5  -3   -0.31    1.60
  -1  -5  -3    1.26    0.75
  -1  -5  -2  533.49   13.16
  -1  -5  -2  510.70   20.61
  -1  -5  -1   46.92    4.78
  -1  -5  -1   61.83    5.02
  -1  -5   0    9.68    2.31
  -1  -5   0    6.01    1.83
  -1  -5   1   12.40    2.86
  -1  -5   1   10.94    2.66
  -1   5   1   15.99    6.50
  -1   5   2  216.92   22.19
  -1  -5   2  239.42   12.00
  -1  -5   2  233.90   12.64
  -1   5   3    6.73    4.53
  -1  -5   3    8.38    2.61
  -1  -5   3    5.59    2.26
  -1  -5   4   17.28    3.93
  -1  -5   4   22.22    4.13
  -1  -5   5  228.86   16.13
  -1   5   5  191.83   23.34
  -1  -5   5  227.40   14.30
  -1  -5   5  218.11   13.07
  -1   5   6   -0.26    2.21
  -1  -5   6    0.11    2.43
  -1  -5   7   93.42   15.73
  -1   5   7   93.99   18.16
  -1  -5   8   43.44   11.57
  -1  -5   9   44.97   12.91
  -1  -7  -8    1.64    3.52
  -1   7  -8    6.38    3.18
  -1  -7  -7    3.49    4.11
  -1   7  -7    1.95    2.16
  -1  -7  -6    4.12    3.70
  -1   7  -6   67.42    8.62
  -1  -7  -5   51.24    9.42
  -1  -7  -4   35.10    6.70
  -1  -7  -3    2.07    1.06
  -1  -7  -3   -1.86    1.56
  -1  -7  -2   65.77    4.83
  -1  -7  -2  122.32    8.04
  -1  -7  -1   11.85    2.82
  -1  -7   0    3.06    1.66
  -1  -7   0    2.11    1.65
  -1  -7   1    0.61    0.91
  -1  -7   2   41.61    5.89
  -1   7   2   53.55   12.47
  -1   7   3   -0.70    3.20
  -1   7   5   37.37   12.07
  -1   7   6    8.02    6.08
   0   0 -14    0.56    1.13
   0   0 -13   58.19    8.27
   0   0 -12    2.11    1.82
   0   0 -11  217.32   13.82
   0   0 -10   28.85    4.62
   0   0  -9  157.85    9.90
   0   0  -8  511.43   16.49
   0   0  -7  287.80   11.20
   0   0  -6   30.30    3.33
   0   0  -5   81.47    4.87
   0   0  -5   78.53    5.22
   0   0  -4 4053.64   30.35
   0   0  -4 4036.43   33.29
   0   0  -3   77.78    3.99
   0   0  -3   77.43    3.61
   0   0  -2   84.42    3.08
   0   0  -2   87.18    3.42
   0   0   2   87.96    3.52
   0   0   2   89.75    3.15
   0   0   3   94.22    4.86
   0   0   3   80.02    3.62
   0   0   4 4834.29   37.31
   0   0   5   93.81    5.42
   0   0   6   31.35    3.30
   0   0   7  317.81   10.99
   0   0   8  524.11   14.84
   0   0  10    9.96    2.37
   0   0  11  223.67   11.22
   0   0  12    3.15    1.51
   0   2 -13   43.31    7.47
   0  -2 -13   48.17    6.93
   0   2 -12    3.34    2.16
   0  -2 -12    0.89    1.23
   0   2 -11  180.62   13.86
   0  -2 -11  169.62   10.70
   0   2 -10   26.80    5.24
   0  -2 -10   26.35    4.02
   0   2  -9  128.30   10.55
   0  -2  -9  137.83    8.14
   0  -2  -8  383.41   12.36
   0   2  -8  362.55   17.79
   0   2  -8  368.42   16.38
   0   2  -7  207.58   12.66
   0   2  -7  212.28   11.97
   0  -2  -7  226.62    8.69
   0   2  -6   25.51    4.22
   0  -2  -6   30.40    2.51
   0   2  -6   27.32    4.03
   0  -2  -6   24.24    2.55
   0  -2  -5   60.46    3.97
   0   2  -5   49.36    5.45
   0   2  -5   55.33    5.41
   0   2  -4 2782.66   37.85
   0   2  -4 2860.56   34.42
   0   2  -3   35.13    4.05
   0   2  -3   42.57    4.04
   0  -2  -2   81.90    2.68
   0   2  -2   80.53    5.14
   0   2  -2   78.82    5.53
   0  -2  -1    3.96    0.87
   0  -2  -1    3.43    0.88
   0   2  -1    3.15    1.15
   0  -2   0 9834.58   46.49
   0   2   0 9999.00   49.03
   0  -2   0 9911.03   50.35
   0  -2   1    4.30    1.21
   0  -2   1    5.67    1.55
   0  -2   2   83.45    5.21
   0   2   2   86.55    3.19
   0  -2   4 3340.22   43.13
   0  -2   6   29.89    4.11
   0  -2   7  267.86   12.59
   0  -2   7  242.47   12.95
   0  -2   8  405.42   17.31
   0  -2   8  483.03   18.27
   0  -2   9  149.42   10.89
   0  -2  10   30.44    5.23
   0  -2  10   27.49    2.60
   0  -2  11  143.94    4.25
   0   4 -12   -4.02    5.20
   0   4 -12    0.14    1.31
   0   4 -11   73.51    8.98
   0  -4 -11   77.46    6.31
   0  -4 -10   16.46    2.68
   0   4 -10   14.46    4.03
   0  -4  -9   73.72    5.98
   0   4  -9   59.55    7.67
   0  -4  -9   59.81    4.50
   0   4  -8  152.10   11.45
   0  -4  -8  169.91    7.00
   0   4  -8  171.65   13.99
   0   4  -7   90.85    9.64
   0  -4  -7   98.38    4.96
   0   4  -7   80.92    8.00
   0   4  -6    9.83    3.40
   0   4  -6   11.09    2.97
   0   4  -5   18.57    3.57
   0   4  -5   20.52    4.40
   0  -4  -4 1260.30   19.04
   0   4  -4 1207.78   29.96
   0   4  -4 1260.83   23.13
   0   4  -3    4.42    1.99
   0  -4  -3    4.85    1.36
   0   4  -3    6.77    2.18
   0  -4  -2   66.24    4.58
   0   4  -2   75.72    6.39
   0  -4  -2   56.81    4.27
   0   4  -2   63.57    6.27
   0  -4  -1    8.38    2.05
   0  -4  -1    7.15    1.93
   0   4  -1   11.40    3.05
   0   4  -1   10.05    2.64
   0   4   0 3958.86   43.18
   0  -4   0 3890.12   43.05
   0  -4   0 3898.33   41.97
   0  -4   1    7.09    2.10
   0   4   1    8.07    2.22
   0   4   1    6.16    3.38
   0  -4   1   10.54    2.64
   0  -4   2   64.73    6.35
   0   4   2   63.39    9.39
   0  -4   2   75.59    6.39
   0   4   2   63.24    4.73
   0   4   3    6.93    3.78
   0  -4   3    5.21    2.18
   0  -4   3    4.59    1.98
   0  -4   4 1196.53   28.28
   0  -4   4 1129.65   32.34
   0  -4   5   19.17    4.06
   0  -4   5   21.63    4.03
   0  -4   6    9.23    2.96
   0  -4   6   12.78    3.29
   0  -4   7  107.33   10.27
   0  -4   7   97.38    9.19
   0   6 -10    5.03    2.68
   0   6  -9    9.21    2.94
   0   6  -9   20.25    5.07
   0  -6  -8   42.52    6.37
   0   6  -8   41.82    6.89
   0   6  -8   25.67    4.14
   0  -6  -7   21.70    4.66
   0   6  -7   27.03    5.51
   0   6  -7   15.06    2.61
   0  -6  -6    4.11    1.13
   0   6  -6    4.02    2.27
   0  -6  -5    2.76    1.07
   0   6  -5    3.53    2.55
   0   6  -5    1.26    2.02
   0   6  -4  376.20   17.51
   0  -6  -4  344.41   11.87
   0   6  -4  344.11   18.57
   0  -6  -3   -0.78    1.17
   0   6  -3   -1.67    2.27
   0   6  -3    1.22    1.86
   0  -6  -2   33.59    4.21
   0   6  -2   24.94    4.68
   0  -6  -2   33.39    4.30
   0  -6  -2   25.82    4.54
   0   6  -1   13.39    3.69
   0  -6  -1   13.09    3.07
   0  -6  -1   14.36    3.09
   0  -6   0 1104.77   26.27
   0   6   0 1068.34   27.94
   0   6   1   10.33    4.31
   0  -6   1   10.70    3.16
   0  -6   1    9.81    3.15
   0  -6   2   30.88    5.26
   0   6   2   31.30    8.13
   0  -6   2   26.37    5.04
   0  -6   3   -1.45    1.58
   0  -6   3    0.00    1.18
   0   6   3    0.63    2.73
   0   6   5    2.48    3.10
   0   6   6   -0.05    3.07
   0   6   7   17.16    8.23
   1   1 -14    0.14    1.30
   1  -1 -14    0.47    0.99
   1  -1 -13   15.08    4.01
   1   1 -13   18.57    4.96
   1  -1 -12   12.16    3.37
   1   1 -12   11.01    3.70
   1  -1 -11  173.49   11.51
   1   1 -11  170.53   12.50
   1   1 -10    2.20    1.58
   1  -1 -10    2.51    1.57
   1   1  -9  176.25   12.10
   1   1  -9  179.95   11.20
   1  -1  -9  188.18   10.27
   1   1  -8  131.48    9.83
   1   1  -8  136.39    9.03
   1  -1  -8  146.99    8.39
   1   1  -7  394.77   14.24
   1  -1  -7  398.20   12.49
   1   1  -7  399.42   16.05
   1  -1  -6    5.07    1.88
   1   1  -6    1.23    1.38
   1   1  -6    2.20    1.27
   1  -1  -6    4.57    1.21
   1  -1  -5 1036.41   14.86
   1   1  -5 1002.76   19.15
   1   1  -5  982.15   21.68
   1   1  -4   67.87    5.66
   1  -1  -4   65.70    3.25
   1   1  -4   61.12    4.36
   1   1  -3   35.39    3.49
   1  -1  -3   37.08    2.25
   1  -1  -3   31.44    1.50
   1   1  -3   31.61    2.83
   1   1  -2 1321.14   15.24
   1  -1  -2 1350.78   13.24
   1   1  -2 1302.81   16.85
   1   1  -1   62.70    5.99
   1  -1  -1   60.77    7.33
   1  -1  -1   70.12    3.28
   1   1  -1   64.69    3.16
   1   1  -1   68.19    2.93
   1   1   0   32.23    2.73
   1   1   0   30.88    1.81
   1   1   0   29.76    1.43
   1  -1   1  125.91    6.62
   1  -1   3   42.46    4.06
   1  -1   3   43.20    3.62
   1  -1   4  555.07   15.98
   1  -1   4  564.07   13.88
   1  -1   5  922.43   22.14
   1  -1   5  970.37   19.19
   1  -1   6 1269.50   13.28
   1   1   6 1267.09   19.70
   1   1   7    6.81    1.94
   1  -1   7    4.73    0.72
   1  -1   8  116.38    8.29
   1  -1   8  106.01    9.13
   1   1   8   93.74    5.81
   1  -1   9   29.93    4.90
   1   1   9   26.26    3.20
   1   1  10  124.34    7.05
   1  -1  10  121.62    9.79
   1  -1  11   12.57    3.47
   1  -1  12    0.32    1.12
   1   3 -13   10.69    4.07
   1   3 -12    6.69    3.10
   1  -3 -12   10.04    2.78
   1   3 -11  107.57   11.61
   1  -3 -11  106.58    8.22
   1   3 -10    4.41    2.45
   1  -3 -10    3.53    1.63
   1   3 -10    0.33    1.56
   1   3  -9   99.02   10.61
   1   3  -9  115.03   10.36
   1  -3  -9  117.68    7.41
   1   3  -8   83.86    9.18
   1   3  -8  101.86    9.25
   1  -3  -8  106.60    6.68
   1   3  -7  252.67   15.10
   1  -3  -7  281.53   10.28
   1   3  -7  251.89   13.43
   1   3  -6    2.35    1.98
   1  -3  -6    0.97    0.94
   1   3  -6    0.68    1.76
   1  -3  -5  559.91   15.22
   1   3  -5  573.61   20.29
   1   3  -5  549.61   17.67
   1   3  -4   41.77    5.23
   1   3  -4   50.37    5.58
   1   3  -3   17.01    3.32
   1  -3  -3   14.98    1.59
   1   3  -3   17.96    3.05
   1  -3  -2  747.82   14.92
   1   3  -2  702.31   17.29
   1   3  -2  710.05   19.68
   1   3  -1   47.05    5.13
   1  -3  -1   47.88    4.43
   1  -3  -1   47.08    4.41
   1   3  -1   39.22    3.51
   1   3   0   16.89    2.15
   1  -3   0   17.86    2.73
   1  -3   0   20.24    3.06
   1   3   0   22.03    3.16
   1  -3   1   95.83    7.14
   1  -3   1   81.16    6.13
   1   3   1   98.86    5.75
   1  -3   1  107.15   10.05
   1   3   2 1715.42   20.69
   1  -3   2 1740.48   32.60
   1  -3   3    6.25    1.96
   1   3   3    9.77    1.52
   1   3   4  339.64    6.86
   1  -3   5  634.14   27.01
   1  -3   6  953.79   31.47
   1  -3   6  825.53   24.05
   1  -3   7    0.74    1.63
   1  -3   7   -0.06    1.46
   1  -3   8   68.87    8.58
   1  -3   8   71.68    7.74
   1  -3   9   18.24    2.98
   1  -3  10   89.89    6.08
   1   5 -11   43.95    7.37
   1   5 -10   -2.88    3.88
   1   5 -10    2.84    2.06
   1   5  -9   55.60    8.91
   1  -5  -9   53.92    6.13
   1   5  -9   45.58    6.77
   1  -5  -9   48.56    4.25
   1   5  -8   44.05    7.54
   1   5  -8   39.19    6.03
   1  -5  -8   40.03    5.16
   1  -5  -7   97.52    8.33
   1   5  -7   88.35    8.54
   1   5  -7  102.17   10.83
   1  -5  -6   -0.31    1.50
   1   5  -6   -0.08    1.57
   1   5  -6   -0.46    1.92
   1   5  -6    2.72    2.26
   1   5  -5  203.19   14.15
   1  -5  -5  213.14    9.57
   1   5  -5  180.82   11.13
   1   5  -5  204.67    9.26
   1  -5  -4   18.63    2.96
   1   5  -4   23.78    3.86
   1   5  -4   16.02    3.92
   1  -5  -3    7.26    1.62
   1   5  -3    4.17    1.88
   1  -5  -3    8.00    2.03
   1   5  -3    5.00    1.96
   1  -5  -2  212.59    9.83
   1   5  -2  206.78   12.40
   1  -5  -2  187.95    9.42
   1  -5  -1   12.64    2.78
   1   5  -1    8.91    2.56
   1  -5  -1   17.99    3.27
   1   5  -1   11.39    2.70
   1  -5   0   11.31    2.79
   1   5   0    5.89    1.87
   1  -5   0   11.32    2.76
   1  -5   1   55.32    6.40
   1   5   1   45.51    4.99
   1  -5   1   55.59    6.61
   1   5   1   40.24    6.57
   1   5   2  545.84   16.39
   1  -5   2  544.90   20.16
   1   5   2  522.86   25.63
   1  -5   3    2.46    2.32
   1   5   3    0.10    0.95
   1  -5   3   -0.90    2.30
   1  -5   4  135.79   11.53
   1  -5   4  113.13   10.63
   1  -5   4  118.40    9.92
   1   5   4  114.87    6.27
   1  -5   5  214.02   13.92
   1  -5   5  228.18   15.53
   1   7  -8   12.74    4.11
   1   7  -7   31.66    6.13
   1   7  -7   33.58    7.37
   1   7  -6   -0.38    1.65
   1   7  -6    1.26    1.79
   1   7  -5   54.78    7.34
   1   7  -5   63.66    8.99
   1  -7  -4    8.70    2.41
   1   7  -4    4.37    2.68
   1   7  -4    6.82    2.91
   1  -7  -3    2.09    2.29
   1   7  -3    0.84    1.60
   1  -7  -3   -0.77    1.05
   1   7  -3    1.73    1.55
   1   7  -2   36.92    6.10
   1  -7  -2   47.39    5.89
   1  -7  -2   25.64    3.58
   1  -7  -2   41.83    5.58
   1  -7  -1    1.49    1.33
   1   7  -1   -0.62    1.47
   1  -7  -1    1.31    1.37
   1  -7   0    2.80    1.90
   1  -7   0    3.81    1.96
   1   7   0    2.57    1.60
   1  -7   1   14.08    3.89
   1   7   1   12.70    3.23
   1   7   2  140.59   15.12
   1   7   3    0.80    1.90
   1   7   5   52.97   12.49
   2   0 -14   -1.28    1.58
   2   0 -13   24.47    5.47
   2   0 -12    1.87    1.67
   2   0 -11    4.75    2.34
   2   0 -10  125.37   10.00
   2   0 -10  125.97    9.60
   2   0  -9    3.19    1.82
   2   0  -9    4.64    2.08
   2   0  -8   91.34    7.56
   2   0  -8  101.11    7.43
   2   0  -7  185.56    9.97
   2   0  -7  192.31    9.46
   2   0  -6 2441.57   38.96
   2   0  -6 1950.78   28.12
   2   0  -5   18.79    2.55
   2   0  -4  201.75    7.00
   2   0  -3  846.95   12.48
   2   0  -2 3424.82   71.18
   2   0  -1   26.63    8.88
   2   0   0  530.06   34.83
   2   0   2 1163.30   16.84
   2   0   3 1182.09   17.72
   2   0   4  199.16    7.46
   2   0   5  125.78    7.69
   2   0   5  120.56    6.17
   2   0   6   15.23    3.04
   2   0   6   17.03    2.64
   2   0   7  673.34   20.39
   2   0   7  742.62   17.23
   2   0   8    0.20    0.48
   2   0  10   50.90    6.47
   2   0  11  115.10    9.42
   2   0  12    5.48    2.30
   2   2 -13   30.67    6.62
   2  -2 -13   27.20    5.19
   2   2 -12   -1.11    1.48
   2  -2 -12   -3.13    1.92
   2   2 -11    3.61    2.55
   2   2 -11    1.14    2.11
   2  -2 -11    3.19    1.93
   2   2 -10   91.77    9.25
   2  -2 -10   95.18    7.87
   2   2 -10   91.32   10.08
   2  -2  -9    1.85    1.51
   2   2  -9    4.64    2.33
   2   2  -9    3.47    1.95
   2   2  -8   74.30    8.22
   2   2  -8   70.33    6.99
   2  -2  -8   80.74    6.40
   2   2  -7  143.88   10.74
   2   2  -7  169.63   10.34
   2  -2  -6 1447.16   14.32
   2   2  -6 1412.47   32.03
   2   2  -6 1403.33   26.25
   2  -2  -5    7.20    0.90
   2   2  -5    8.98    3.05
   2   2  -5    8.85    2.24
   2  -2  -4  186.45    7.26
   2   2  -4  177.56    9.57
   2   2  -4  163.87    7.69
   2  -2  -3  608.21   12.58
   2   2  -3  608.11   15.48
   2   2  -3  591.33   13.55
   2  -2  -2 2557.46   26.70
   2  -2  -2 2451.62   63.26
   2   2  -2 2483.85   47.04
   2   2  -2 2508.02   24.72
   2   2  -2 2449.64   27.87
   2   2  -1   16.82    2.17
   2   2  -1    2.46    2.71
   2  -2  -1   16.75    2.29
   2  -2  -1   16.06    6.08
   2   2  -1   17.59    1.96
   2   2  -1   18.02    6.03
   2   2   0  234.60    7.08
   2   2   0  236.23    5.76
   2  -2   1   27.14    2.95
   2   2   1   24.76    1.53
   2  -2   1   25.25    3.40
   2  -2   1   25.14    4.09
   2  -2   1   31.87    8.95
   2  -2   2  782.35   19.43
   2  -2   2  734.91   15.46
   2  -2   3  761.16   15.78
   2  -2   4  123.45    6.30
   2  -2   5   83.85    5.12
   2  -2   6   11.56    3.04
   2  -2   6    8.79    1.67
   2  -2   6   10.49    2.97
   2   2   7  516.41   12.42
   2  -2   7  506.67   11.50
   2  -2   7  604.55   20.25
   2  -2   7  598.07   23.95
   2  -2   8   62.78    8.67
   2   2   8   59.95    4.69
   2  -2   8   56.10    3.68
   2  -2   8   64.65    7.10
   2   2   9  200.70    7.88
   2  -2   9  205.94   12.95
   2   2  10   38.30    3.33
   2  -2  10   47.72    7.57
   2   2  11   87.92    4.98
   2   4 -12    0.77    1.48
   2   4 -11    1.78    2.26
   2   4 -11    3.36    2.85
   2  -4 -11    0.68    1.17
   2   4 -10   44.74    7.99
   2   4 -10   44.97    7.54
   2  -4 -10   45.84    5.14
   2   4  -9    0.31    1.80
   2   4  -9   -0.42    1.97
   2   4  -8   44.23    7.34
   2  -4  -8   33.97    4.30
   2   4  -8   31.11    5.91
   2   4  -7   80.23    9.47
   2  -4  -7   84.50    6.78
   2   4  -7   86.76    8.47
   2   4  -6  647.15   24.61
   2  -4  -6  580.70   17.24
   2   4  -6  616.26   21.40
   2   4  -5    1.04    1.62
   2   4  -5   -0.92    1.80
   2  -4  -5    0.94    1.07
   2  -4  -4   94.05    7.34
   2  -4  -4   96.83    4.65
   2   4  -4   95.50    7.92
   2   4  -4   93.91    8.64
   2  -4  -3  289.04   13.08
   2   4  -3  308.40   12.75
   2  -4  -2 1105.26   23.62
   2   4  -2 1050.23   22.15
   2   4  -1    1.77    1.36
   2  -4  -1    4.13    1.80
   2   4  -1    4.99    1.61
   2   4   0  110.39    7.52
   2  -4   0   99.07   11.26
   2  -4   0  101.05    8.03
   2  -4   0  102.97    8.01
   2   4   0   99.86    5.61
   2  -4   1   21.64    3.98
   2  -4   1   19.03    3.33
   2   4   1   17.60    2.79
   2   4   1   22.20    2.80
   2  -4   1   21.87    5.55
   2  -4   1   18.85    3.49
   2   4   2  319.06   10.78
   2  -4   2  353.52   25.72
   2  -4   2  367.66   16.65
   2  -4   2  338.11   16.33
   2  -4   3  310.72   25.25
   2   4   3  326.98   10.03
   2  -4   3  356.42   17.78
   2  -4   3  319.07   16.21
   2  -4   4   63.60    8.23
   2   4   4   52.64    3.78
   2  -4   4   45.17    6.50
   2  -4   5   52.74    8.21
   2   4   5   64.07    4.16
   2  -4   5   45.40    6.30
   2  -4   6    1.79    2.14
   2  -4   6    2.63    3.61
   2  -4   8   21.12    3.67
   2  -4   9   77.19    6.77
   2  -4  10   16.14    3.01
   2   6 -10   11.80    4.79
   2   6 -10    7.39    3.03
   2   6  -9    2.09    2.64
   2   6  -9   -1.83    2.22
   2   6  -9   -0.32    1.38
   2   6  -8   16.80    5.25
   2   6  -8    1.33    1.46
   2   6  -8   10.29    3.32
   2  -6  -7   30.16    4.13
   2   6  -7   26.58    5.09
   2   6  -7   21.57    3.71
   2   6  -7   31.61    6.67
   2  -6  -6  185.37   10.29
   2   6  -6  170.81   11.55
   2   6  -6  206.39   15.79
   2   6  -5    1.92    2.26
   2  -6  -5    0.94    0.97
   2   6  -5    2.16    1.70
   2  -6  -4   46.36    4.42
   2   6  -4   37.76    6.36
   2  -6  -4   38.03    5.02
   2   6  -4   36.34    5.10
   2   6  -3   99.71    9.96
   2   6  -3   97.84    8.37
   2  -6  -3   82.85    7.07
   2  -6  -3  114.66    7.71
   2   6  -2  285.08   15.90
   2   6  -2  303.98   14.60
   2  -6  -2  322.23   14.20
   2   6  -1    0.65    1.49
   2  -6  -1   -0.73    1.85
   2  -6  -1    1.61    1.81
   2   6  -1    1.08    1.51
   2  -6  -1   -0.93    1.81
   2  -6   0   30.86    5.16
   2  -6   0   32.55    5.61
   2   6   0   27.67    4.72
   2   6   1    7.03    2.31
   2  -6   1    8.60    3.00
   2   6   1    4.63    2.60
   2  -6   1    8.86    3.04
   2  -6   2  101.45   10.39
   2   6   2   71.34    6.71
   2   6   2   76.65   10.23
   2  -6   2   93.33    9.74
   2   6   3   82.79    6.83
   2  -6   3   84.90    9.62
   2   6   3   92.29   12.36
   2   6   4   14.90    2.76
   2  -6   5    7.49    3.06
   2  -6   6    0.96    1.49
   2   8  -6   39.41    7.67
   2   8  -6   42.30    6.97
   2   8  -5    1.47    2.32
   2   8  -5    1.77    1.71
   2   8  -4   12.80    4.40
   2   8  -4   11.28    3.55
   2   8  -3   21.87    5.26
   2   8  -2   64.02    8.51
   2   8  -1    0.83    1.43
   2   8   0    6.63    2.68
   2   8   1    2.39    1.71
   3   1 -13   76.75    9.60
   3  -1 -13   77.89    9.15
   3   1 -12    3.48    2.21
   3  -1 -12    2.13    1.57
   3   1 -12    0.39    1.74
   3   1 -11  240.15   16.32
   3   1 -11  270.01   15.85
   3  -1 -11  257.13   14.62
   3  -1 -10   26.32    4.14
   3   1 -10   25.21    4.67
   3   1 -10   25.28    5.18
   3  -1 -10   25.34    4.37
   3   1  -9   66.72    7.75
   3  -1  -9   72.59    6.52
   3   1  -9   73.15    7.29
   3  -1  -9   72.09    6.88
   3  -1  -8   58.43    5.56
   3   1  -8   62.80    7.33
   3   1  -8   65.60    6.52
   3  -1  -8   54.00    5.70
   3   1  -7  735.24   19.79
   3  -1  -7  778.38   18.84
   3   1  -6  374.51   14.34
   3  -1  -6  332.26   10.17
   3   1  -6  363.95   12.95
   3   1  -5   33.31    3.88
   3  -1  -5   31.71    2.87
   3   1  -5   34.27    3.94
   3   1  -4 1728.30   24.88
   3  -1  -3 1048.80   49.76
   3   1  -3 1088.04   46.09
   3   1  -3 1128.03   18.21
   3   1  -2 2776.64   83.14
   3  -1  -2 2746.77   85.29
   3   1  -1 1969.59   79.09
   3  -1  -1 1864.25   77.36
   3  -1   0 4643.02  131.68
   3  -1   0 4631.54   83.56
   3  -1   1 1661.64   39.48
   3   1   1 1914.75   38.82
   3  -1   2 2261.42   33.75
   3  -1   2 2280.00   48.23
   3   1   3  572.17   10.30
   3  -1   3  534.97   15.57
   3  -1   4 1827.25   31.02
   3   1   4 1906.21   19.93
   3  -1   5  679.20   19.59
   3   1   5  693.22   12.60
   3   1   6  211.34    7.45
   3  -1   7    0.35    1.12
   3  -1   7    1.07    1.37
   3   1   7    0.22    1.06
   3   1   7    1.84    1.03
   3   1   8  104.26    8.05
   3  -1   8  107.49   10.22
   3  -1   8  117.95    8.90
   3  -1   9  440.66   21.46
   3  -1   9  479.07   18.43
   3  -1  10    1.07    1.70
   3  -1  10    1.02    2.62
   3  -1  11   70.46    9.82
   3   1  11   72.27    7.45
   3   3 -13   55.58    9.09
   3  -3 -13   43.00    6.54
   3   3 -13   42.18    8.73
   3   3 -12    3.99    2.58
   3   3 -12    0.50    1.62
   3  -3 -12    1.19    1.20
   3   3 -11  155.95   14.83
   3   3 -11  160.07   13.30
   3  -3 -11  153.05   10.90
   3   3 -10   10.59    3.34
   3  -3 -10   11.35    3.11
   3   3 -10   10.27    3.92
   3   3  -9   37.99    6.81
   3   3  -9   44.16    6.33
   3   3  -8   26.40    5.50
   3   3  -8   23.77    4.98
   3   3  -7  410.05   16.20
   3   3  -7  433.36   20.85
   3   3  -6  285.40   18.27
   3   3  -6  295.65   13.27
   3   3  -5   22.50    4.52
   3   3  -5   22.67    3.81
   3   3  -4  991.89   24.44
   3  -3  -4  948.45   19.85
   3   3  -3  521.88   16.21
   3  -3  -3  502.49   14.15
   3   3  -3  491.92   13.55
   3   3  -2 1312.41   23.86
   3  -3  -2 1350.83   55.75
   3  -3  -2 1279.70   22.73
   3   3  -2 1265.33   20.15
   3   3  -2 1394.43   42.14
   3  -3  -1  753.92   43.05
   3   3  -1  796.37   19.74
   3   3  -1  713.15   16.32
   3   3  -1  683.14   13.49
   3   3   0 1630.65   23.08
   3  -3   0 2020.98   75.95
   3   3   0 1640.15   19.01
   3   3   0 1891.52   33.10
   3   3   1  549.09   12.51
   3  -3   1  585.57   23.74
   3  -3   1  612.94   20.28
   3   3   1  569.72    9.80
   3  -3   1  581.73   18.62
   3  -3   2 1082.04   26.98
   3   3   2  981.62   15.38
   3  -3   2  982.88   20.90
   3  -3   2 1188.45   58.65
   3   3   2  969.69    9.64
   3  -3   2 1057.70   26.85
   3  -3   2 1158.12   33.90
   3  -3   3  298.27   11.53
   3  -3   3    1.78    4.89
   3  -3   4  901.88   20.08
   3  -3   5  370.98   19.02
   3  -3   5  336.41   17.49
   3  -3   6  121.69   11.55
   3  -3   6  106.63    6.83
   3  -3   6  117.78   10.51
   3  -3   7    3.03    1.96
   3  -3   7   -0.46    1.72
   3  -3   7    0.29    0.67
   3  -3   8   73.00   10.08
   3  -3   8   54.04    4.61
   3   3   8   61.03    4.16
   3  -3   8   63.05    7.91
   3  -3   9  225.71    9.63
   3   3   9  348.29   10.38
   3   3  10    0.71    0.42
   3   5 -11   69.09   10.90
   3   5 -11   61.09    9.05
   3   5 -10    1.88    2.08
   3   5 -10    2.44    2.69
   3   5  -9   20.48    4.95
   3   5  -9   22.97    5.89
   3   5  -8    7.99    3.31
   3   5  -8    8.18    3.58
   3  -5  -8    8.52    2.58
   3  -5  -7  138.99   10.15
   3   5  -7  144.54   13.35
   3   5  -7  141.15   11.54
   3   5  -6   74.17    9.26
   3  -5  -6   64.55    6.61
   3   5  -6   71.40    7.99
   3   5  -5   15.50    3.99
   3   5  -5   13.69    4.18
   3  -5  -5   11.22    2.86
   3  -5  -5   12.80    1.83
   3   5  -4  343.27   18.39
   3  -5  -4  375.61   12.83
   3   5  -4  336.31   11.05
   3  -5  -4  313.57   14.87
   3   5  -4  360.18   15.76
   3  -5  -3  114.40    9.04
   3   5  -3  140.75   12.00
   3   5  -3  129.71    9.30
   3  -5  -2  420.95   17.45
   3  -5  -2  438.50   18.21
   3   5  -2  470.54   16.06
   3   5  -1  326.82   16.55
   3  -5  -1  243.49   13.32
   3  -5  -1  292.47   14.95
   3  -5  -1  270.37   14.80
   3   5  -1  237.27   10.46
   3   5   0  660.81   20.98
   3  -5   0  553.57   20.08
   3  -5   0  566.77   23.00
   3  -5   0  649.49   23.19
   3   5   0  575.11   15.48
   3  -5   0  620.52   22.07
   3  -5   0  615.42   32.44
   3  -5   1  150.67   11.76
   3  -5   1  111.16   14.03
   3  -5   1  123.74    9.59
   3   5   1  149.31    7.92
   3  -5   1  126.00   10.45
   3   5   1  127.71    8.66
   3  -5   1  128.63    9.71
   3  -5   2  460.71   21.66
   3  -5   2  455.37   31.13
   3  -5   2  444.12   20.56
   3   5   2  419.69   14.89
   3  -5   3  158.53   13.48
   3   5   3  145.42    8.27
   3  -5   3  122.57   17.00
   3  -5   3  151.04   12.92
   3   5   4  382.49   12.73
   3  -5   4  310.01   15.13
   3  -5   4  319.31   29.27
   3  -5   4  428.00   23.56
   3  -5   4  363.98   20.50
   3  -5   5   90.08    8.22
   3   5   5  135.58    7.97
   3  -5   6   30.99    4.84
   3   5   6   42.13    3.29
   3  -5   7    0.09    0.68
   3  -5   8   12.00    3.05
   3  -5   9   64.66    6.75
   3   7  -8    4.21    3.30
   3   7  -8    2.97    2.00
   3   7  -7   26.82    5.08
   3   7  -7   35.46    7.38
   3   7  -6   13.28    4.59
   3   7  -6   12.15    3.56
   3   7  -5    5.66    3.19
   3   7  -5    4.58    2.44
   3   7  -4   76.01    8.12
   3   7  -4   87.86   10.34
   3  -7  -3   19.54    3.75
   3   7  -3   14.69    4.37
   3   7  -3   16.07    4.01
   3  -7  -3   10.00    2.94
   3   7  -2  119.39   11.29
   3  -7  -2  131.46   10.27
   3   7  -2  130.62   10.00
   3   7  -1   67.52    8.16
   3  -7  -1   78.39    8.49
   3  -7  -1   60.00    5.66
   3   7  -1   79.12    7.68
   3  -7  -1   63.24    8.10
   3   7   0  142.78   11.38
   3  -7   0  167.82   13.09
   3   7   1   10.90    3.22
   3   7   2  104.31    8.98
   3   7   2   76.18    9.93
   3   7   3   34.68    4.99
   3   7   3   27.09    6.90
   3   7   4   86.60    7.24
   3   7   5   13.50    2.79
   4   0 -13   26.69    5.78
   4   0 -12   13.59    3.90
   4   0 -12   11.58    3.68
   4   0 -11   79.54    8.97
   4   0 -11   69.50    8.19
   4   0 -10   14.07    3.64
   4   0 -10   15.33    3.55
   4   0  -9  401.63   19.44
   4   0  -9  377.13   16.40
   4   0  -8   49.37    6.02
   4   0  -8   47.23    5.57
   4   0  -7  256.88   11.58
   4   0  -6   61.90    5.22
   4   0  -5  699.90   16.14
   4   0  -4   81.00   19.28
   4   0  -3   28.24   11.52
   4   0  -2   28.85   13.79
   4   0  -1  629.22   53.80
   4   0   0 2178.62   99.88
   4   0   3    4.65    1.63
   4   0   4 1501.33   23.83
   4   0   5  402.52   14.43
   4   0   6  162.37    9.00
   4   0   8  435.23   19.55
   4   0   8  382.02   14.39
   4   0   9   39.94    6.35
   4   0   9   39.71    5.07
   4   0  10    1.94    1.34
   4   0  10    2.15    1.84
   4   0  11    4.26    2.51
   4   0  12   20.34    5.76
   4  -2 -13   21.77    5.00
   4   2 -13   19.97    5.97
   4   2 -13   17.83    5.13
   4  -2 -12    7.69    2.86
   4   2 -12   10.02    3.69
   4   2 -12    7.04    3.16
   4   2 -11   58.94    9.05
   4  -2 -11   56.31    7.16
   4  -2 -10   15.20    2.70
   4  -2 -10   10.00    3.07
   4   2 -10   10.80    3.68
   4   2 -10   15.00    3.97
   4   2  -9  305.79   18.77
   4  -2  -9  304.99   11.85
   4   2  -9  315.24   15.79
   4  -2  -8   42.79    4.41
   4   2  -8   51.73    8.44
   4   2  -8   36.11    5.31
   4   2  -7  223.85   13.70
   4  -2  -7  190.81    7.78
   4   2  -7  210.13   11.50
   4   2  -6   49.77    5.80
   4   2  -6   54.09    5.43
   4   2  -5  553.59   17.45
   4   2  -5  549.88   15.97
   4   2  -4   64.50    5.72
   4  -2  -4   65.47   15.48
   4   2  -4   51.11   11.10
   4   2  -4   72.10    5.84
   4   2  -3   13.45    2.52
   4  -2  -3   10.40    6.76
   4   2  -3   16.51    7.27
   4   2  -3   12.92    2.20
   4  -2  -2   23.32   10.01
   4   2  -2   22.69    2.97
   4   2  -2   14.77    8.83
   4   2  -1  437.83   44.60
   4  -2  -1  348.27   10.76
   4  -2  -1  393.54   40.48
   4  -2   0 1402.59   77.95
   4   2   0 1525.05   36.53
   4  -2   1  408.00   41.37
   4  -2   1  368.59   11.25
   4  -2   1  402.19   23.10
   4   2   1  434.41   20.26
   4   2   2  266.81   21.97
   4  -2   2  279.27    9.72
   4  -2   2  303.90   20.02
   4  -2   3    2.41    1.06
   4  -2   3    2.25    2.88
   4  -2   4 1416.00   21.58
   4   2   4 1471.84   13.58
   4  -2   5  327.38   17.16
   4  -2   5  317.08   16.37
   4   2   5  309.64    6.31
   4  -2   6  136.49   11.59
   4  -2   6  124.32   10.67
   4   2   6  136.95    4.74
   4  -2   7    3.55    1.76
   4  -2   7    3.05    2.25
   4  -2   8  398.27   22.08
   4  -2   8  613.75   23.33
   4  -2   9   29.88    6.49
   4   2   9   31.30    4.56
   4  -2   9   33.29    6.07
   4   2  10    2.65    1.42
   4   4 -12    7.20    3.50
   4   4 -12    7.16    3.89
   4  -4 -12    3.06    1.85
   4   4 -11   39.93    8.23
   4   4 -11   34.46    6.55
   4  -4 -11   34.55    5.64
   4   4 -10    5.53    3.25
   4   4 -10    7.73    3.74
   4   4  -9  157.60   14.69
   4   4  -9  159.54   12.36
   4   4  -8   23.32    5.52
   4   4  -8   21.23    4.89
   4   4  -7  120.57   12.22
   4   4  -7  104.21    9.38
   4  -4  -6   32.56    2.75
   4   4  -6   32.28    6.64
   4  -4  -6   33.76    4.50
   4   4  -6   26.97    4.82
   4  -4  -5  261.55    9.26
   4   4  -5  292.89   16.43
   4  -4  -5  302.71   13.52
   4   4  -5  258.58   12.47
   4  -4  -4   16.82    2.83
   4   4  -4   29.31    4.90
   4  -4  -4   20.30    3.76
   4   4  -4   25.55    4.76
   4   4  -3    3.38    1.60
   4  -4  -3    5.11    1.67
   4   4  -3    4.28    3.71
   4   4  -3    4.02    1.86
   4   4  -3    7.98    3.52
   4  -4  -3    5.47    1.83
   4   4  -2    9.44    2.23
   4  -4  -2    7.19    2.48
   4   4  -2    7.51    2.35
   4  -4  -2   24.92    3.83
   4  -4  -2    4.62    4.48
   4   4  -2   19.60    3.61
   4   4  -2    6.06    3.89
   4  -4  -1  120.68    8.85
   4  -4  -1  125.77   19.86
   4   4  -1  119.71    7.77
   4   4  -1  156.18   20.82
   4  -4  -1  117.72    8.06
   4   4  -1  124.66    6.70
   4   4  -1  137.43    9.18
   4   4   0  430.17   13.99
   4  -4   0  494.32   41.74
   4   4   0  714.90   54.20
   4  -4   0  338.91   13.69
   4  -4   0  509.72   20.68
   4   4   0  445.11   11.64
   4  -4   0  259.81   21.00
   4  -4   0  443.51   17.79
   4  -4   1  171.39   11.60
   4   4   1  165.61    8.14
   4  -4   1  186.09   26.19
   4  -4   1  143.79    9.10
   4  -4   1  181.16   14.78
   4  -4   1  189.26   13.05
   4   4   1  178.34    7.01
   4  -4   2  140.66   11.05
   4  -4   2  135.99   22.58
   4  -4   2  117.81    8.25
   4   4   2  129.86    4.79
   4   4   2  121.58    6.67
   4  -4   2  123.28   10.67
   4  -4   2  130.59   12.69
   4  -4   3   -1.13    3.43
   4  -4   3    4.15    2.16
   4  -4   3   -2.64    3.28
   4   4   3    3.84    1.32
   4  -4   3    3.61    1.55
   4  -4   3    4.72    2.20
   4  -4   4  534.30   17.56
   4   4   4  582.40   13.00
   4  -4   5  155.43   13.92
   4   4   5  145.40    6.16
   4  -4   5  133.84    8.67
   4  -4   6   73.39    9.86
   4  -4   6   55.75    5.51
   4  -4   6   72.29    9.35
   4   4   6   53.36    3.50
   4   4   7    6.62    1.17
   4  -4   7    4.01    1.61
   4   4   8  152.06    4.90
   4  -4   8  131.61    8.51
   4   4   9   12.96    1.07
   4  -4   9   13.60    2.92
   4   4   9   16.93    1.62
   4   6  -9   63.38   10.40
   4   6  -9   50.02    7.88
   4   6  -8   12.72    4.13
   4   6  -8   12.03    4.56
   4   6  -7   44.74    7.99
   4   6  -7   40.80    6.72
   4   6  -6   13.37    3.96
   4  -6  -6   13.80    1.73
   4   6  -6   14.17    4.44
   4  -6  -5   87.49    6.07
   4   6  -5   91.21   10.58
   4   6  -5   80.61    8.53
   4   6  -4    7.26    3.45
   4  -6  -4    2.97    1.65
   4   6  -4    4.07    2.73
   4  -6  -4    2.16    1.76
   4  -6  -3    3.84    2.14
   4   6  -3    0.61    1.52
   4  -6  -3    4.86    2.38
   4   6  -3    2.71    1.75
   4   6  -2    2.14    1.92
   4  -6  -2    2.71    1.86
   4  -6  -2    4.63    2.93
   4   6  -2    4.78    2.02
   4  -6  -1   31.44    5.84
   4   6  -1   31.87    6.30
   4  -6  -1   28.80    5.66
   4   6  -1   24.59    3.62
   4  -6   0  144.50   12.65
   4   6   0  159.76   12.42
   4   6   0  127.33   12.69
   4  -6   0  139.84   11.57
   4   6   0  137.45    8.68
   4  -6   0  114.70    9.69
   4  -6   1   66.75    9.10
   4  -6   1   53.96   10.32
   4   6   1   75.62    8.22
   4   6   1   67.85    5.86
   4  -6   1   58.62    7.89
   4  -6   1   51.50    6.92
   4  -6   2   59.88    8.79
   4   6   2   48.19    6.08
   4  -6   2   43.11    9.45
   4   6   3    8.21    2.79
   4  -6   3    7.47    4.63
   4   6   4  268.82   14.27
   4  -6   4  197.92   23.19
   4   6   5   62.88    6.06
   4  -6   5   38.88   10.82
   4   6   6   23.44    3.17
   4  -6   6    8.68    5.20
   4   8  -5   20.54    5.73
   4   8  -5   17.63    4.44
   4   8  -4    1.13    1.42
   4   8  -4    2.27    1.87
   4   8  -3   -0.38    1.44
   4   8  -3    1.53    1.52
   4   8  -2    0.77    1.23
   4   8  -2    1.20    1.46
   4   8  -1    1.59    1.81
   4   8   0   22.03    5.19
   4   8   1   11.77    3.58
   4   8   2   11.41    3.34
   4   8   3    3.04    1.72
   5   1 -13   27.81    6.17
   5  -1 -13   20.03    5.16
   5   1 -13   26.56    6.33
   5   1 -12   24.31    5.51
   5  -1 -12   17.14    4.38
   5  -1 -12   19.26    4.42
   5   1 -12   16.60    4.97
   5   1 -11    0.10    1.85
   5   1 -11    3.94    2.54
   5  -1 -11    2.08    2.21
   5  -1 -11    0.05    1.06
   5   1 -10    8.41    2.68
   5  -1 -10   10.60    3.16
   5  -1 -10   15.98    3.75
   5   1 -10   12.42    4.14
   5   1  -9   32.47    5.98
   5  -1  -9   29.69    4.71
   5   1  -9   29.36    5.10
   5   1  -8  467.75   19.23
   5   1  -8  497.50   19.11
   5   1  -7  183.17   11.04
   5  -1  -7  177.44    9.26
   5   1  -7  188.42   11.01
   5   1  -6  179.06   10.10
   5   1  -5   29.49    3.88
   5  -1  -5   28.46   11.40
   5   1  -5   26.40    9.95
   5  -1  -4 1911.01   88.77
   5   1  -4 1897.68   82.89
   5  -1  -3  873.89   63.83
   5   1  -3  856.87   62.59
   5  -1  -2  296.19   40.12
   5   1  -2  317.40   41.47
   5  -1  -1  309.37   41.76
   5   1  -1  284.41   41.71
   5  -1   0 4017.96   91.90
   5  -1   0 2579.73  124.54
   5   1   0 2547.55  120.17
   5   1   0 3457.74   70.37
   5  -1   1  277.18   21.20
   5   1   1  278.48   19.10
   5  -1   2   15.43    5.77
   5   1   2   16.31    4.58
   5  -1   3  808.66   24.80
   5  -1   3  846.91   39.37
   5  -1   4   24.08   10.42
   5   1   4  182.60    9.45
   5  -1   5   -4.23    4.72
   5   1   5   68.26    5.40
   5  -1   6  112.09    9.80
   5   1   6  103.78    6.65
   5  -1   7  470.62   19.82
   5   1   7  479.61   13.92
   5  -1   8    8.76    2.88
   5  -1   8    6.17    2.71
   5  -1   9  181.90   15.26
   5  -1   9  169.20   12.13
   5   1   9  146.64   11.98
   5   1  10   49.41    7.14
   5  -1  10   50.19    8.61
   5  -1  10   56.60    7.33
   5   1  10   48.98    5.22
   5   1  11   64.77    8.38
   5   3 -12   15.60    4.53
   5   3 -12   12.58    4.92
   5  -3 -12    7.95    3.05
   5   3 -11    1.63    1.76
   5   3 -11    0.44    1.73
   5   3 -10    6.75    2.94
   5   3 -10    6.03    3.29
   5  -3  -9   15.48    2.31
   5   3  -9   14.31    3.81
   5   3  -9   16.32    5.29
   5  -3  -8  269.85    9.08
   5   3  -8  294.73   15.30
   5   3  -7  142.53   11.93
   5   3  -7  120.40    9.26
   5   3  -6  113.44    9.65
   5   3  -6  123.76    8.91
   5   3  -5    6.69    2.17
   5   3  -5    8.39    2.71
   5  -3  -4 1171.82   67.91
   5   3  -4 1163.71   26.65
   5   3  -4 1153.12   53.15
   5   3  -4 1137.62   23.30
   5   3  -3  459.59   15.89
   5  -3  -3  425.23   42.05
   5   3  -3  505.48   39.13
   5   3  -3  446.16   13.65
   5   3  -2  148.93    8.69
   5  -3  -2  143.46   25.51
   5   3  -2  179.34   26.77
   5  -3  -2  157.60    8.65
   5   3  -2  144.21    7.22
   5   3  -1   84.49    6.09
   5  -3  -1  122.69   25.17
   5   3  -1  132.36   11.50
   5   3  -1   90.31    5.34
   5   3  -1  130.10   26.30
   5  -3   0 1136.89   49.63
   5  -3   0 1210.40   78.38
   5   3   0 1056.67   16.41
   5  -3   1   99.41    7.25
   5  -3   1  106.52   13.13
   5   3   1  119.32   11.87
   5   3   1   94.56    4.37
   5  -3   1  109.06   23.68
   5   3   2    4.23    0.95
   5  -3   2    0.02    6.31
   5  -3   2    2.86    2.77
   5  -3   2   10.60    2.39
   5   3   2    5.57    5.85
   5  -3   2    1.78    1.31
   5  -3   3  392.45   13.91
   5   3   3  361.84    5.53
   5  -3   4   98.12    6.91
   5  -3   4   95.69    9.56
   5  -3   5   54.06    7.78
   5  -3   5   47.97    4.82
   5  -3   5   37.50    6.73
   5  -3   6   84.17   10.09
   5  -3   6   66.16    5.56
   5  -3   6   80.60    9.99
   5  -3   7  335.40   21.48
   5  -3   7  307.79   19.28
   5   5 -11    3.83    3.03
   5   5 -11    2.04    2.30
   5   5 -10    3.89    2.75
   5   5 -10    2.12    2.41
   5   5  -9    2.78    2.73
   5   5  -9    6.81    3.61
   5   5  -8  122.50   13.47
   5   5  -8   97.35   10.12
   5  -5  -7   38.61    2.20
   5   5  -7   50.03    6.87
   5   5  -6   70.36   11.02
   5   5  -6   51.36    6.42
   5  -5  -6   57.39    4.73
   5   5  -5   -0.80    1.56
   5   5  -5   -4.19    3.06
   5  -5  -5    0.41    0.76
   5   5  -5    0.58    2.08
   5  -5  -5    1.86    1.43
   5  -5  -4  446.61   16.25
   5   5  -4  497.05   22.07
   5   5  -4  524.44   20.51
   5  -5  -4  444.84   18.35
   5   5  -4  418.39   16.55
   5  -5  -3  174.78   10.82
   5   5  -3  190.45   12.51
   5  -5  -3  178.93   11.27
   5   5  -3  151.81    9.96
   5   5  -3  160.04    9.94
   5  -5  -2   59.76    6.70
   5   5  -2   61.07    6.74
   5   5  -2   63.62    9.74
   5  -5  -2   59.57    6.39
   5  -5  -2   69.96   15.59
   5   5  -2   55.08    5.72
   5   5  -2   68.22    6.79
   5  -5  -1   -0.40    1.91
   5   5  -1   17.90    3.68
   5  -5  -1   17.95    3.91
   5  -5  -1   18.39    3.57
   5  -5  -1   20.53    9.13
   5   5  -1   -2.53    2.35
   5   5  -1   17.28    3.01
   5   5  -1   24.03    8.69
   5  -5  -1   15.83    4.19
   5  -5   0  385.55   18.67
   5   5   0  359.90   14.71
   5  -5   0  380.47   37.20
   5  -5   0  376.46   23.61
   5  -5   0  422.15   20.80
   5   5   0  388.37   12.96
   5  -5   1   30.34    5.55
   5   5   1   33.46    4.35
   5  -5   1   26.94    4.28
   5  -5   1   32.55    6.82
   5   5   1   30.67    3.30
   5  -5   1   28.52   10.31
   5  -5   1   23.74    6.09
   5   5   2    1.54    1.31
   5  -5   2    0.04    1.34
   5  -5   2    3.04    2.55
   5  -5   2   -1.05    5.17
   5   5   2    2.54    1.18
   5  -5   2    6.56    3.06
   5  -5   3  109.19   21.22
   5  -5   3  102.38    8.28
   5  -5   3  130.73   12.76
   5   5   3  118.13    7.31
   5  -5   3  143.04   13.23
   5   5   4   31.08    3.65
   5  -5   4   24.85    4.14
   5   5   5   24.34    3.05
   5  -5   5   20.55    9.06
   5  -5   5   17.45    3.44
   5   5   6   28.43    3.16
   5  -5   6   24.20    4.05
   5   5   7  112.21    5.79
   5   5   8    2.36    0.85
   5   7  -7   14.56    4.86
   5   7  -7   14.74    4.17
   5   7  -6   16.05    4.88
   5   7  -6   13.21    3.89
   5   7  -5    3.87    2.84
   5   7  -5   -0.30    1.51
   5   7  -4  119.57   12.61
   5   7  -4  104.70    9.32
   5   7  -3   55.46    8.40
   5  -7  -3   56.08    7.50
   5   7  -3   42.63    5.50
   5   7  -2   26.13    5.85
   5  -7  -2   27.41    5.99
   5   7  -2   15.57    3.31
   5   7  -1    1.89    2.27
   5  -7  -1    3.17    2.61
   5   7  -1    1.27    1.16
   5   7   0  107.98   11.11
   5   7   0  106.86    8.30
   5   7   1    7.64    3.12
   5   7   1    5.51    4.51
   5   7   2   -0.08    1.51
   5  -7   2    2.86    2.38
   5   7   3   29.23    5.33
   5  -7   3   17.78    5.83
   5   7   4    4.97    2.14
   5   7   5    8.20    2.41
   6   0 -13   84.27   11.00
   6   0 -13   91.32   11.07
   6   0 -12    1.52    1.54
   6   0 -12    1.86    1.61
   6   0 -11  146.01   13.73
   6   0 -11  144.21   12.28
   6   0 -10   53.52    7.67
   6   0 -10   54.42    7.44
   6   0  -9  198.45   12.85
   6   0  -8    0.10    0.99
   6   0  -7  217.08   11.76
   6   0  -6  939.34   66.10
   6   0  -6  956.76   22.71
   6   0  -5   72.69   19.19
   6   0  -4  121.78   25.69
   6   0  -3   48.12   17.58
   6   0  -2 5812.34  199.31
   6   0  -1   68.05   21.21
   6   0   0  171.66   35.80
   6   0   4   67.42    7.38
   6   0   7   36.37    5.45
   6   0   8    5.67    2.18
   6   0   9  179.18   15.22
   6   0   9  173.44   11.51
   6   0  10   28.97    6.35
   6   0  10   30.33    4.96
   6   0  11   41.82    5.96
   6   2 -12   -0.75    1.87
   6  -2 -12   -2.20    2.18
   6   2 -12    0.16    1.23
   6  -2 -11  118.25    9.49
   6   2 -11  110.35   13.22
   6   2 -11  132.15   12.08
   6   2 -10   46.62    9.51
   6  -2 -10   40.77    5.76
   6   2 -10   36.40    6.23
   6  -2  -9  149.85    9.38
   6   2  -9  176.40   14.48
   6   2  -9  165.02   12.13
   6   2  -8   -1.37    1.95
   6   2  -8    1.22    1.68
   6  -2  -8   -0.06    0.75
   6   2  -7  175.61   11.91
   6   2  -7  165.81   10.94
   6   2  -6  759.03   23.45
   6   2  -6  778.21   22.28
   6   2  -5   55.18    6.20
   6  -2  -5   57.00   16.53
   6   2  -5   58.30   14.88
   6   2  -4   86.51    7.06
   6  -2  -4   90.12   21.68
   6   2  -4   97.87   20.29
   6  -2  -3   13.54    8.89
   6   2  -3   37.08   13.48
   6  -2  -2 4265.64  164.25
   6   2  -2 4522.67  169.10
   6   2  -1   65.91   21.77
   6   2  -1   88.01   12.55
   6  -2  -1   35.08   16.00
   6   2   0  145.99   31.60
   6  -2   0  188.37   21.31
   6  -2   0  144.33   31.39
   6   2   0  196.78   16.93
   6  -2   1   33.30   15.25
   6   2   1   35.26    7.50
   6  -2   1   19.38    6.61
   6  -2   2 3087.58   85.79
   6  -2   3   22.65    5.27
   6  -2   3   14.37    5.91
   6  -2   4   48.93   13.60
   6   2   4   58.86    5.27
   6  -2   4   61.31    8.31
   6  -2   5   41.43    6.13
   6   2   5   49.40    4.04
   6  -2   6  619.54   26.45
   6   2   6  671.34   14.14
   6  -2   7   29.98    6.46
   6  -2   7   31.02    6.33
   6   2   7   27.62    2.90
   6  -2   8    6.09    3.00
   6   2   8    5.03    1.32
   6   2  10   18.82    4.64
   6   4 -11   68.44   11.14
   6   4 -11   59.74    9.12
   6   4 -10   14.52    4.25
   6   4 -10   20.77    6.00
   6   4  -9  107.99   14.38
   6   4  -9  138.52   11.77
   6   4  -8    0.79    1.63
   6   4  -8   -0.72    2.28
   6  -4  -8    0.20    0.59
   6   4  -7   77.91    9.85
   6   4  -7   70.03    7.91
   6   4  -6  362.53   18.97
   6   4  -6  357.96   16.18
   6   4  -5   17.32    4.01
   6   4  -5   20.30    3.91
   6   4  -4   42.52    5.89
   6  -4  -4   60.06   17.01
   6   4  -4   53.61   12.08
   6   4  -4   40.88    5.14
   6   4  -3    9.28    2.76
   6   4  -3   10.77    3.10
   6   4  -3   -0.83    3.85
   6  -4  -3    4.86    7.69
   6   4  -3   -0.60    6.77
   6   4  -2 1596.13   31.44
   6  -4  -2 1598.38   88.28
   6   4  -2 1993.11   91.99
   6  -4  -2 1596.81   32.03
   6   4  -2 1979.30   45.64
   6   4  -2 1528.66   26.40
   6   4  -1   29.54    5.60
   6  -4  -1   12.67    8.70
   6   4  -1   36.44    4.77
   6  -4  -1   35.42    4.79
   6  -4  -1   35.80   14.66
   6   4  -1   36.18    3.88
   6   4  -1   43.49   15.28
   6   4   0  137.22   31.50
   6   4   0   75.18    6.41
   6  -4   0  117.16   15.72
   6  -4   0   80.00    7.13
   6  -4   0   63.42   18.66
   6   4   0   71.79    4.85
   6   4   0   85.59   10.18
   6   4   1    4.07    1.24
   6   4   1    6.55    2.17
   6  -4   1    5.56    2.08
   6   4   1   -0.34    3.24
   6  -4   1    5.02    3.22
   6  -4   2 1515.06   89.41
   6  -4   2 1476.78   30.75
   6  -4   2 1611.94   44.28
   6  -4   2 1553.99   54.90
   6  -4   3   13.08    3.01
   6   4   3    9.65    1.20
   6  -4   3   10.89    5.62
   6  -4   3   15.58    4.65
   6  -4   4   30.43    6.17
   6  -4   4   32.60    4.66
   6  -4   4   25.33    5.18
   6  -4   5   15.93    3.26
   6  -4   6  252.19   12.56
   6   6  -9   22.41    5.66
   6   6  -9   22.01    6.40
   6   6  -8    0.17    1.46
   6   6  -8   -2.21    2.20
   6   6  -7   29.50    7.15
   6   6  -7   24.07    5.54
   6   6  -6  132.85   15.49
   6   6  -6   89.18    9.40
   6   6  -5    4.82    2.66
   6  -6  -5    5.18    1.99
   6   6  -5    5.73    3.68
   6   6  -5    1.45    1.51
   6   6  -4   15.27    3.77
   6   6  -4    9.78    2.81
   6  -6  -4   14.34    3.42
   6   6  -4   20.93    5.43
   6   6  -3    2.69    2.25
   6  -6  -3    1.27    1.37
   6   6  -3    2.71    2.64
   6  -6  -2   44.87   11.59
   6   6  -2  401.53   21.31
   6   6  -2  488.03   21.37
   6   6  -2  451.55   17.56
   6  -6  -2  455.84   21.22
   6  -6  -1   17.41    4.39
   6   6  -1   16.98    4.04
   6  -6  -1   15.19    5.32
   6  -6  -1   14.62    8.00
   6   6  -1    9.79    4.42
   6   6  -1   20.05    3.64
   6  -6   0   32.56    6.24
   6   6   0   28.68    4.87
   6  -6   0   26.11    9.58
   6   6   0   36.31    4.29
   6  -6   0   33.44    7.06
   6   6   0   42.66   13.15
   6   6   1    5.06    7.06
   6  -6   1    8.68    3.74
   6   6   1    1.26    1.47
   6   6   1    3.59    1.49
   6   6   2  443.43   17.03
   6  -6   2  454.88   44.42
   6  -6   2  478.97   29.84
   6   6   3    8.12    2.45
   6  -6   3   -5.13    6.29
   6   6   4   12.20    2.74
   6  -6   4    6.29    5.15
   6   6   5    1.99    1.14
   6  -6   5   -3.52    5.06
   6  -6   6   55.17   16.18
   6   6   6   80.31    6.26
   6  -6   7    8.70    5.96
   6   8  -3    1.11    1.92
   6   8  -3    2.17    1.72
   6   8  -2   95.49   11.33
   6   8  -2   91.35    9.02
   6   8  -1   11.89    4.10
   6   8  -1    8.57    2.68
   6   8   0   13.05    4.22
   6   8   1    3.57    2.47
   6   8   2   94.07    9.93
   6   8   3    2.80    1.81
   7   1 -12   -1.89    2.05
   7  -1 -12   -6.11    3.11
   7  -1 -12    6.46    2.77
   7   1 -12    2.24    2.35
   7   1 -11   51.69    9.56
   7  -1 -11   43.41    7.41
   7   1 -11   52.71    7.77
   7  -1 -11   38.72    6.91
   7   1 -10   33.89    6.43
   7  -1 -10   28.11    5.04
   7   1 -10   26.65    5.48
   7   1  -9  214.28   14.62
   7  -1  -9  209.08   12.67
   7   1  -9  238.57   15.08
   7   1  -8    2.51    2.07
   7  -1  -8    1.96    1.56
   7   1  -7  258.94   14.30
   7  -1  -6  138.00   28.40
   7   1  -6  149.69   27.57
   7   1  -6  146.69   10.02
   7  -1  -5  179.88   33.56
   7   1  -5  169.46   30.58
   7  -1  -4  209.17   38.41
   7   1  -4  214.19   39.65
   7  -1  -3  312.30   49.05
   7   1  -3  280.23   45.56
   7  -1  -2   27.86   16.95
   7   1  -2   33.31   19.45
   7  -1  -1   -8.76   13.96
   7   1  -1  -34.53   19.56
   7  -1   0 1129.21   95.78
   7   1   0 1234.31  101.77
   7  -1   1   22.54   13.29
   7  -1   1    5.22    3.07
   7  -1   2   94.86   14.83
   7   1   2  104.14   15.07
   7  -1   3  401.82   31.54
   7   1   3  421.27   32.13
   7  -1   4 1237.36   37.22
   7  -1   4 1485.06   67.62
   7  -1   5    3.30    4.95
   7   1   5    0.69    1.26
   7  -1   5    1.45    2.04
   7  -1   6   64.70    8.15
   7   1   6   59.48    6.31
   7  -1   7  184.94   14.88
   7  -1   8  191.79   15.10
   7  -1   9    2.19    1.94
   7   1   9    0.74    1.01
   7   1  10    7.30    2.31
   7   3 -12   -3.04    2.51
   7   3 -12   -0.14    1.75
   7   3 -11   27.70    7.77
   7   3 -11   29.69    6.45
   7   3 -10   23.68    5.14
   7  -3 -10   24.21    3.81
   7   3 -10   32.29    8.03
   7   3  -9  152.64   14.69
   7  -3  -9  128.75    8.39
   7   3  -9  154.03   12.69
   7   3  -8    3.71    2.35
   7   3  -8    1.87    1.88
   7   3  -7  176.27   13.29
   7   3  -7  164.93   11.83
   7   3  -6  102.41   20.66
   7   3  -6   99.96    9.49
   7   3  -6  105.79    8.84
   7   3  -5  114.35   22.13
   7   3  -5  101.84    9.03
   7  -3  -5   70.45   20.07
   7   3  -5  108.71    8.74
   7   3  -4   95.47    8.62
   7   3  -4  112.38   23.56
   7  -3  -4   93.04   24.91
   7   3  -4  112.71    8.28
   7   3  -3  139.28    9.49
   7  -3  -3  140.86   30.51
   7   3  -3  194.22   34.00
   7  -3  -2   27.42   14.83
   7   3  -2   14.16   12.18
   7  -3  -1   -6.63    5.20
   7  -3  -1    0.10    4.91
   7  -3   0  552.66   61.91
   7  -3   0  684.29   40.53
   7   3   0  752.80   79.30
   7  -3   1    2.76    3.23
   7  -3   1    1.01    8.23
   7  -3   2   49.75   11.06
   7  -3   2   53.98   19.11
   7   3   2   66.57   11.79
   7   3   3  247.04   30.65
   7  -3   3  221.58   17.07
   7  -3   3  224.02   23.82
   7  -3   4  732.74   32.93
   7  -3   4  857.82   51.67
   7  -3   5    3.61    2.74
   7  -3   5    7.09    7.56
   7   3   5    2.76    0.91
   7   3   6   46.17    2.37
   7   5 -10   12.76    4.18
   7   5 -10   13.81    5.23
   7   5  -9   87.90   13.38
   7   5  -9   68.50    9.22
   7   5  -8    4.33    2.47
   7   5  -8    6.07    3.73
   7   5  -7   86.87   11.31
   7   5  -7   74.92    8.44
   7   5  -6   51.39    7.99
   7   5  -6   63.62    7.43
   7   5  -5   41.31    6.74
   7   5  -5   38.20    5.43
   7   5  -4   24.84    5.22
   7  -5  -4   40.48   16.02
   7   5  -4   22.81    7.75
   7   5  -4   24.18    4.62
   7   5  -3   56.01    7.09
   7  -5  -3   58.32   17.17
   7   5  -3   59.45   13.30
   7   5  -3   48.42    5.50
   7  -5  -2    0.30    3.37
   7   5  -2    4.54    1.93
   7   5  -2    4.89    2.26
   7  -5  -2   -3.87    5.97
   7   5  -2    2.09    4.83
   7   5  -1   -0.13    1.04
   7  -5  -1   -4.49    3.55
   7   5  -1    0.80    1.47
   7  -5  -1   -9.79    8.46
   7   5  -1    3.93    6.98
   7   5   0  184.35   11.33
   7  -5   0  225.74   36.38
   7  -5   0  193.50   19.68
   7   5   0  195.30    9.02
   7   5   1    3.05    1.25
   7   5   1   11.26   12.33
   7  -5   1    3.14    2.04
   7   5   1    3.34    1.85
   7  -5   1   -0.31    2.11
   7   5   2   24.65    3.99
   7  -5   2   23.69    7.19
   7   5   2   25.35    2.85
   7  -5   2   19.27   10.42
   7   5   3   84.85    6.96
   7   5   3   93.59    3.63
   7  -5   3  102.70   16.17
   7  -5   3   75.10   20.22
   7   5   4  237.92   11.11
   7  -5   4  213.69   34.01
   7  -5   5   -2.91    4.55
   7   5   5    1.40    1.02
   7   5   6   19.78    3.07
   7  -5   6    7.28    6.28
   7   5   7   43.44    4.33
   7   5   8   43.10    4.14
   7   7  -6   11.77    3.88
   7   7  -6   18.74    6.11
   7   7  -5   12.75    3.82
   7   7  -5   15.63    5.54
   7   7  -4    6.69    2.94
   7   7  -4    6.56    4.10
   7   7  -3   14.90    3.82
   7   7  -3   14.56    4.75
   7   7  -2    3.40    2.76
   7   7  -2    1.10    1.26
   7   7  -1    1.84    1.73
   7   7  -1    0.60    0.94
   7   7   0   53.62    7.49
   7  -7   0   45.74   12.94
   7   7   0   42.58    4.88
   7   7   1    3.68    2.28
   7  -7   1   -7.50    5.57
   7   7   1   -4.44    4.75
   7   7   1    3.73    1.48
   7   7   2   12.24    9.11
   7   7   2    9.02    2.85
   7  -7   2   18.05    8.17
   7   7   3   30.95    5.07
   7   7   4   67.66    7.35
   7   7   5    4.51    1.98
   8   0 -12   15.42    4.70
   8   0 -12   17.94    6.20
   8   0 -11   30.35    6.59
   8   0 -11   31.48    6.65
   8   0 -10   11.59    3.55
   8   0  -9   10.28    3.39
   8   0  -8  333.91   17.03
   8   0  -7    6.67    2.68
   8   0  -7   14.17   12.21
   8   0  -6   30.95   14.70
   8   0  -5  182.25   36.49
   8   0  -4 1886.17  125.37
   8   0  -3   -3.93   12.41
   8   0  -2   93.07   17.92
   8   0  -2   50.23   23.86
   8   0  -1  314.15   30.88
   8   0  -1  197.44   42.38
   8   0   0 1346.20  113.50
   8   0   0   53.65   11.63
   8   0   1  140.59   34.26
   8   0   1    5.87    4.21
   8   0   2   28.64    8.59
   8   0   3    4.01    2.54
   8   0   4  442.47   39.05
   8   0   5  239.05   36.24
   8   0   5  254.86   16.78
   8   0   6  131.39   11.07
   8   0   7  116.67   11.24
   8   0   8    1.06    1.59
   8   0   9  146.65   12.15
   8   0  10   11.54    3.55
   8   2 -12    8.85    4.13
   8   2 -12   13.07    5.58
   8   2 -11   21.76    5.64
   8   2 -11   25.85    7.17
   8  -2 -11   20.63    4.62
   8   2 -10    9.46    3.53
   8  -2 -10    6.79    2.40
   8   2  -9    5.10    2.80
   8   2  -9    7.68    3.44
   8  -2  -9    7.78    2.69
   8   2  -8  257.73   16.36
   8   2  -8  294.50   16.82
   8   2  -7    1.51    1.68
   8   2  -7   12.45    9.33
   8   2  -6   34.95    5.58
   8  -2  -6   26.36   14.14
   8   2  -6   41.62   15.58
   8   2  -5  162.68   31.55
   8   2  -5  143.06   10.46
   8  -2  -5  154.03   33.93
   8  -2  -4 1387.32  101.35
   8   2  -4 1583.15  108.00
   8   2  -3    5.23    7.01
   8  -2  -3   -7.64   11.61
   8   2  -3    1.36   14.25
   8   2  -2   79.44   16.54
   8  -2  -2   25.17   16.83
   8   2  -2   31.68   18.58
   8  -2  -1  183.94   26.91
   8   2  -1  254.69   23.82
   8  -2  -1  181.71   40.54
   8   2  -1  166.17   40.39
   8  -2   0  903.91   85.91
   8  -2   0 1094.91   53.72
   8   2   0  980.55   98.74
   8  -2   1  115.67   31.33
   8  -2   1  138.90   18.88
   8   2   1  161.67   18.84
   8  -2   2    7.41    7.86
   8   2   2   20.55    7.20
   8  -2   2   11.38    6.40
   8   2   3    2.08    4.28
   8  -2   3   -1.55    3.03
   8  -2   4  240.28   18.95
   8  -2   4  287.23   30.96
   8   2   5  243.23   12.99
   8  -2   5  231.14   18.67
   8  -2   6   97.93   10.66
   8   2   6  125.90    8.36
   8   2   7  101.61    7.21
   8   2   8    4.49    1.59
   8   4 -10    5.65    3.10
   8   4 -10   10.54    4.97
   8   4  -9    2.48    2.33
   8   4  -9    3.66    2.73
   8   4  -8  148.84   14.23
   8   4  -8  140.24   12.04
   8   4  -7    1.54    1.99
   8   4  -7    0.08    1.89
   8   4  -6   20.44    4.92
   8   4  -6   23.99    4.85
   8   4  -5   86.02    9.24
   8  -4  -5   79.34   21.92
   8   4  -5   98.67   20.48
   8   4  -5   84.21    8.20
   8   4  -4  665.87   24.17
   8  -4  -4  627.38   64.02
   8   4  -4  756.47   59.19
   8   4  -4  664.15   21.08
   8   4  -3    0.62    1.44
   8   4  -3    0.81    1.85
   8   4  -3   -0.04    2.75
   8  -4  -3   -4.10    7.08
   8  -4  -2    9.45    7.58
   8   4  -2   29.65    4.83
   8  -4  -2   18.84   12.61
   8   4  -2   36.64    7.81
   8   4  -2   34.05   14.71
   8   4  -2   30.63    4.06
   8   4  -1   74.20    7.30
   8   4  -1   86.13   12.25
   8  -4  -1   94.91   26.98
   8   4  -1   85.17    6.43
   8   4  -1  108.78   30.98
   8  -4   0  430.54   56.81
   8  -4   0  429.79   31.87
   8   4   0  473.72   29.01
   8   4   0  383.47   12.67
   8   4   1   69.07   25.77
   8  -4   1   46.85   10.87
   8  -4   1   27.90   14.90
   8   4   1   48.04    4.14
   8   4   1   54.20   10.66
   8  -4   2    4.58    4.20
   8   4   2    4.92    1.36
   8   4   2    1.09    4.53
   8  -4   2   -5.87    8.07
   8  -4   3   -0.89    4.42
   8   4   3    4.35    1.03
   8   4   3    2.37    5.44
   8  -4   3   -4.98    4.82
   8  -4   4   96.02   24.14
   8   4   4   93.32    3.52
   8  -4   4  131.56   22.06
   8  -4   5    8.92    8.08
   8   6  -7   -1.47    1.79
   8   6  -7   -1.98    2.60
   8   6  -6    6.67    3.10
   8   6  -6    9.44    4.33
   8   6  -5   37.27    7.34
   8   6  -5   27.84    5.23
   8  -6  -4  176.71   12.64
   8   6  -4  181.77   12.37
   8   6  -3    1.12    1.38
   8  -6  -3    0.18    1.14
   8  -6  -3    3.85    1.98
   8   6  -3    2.83    2.43
   8  -6  -3   -1.67    4.72
   8   6  -2   13.44    3.14
   8  -6  -2    3.78    3.07
   8   6  -2   14.86    4.16
   8  -6  -2    8.54    5.56
   8   6  -2   16.76    7.86
   8   6  -1   29.54    5.42
   8  -6  -1   29.11    7.62
   8  -6  -1   34.00   13.61
   8   6  -1   26.66    4.03
   8   6  -1   37.02   13.32
   8   6   0  112.80    9.97
   8  -6   0   97.32   13.87
   8  -6   0   91.16   22.90
   8   6   0  108.23    7.79
   8   6   0  147.65   29.71
   8   6   1   12.98    2.60
   8   6   1   22.12   14.53
   8  -6   1   10.26    5.16
   8   6   1    8.43    2.85
   8  -6   1    8.00    7.77
   8   6   2    3.31    7.80
   8   6   2    0.47    1.17
   8  -6   2   -0.94    2.06
   8  -6   2    4.71    6.70
   8   6   2    0.77    0.78
   8   6   3    0.18    0.91
   8  -6   3   -3.39    4.38
   8   6   4   25.35    4.14
   8  -6   4    9.16    7.84
   8   6   5   29.87    4.40
   8  -6   5   21.75   11.37
   8  -6   6   16.72    9.79
   8   6   6   19.62    3.44
   8  -6   7    4.12    5.59
   9   1 -11   55.00    9.14
   9  -1 -11   47.16    7.54
   9   1 -11   73.82    9.89
   9   1 -10   -0.73    2.07
   9   1 -10    0.91    1.55
   9  -1 -10    1.61    1.84
   9   1  -9  242.05   16.61
   9  -1  -9  225.26   14.86
   9   1  -8   28.36    5.63
   9  -1  -8   31.26    5.21
   9   1  -7   17.01    4.03
   9  -1  -7   19.30   13.33
   9   1  -7   14.89   11.16
   9  -1  -6  189.76   39.43
   9   1  -6  221.52   40.80
   9  -1  -5  207.76   42.13
   9   1  -5  151.13   35.45
   9  -1  -4  283.67   53.40
   9   1  -4  305.83   54.55
   9   1  -3  167.58   25.21
   9  -1  -3  120.05   36.95
   9   1  -3  103.92   34.22
   9  -1  -2 1044.16  105.87
   9   1  -2 1031.26  105.59
   9  -1  -1  601.83   45.56
   9  -1  -1  285.15   54.19
   9   1  -1  383.03   65.53
   9   1  -1  591.56   40.35
   9  -1   0  669.65   81.29
   9   1   0  840.20   96.24
   9  -1   0  985.24   53.34
   9   1   0 1131.13   54.25
   9  -1   1  475.97   66.33
   9   1   1  465.68   66.05
   9  -1   1  666.27   43.62
   9   1   1  764.36   44.96
   9  -1   2 1262.69   62.20
   9   1   2 1443.01   63.83
   9  -1   3  180.92   24.33
   9   1   3  204.56   25.55
   9  -1   4  236.74   29.25
   9   1   4  309.04   33.83
   9   1   5   20.47    5.04
   9  -1   5   26.65    6.53
   9   1   6  142.79   11.71
   9  -1   6  146.77   14.39
   9  -1   7  108.16   12.27
   9   1   7  122.77   10.84
   9   1   8    4.63    2.50
   9   1   9    3.75    1.91
   9   3 -10    3.40    2.71
   9   3 -10    0.53    2.00
   9   3  -9  159.99   14.93
   9  -3  -9  125.58    9.96
   9   3  -9  171.25   13.98
   9   3  -8   19.47    4.66
   9   3  -8   19.34    5.02
   9   3  -7   15.84    4.10
   9   3  -7   12.31    3.95
   9   3  -7   16.69   10.55
   9   3  -6  146.60   29.69
   9   3  -6  137.22   11.85
   9  -3  -6  133.37   33.00
   9   3  -6  136.08   11.15
   9   3  -5  107.65   10.18
   9  -3  -5   92.74   27.96
   9   3  -5  108.94   26.41
   9  -3  -4  178.10   38.86
   9   3  -4  167.65   12.07
   9   3  -4  243.34   43.29
   9   3  -4  151.59   27.63
   9   3  -3   38.23   15.30
   9  -3  -3   67.27   25.42
   9   3  -3   60.38   23.42
   9  -3  -2  695.27   80.40
   9   3  -2  756.76   85.85
   9  -3  -1  145.71   22.19
   9   3  -1  264.49   23.73
   9  -3  -1  159.45   38.31
   9   3  -1  181.29   43.94
   9   3   0  530.77   77.38
   9  -3   0  512.56   37.53
   9   3   0  567.84   35.88
   9  -3   1  246.25   45.13
   9   3   1  351.23   58.82
   9  -3   1  324.04   29.78
   9  -3   2  669.31   45.13
   9   3   2  788.98   45.33
   9  -3   3   57.46   21.23
   9  -3   3   66.22   15.06
   9   3   3   94.60   19.04
   9  -3   4   90.42   24.16
   9   3   4   95.57   23.11
   9  -3   4  130.65   21.95
   9   3   5   17.56    3.28
   9   3   6  113.81    6.85
   9   3   7   75.22    4.59
   9   5  -8    4.59    2.63
   9   5  -8    8.58    3.79
   9   5  -7    5.12    3.14
   9   5  -7    6.43    3.54
   9   5  -6   54.01    8.39
   9   5  -6   52.17    7.15
   9   5  -5   30.67    6.07
   9  -5  -5   39.15   16.69
   9   5  -5   29.96   10.86
   9   5  -5   27.92    7.76
   9   5  -5   30.33    5.27
   9   5  -4   64.85    8.50
   9   5  -4   79.27   11.78
   9  -5  -4   51.11   20.79
   9   5  -4   75.59   18.37
   9   5  -4   69.98    7.39
   9   5  -3   28.50    5.58
   9  -5  -3   26.98   14.71
   9   5  -3   22.83   12.75
   9   5  -3   24.63    4.26
   9   5  -3   19.61    5.96
   9   5  -2  241.25   15.41
   9  -5  -2  206.58   38.12
   9   5  -2  270.54   21.34
   9   5  -2  222.98   11.67
   9   5  -1   51.37    7.11
   9  -5  -1   48.82   11.09
   9  -5  -1   35.75   18.93
   9   5  -1   52.82    9.86
   9   5  -1   43.52    4.96
   9   5  -1   73.32   24.34
   9   5   0  180.90   13.15
   9  -5   0  165.97   20.26
   9  -5   0  153.25   34.47
   9   5   0  163.46    8.85
   9   5   0  182.05   18.91
   9   5   0  224.43   44.81
   9   5   1  193.35   44.97
   9   5   1  133.18   11.16
   9  -5   1  103.08   16.15
   9  -5   1   89.83   26.83
   9   5   1   31.78   13.43
   9   5   1  120.74    6.94
   9   5   2  196.22   12.31
   9  -5   2  221.63   39.50
   9  -5   2  213.91   24.77
   9   5   2  204.67    8.20
   9   5   3   13.45    1.91
   9  -5   3   12.77    6.51
   9  -5   3   13.20    9.58
   9  -5   4   30.41   16.97
   9  -5   4    1.19    4.06
   9  -5   5   -6.67    6.60
   9  -5   6   28.35   13.05
   9  -5   7   24.06   11.77
   9   7  -3    9.79    3.20
   9   7  -3   12.57    4.32
   9   7  -2   64.09    9.14
   9  -7  -2   69.27   19.17
   9   7  -2   59.42    7.04
   9   7  -1    5.57    2.07
   9   7  -1    6.33    3.05
   9  -7  -1   -0.21    2.34
   9   7   0   44.82    7.22
   9  -7   0   48.62   16.20
   9   7   1   32.68    5.85
   9  -7   1   23.33   11.14
   9   7   2   54.95    7.23
   9  -7   2   29.18   13.15
   9   7   3    0.79    1.22
  10   0 -11   52.68    8.68
  10   0 -10   17.86    4.97
  10   0  -9   36.96    6.68
  10   0  -8   11.34    3.52
  10   0  -8   22.24   14.56
  10   0  -7  246.04   46.23
  10   0  -6   35.08   18.65
  10   0  -5   28.61   15.96
  10   0  -4    0.28    7.79
  10   0  -3  431.27   42.07
  10   0  -3  289.47   58.32
  10   0  -2  121.25   21.29
  10   0  -2   83.41   32.54
  10   0  -1  177.12   23.82
  10   0  -1   93.08   34.32
  10   0   0   92.51   30.14
  10   0   0  228.45   26.71
  10   0   1   53.05   23.87
  10   0   1   77.89   15.77
  10   0   2  251.97   48.52
  10   0   2  423.56   37.68
  10   0   3  306.08   33.54
  10   0   5    5.50    3.53
  10   0   6  250.08   19.50
  10   0   7   70.82    9.33
  10   0   8   19.21    5.44
  10   2 -10   16.24    4.75
  10   2 -10   14.09    4.79
  10  -2 -10   14.81    4.04
  10   2  -9   33.75    6.78
  10  -2  -9   28.16    5.32
  10   2  -9   38.94    7.05
  10   2  -8    6.36    3.22
  10   2  -7  209.16   38.96
  10   2  -7  210.47   15.41
  10  -2  -7  154.09   36.76
  10   2  -6    2.27    2.05
  10  -2  -6    5.98    6.04
  10   2  -6   10.07    9.09
  10  -2  -5   39.21   18.11
  10   2  -5   34.78   17.12
  10   2  -4    6.67    7.79
  10  -2  -4    4.88   10.19
  10   2  -4   -5.38    9.86
  10   2  -3  300.35   33.16
  10  -2  -3  204.15   47.66
  10   2  -3  236.90   51.44
  10  -2  -2   69.43   16.69
  10   2  -2   86.86   16.05
  10  -2  -2   29.90   19.81
  10   2  -2   51.12   25.72
  10  -2  -1  101.35   18.43
  10   2  -1  132.08   18.97
  10  -2  -1   77.26   27.76
  10   2  -1   92.53   32.83
  10   2   0   94.07   33.88
  10  -2   0  116.74   19.32
  10   2   0  145.20   19.56
  10  -2   0   88.65   31.88
  10  -2   1   18.71   15.94
  10   2   1   45.34   11.95
  10   2   1   27.95   18.46
  10  -2   1   61.34   14.07
  10  -2   2  291.38   31.38
  10   2   2  323.97   31.68
  10  -2   3  147.96   34.90
  10   2   5    0.14    1.07
  10   2   6    7.36    3.60
  10   2   7    9.21    3.23
  10   4  -9   20.75    5.55
  10   4  -9   20.39    6.09
  10   4  -8    8.32    3.61
  10   4  -8    6.18    3.18
  10   4  -7  113.90   12.30
  10   4  -7  110.38   11.33
  10   4  -6    2.53    2.38
  10   4  -6    1.39    2.07
  10  -4  -6    4.15    7.83
  10   4  -6    7.11    6.58
  10   4  -5   27.41    6.14
  10   4  -5    8.90    7.21
  10   4  -5   20.39    4.84
  10  -4  -5   12.43   10.83
  10   4  -5   17.69   11.68
  10   4  -4   11.64    3.60
  10   4  -4    9.10    3.31
  10   4  -4   14.79    6.17
  10  -4  -4   13.31   11.05
  10   4  -4    3.10    6.66
  10   4  -3   94.53    9.64
  10   4  -3  126.30   17.07
  10  -4  -3   67.73   24.27
  10   4  -3  121.97   32.90
  10   4  -3   94.10    8.58
  10   4  -2   23.45    4.65
  10  -4  -2   27.43   19.61
  10   4  -2   26.79   16.20
  10   4  -2   27.19    8.04
  10   4  -1   50.52   10.98
  10  -4  -1   29.37   17.76
  10   4  -1   54.07   24.84
  10   4   0   91.04   32.91
  10   4   0   55.77   11.63
  10  -4   0   41.72   17.77
  10   4   1    3.96   10.05
  10   4   1   19.67    7.82
  10  -4   1    5.66    7.95
  10   4   2  152.96   39.55
  10  -4   2  109.64   30.84
  10   4   2  153.40   22.39
  10  -4   3   92.92   27.40
  10  -4   4    2.48    6.88
  10  -4   5  -11.34    8.84
  10  -4   6   73.84   21.80
  10   6  -5   14.76    3.98
  10   6  -5   12.53    4.53
  10   6  -4    7.11    2.77
  10   6  -4    7.71    3.57
  10  -6  -4   14.21   10.18
  10   6  -3   26.48    5.90
  10  -6  -3   24.59   12.94
  10   6  -3   21.37    9.90
  10   6  -3   34.14    5.35
  10   6  -2    6.92    2.32
  10   6  -2    9.23    3.39
  10  -6  -2    4.53    7.13
  10   6  -2    1.05    4.79
  10   6  -1   11.51    2.87
  10   6  -1   11.57    3.99
  10  -6  -1    8.96    8.18
  10   6  -1   15.79   10.76
  10   6   0    9.70    2.41
  10   6   0   12.22    3.84
  10  -6   0   13.23   11.06
  10   6   0   14.32   11.92
  10   6   1    0.83    0.93
  10   6   1    0.65    1.25
  10   6   2   43.50    6.38
  10  -6   2   28.54   14.36
  10   6   3   34.75    5.58
  10   6   3   63.50   25.99
  10  -6   3   37.87   16.60
  10   6   4    5.72    2.36
  10  -6   4   -3.24    5.77
  10   6   5    5.05    2.18
  10  -6   5    8.92    8.34
  11   1 -10   30.83    6.89
  11  -1 -10   28.28    6.02
  11   1  -9    5.97    3.10
  11  -1  -9    6.28    2.74
  11   1  -8   24.00    5.55
  11  -1  -8   22.39   17.67
  11   1  -8   38.36   18.57
  11   1  -7   11.96    3.68
  11  -1  -7   19.44   14.60
  11   1  -7    9.11   13.60
  11  -1  -6  347.29   60.63
  11   1  -6  357.88   60.37
  11  -1  -5  260.69   54.97
  11   1  -5  221.09   49.21
  11  -1  -4   47.78   24.74
  11   1  -4   53.64   27.20
  11  -1  -3   39.85   23.93
  11   1  -3   49.87   26.36
  11  -1  -2  503.67   80.18
  11   1  -2  469.49   79.84
  11  -1  -1  182.00   46.23
  11   1  -1  197.39   49.43
  11   1   0   48.96   26.31
  11  -1   0   60.65   28.02
  11  -1   1  162.74   43.01
  11   1   1  166.37   45.80
  11  -1   2  108.06   33.74
  11   1   2  130.23   38.61
  11  -1   3    9.02   10.10
  11   1   5  201.80   17.53
  11   1   6    2.86    2.38
  11   1   7   14.61    4.30
  11   3  -9    3.63    2.63
  11   3  -9    4.18    2.75
  11   3  -8   20.02    5.18
  11   3  -8   21.55    5.73
  11   3  -7    7.32    3.18
  11   3  -7   10.82    3.74
  11  -3  -7    2.06    4.91
  11   3  -7    6.51    8.04
  11   3  -6  234.30   44.12
  11   3  -6  245.92   17.29
  11  -3  -6  226.97   47.32
  11   3  -5  130.69   12.33
  11  -3  -5  130.87   37.08
  11   3  -5  132.11   35.52
  11  -3  -4   40.16   21.10
  11   3  -4   60.76   25.69
  11  -3  -3   24.85   18.38
  11   3  -3   14.32   14.79
  11  -3  -2  284.62   56.99
  11   3  -2  332.04   65.26
  11  -3  -1  112.16   34.79
  11   3  -1  214.53   51.67
  11   3   0   57.24   29.34
  11  -3   0   32.64   19.32
  11   3   1   95.75   35.12
  11  -3   1   75.70   27.45
  11  -3   2   71.34   26.67
  11   3   2   93.79   33.20
  11  -3   3    7.66    9.93
  11  -3   4    0.37    2.94
  11  -3   5  107.36   29.68
  11   5  -6  106.42   12.58
  11  -5  -6  110.86   30.97
  11   5  -6  125.86   25.23
  11   5  -6  110.40   11.50
  11   5  -5   70.80    9.78
  11  -5  -5   47.85   20.00
  11   5  -5   69.42   20.27
  11   5  -5   60.16    7.88
  11   5  -4   20.43    5.26
  11  -5  -4   46.08   21.57
  11   5  -4   35.98   14.34
  11   5  -4   24.49    4.74
  11   5  -3    6.10    2.41
  11   5  -3    3.82    1.98
  11  -5  -3   -0.61    2.67
  11   5  -2  130.91   12.19
  11  -5  -2  101.38   30.19
  11   5  -2  162.06   38.58
  11   5  -2  122.47    9.37
  11   5  -1   58.49    7.96
  11  -5  -1   59.31   24.03
  11   5  -1   56.04   24.94
  11   5  -1   49.23    5.62
  11   5   0   17.96    4.38
  11  -5   0   -0.33    3.24
  11   5   0   19.96    3.41
  11   5   0   18.87   15.33
  11   5   1   23.20    4.74
  11  -5   1   18.17   12.56
  11   5   1   24.86    3.53
  11   5   2   33.74    3.78
  11  -5   2   14.28   11.27
  11   5   3   14.31   14.19
  11  -5   3    0.12    1.90
  11  -5   4    0.50    2.64
  11  -5   5   38.69   17.14
  11  -5   6   -8.87    8.65
  12   0  -9   45.08    7.97
  12   0  -8   51.72    8.17
  12   0  -8   41.39   21.67
  12   0  -7   16.98   15.71
  12   0  -6   14.55   13.52
  12   0  -5   72.95   31.34
  12   0  -4  439.27   78.64
  12   0  -3    5.94   14.67
  12   0  -2   45.22   25.26
  12   0  -1   -7.05   14.98
  12   0   0  994.95  115.00
  12   0   1   29.32   20.75
  12   0   2    4.88   10.41
  12   0   3   -2.52    7.37
  12   2  -9   54.75    9.36
  12   2  -9   44.64    8.04
  12   2  -8   44.83    8.29
  12  -2  -8   92.24   31.69
  12   2  -8   77.31   27.09
  12   2  -7   24.98    5.92
  12  -2  -7   43.11   21.51
  12   2  -7   32.82   19.04
  12   2  -6    1.39    1.72
  12  -2  -6   -1.84    6.49
  12   2  -6   -5.77    9.98
  12  -2  -5   53.60   25.50
  12   2  -5   51.24   26.50
  12  -2  -4  392.47   71.10
  12   2  -4  432.59   76.92
  12  -2  -3   10.16    9.64
  12   2  -3  -10.86   15.14
  12  -2  -2   27.33   19.43
  12   2  -2   53.81   28.06
  12  -2  -1    2.63    9.75
  12   2  -1   -0.55   11.23
  12  -2   0  716.00   90.57
  12   2   0  752.32  104.23
  12   2   1   -3.63   12.42
  12  -2   1   15.15   14.85
  12  -2   2   30.40   20.39
  12   2   2    7.66   12.28
  12  -2   3   10.31   11.51
  12   2   3    7.15   10.79
  12  -2   4  200.63   43.07
  12  -2   5   12.09   10.90
  12   2   5    5.67    2.93
  12   4  -7   12.77    4.03
  12   4  -7   10.78    4.56
  12  -4  -7   26.42   16.78
  12   4  -7   22.14   13.27
  12   4  -6    1.09    1.72
  12   4  -6   -0.80    1.78
  12  -4  -6   -8.07    9.82
  12   4  -6   -1.95    5.93
  12   4  -5   20.69    4.97
  12   4  -5   26.55    6.13
  12  -4  -5   30.77   18.28
  12   4  -5   12.90   10.93
  12   4  -4  187.12   15.11
  12  -4  -4  147.29   38.89
  12   4  -4  193.46   45.76
  12   4  -4  172.84   12.80
  12   4  -3    3.63    2.22
  12  -4  -3   -5.04    7.86
  12   4  -3  -14.45   14.19
  12  -4  -2    9.13   10.36
  12   4  -2   22.06   16.83
  12  -4  -1  -18.25   16.15
  12   4  -1  -14.08   15.90
  12  -4   0  338.99   60.30
  12   4   0  537.06   84.80
  12   4   1   11.99   16.34
  12  -4   1   26.92   17.18
  12   4   2   17.82   17.16
  12  -4   2   -0.75    5.17
  12   4   3   19.48   16.68
  12  -4   3    6.34    9.07
  12  -4   4  110.14   31.53
  12  -4   5    5.53    6.97
  12  -4   6    4.92    6.33
  13   1  -8   46.19    8.41
  13  -1  -8   45.62   23.64
  13   1  -8   27.73   18.08
  13  -1  -7   52.65   25.40
  13   1  -7   67.90   29.03
  13  -1  -6  -24.01   18.29
  13   1  -6   11.40   12.97
  13  -1  -5   47.29   26.62
  13   1  -5   38.14   24.05
  13  -1  -4   18.13   17.32
  13   1  -4   55.23   33.37
  13  -1  -3    8.53   13.22
  13   1  -3   25.95   22.02
  13  -1  -2  110.72   40.05
  13   1  -2  145.77   48.28
  13  -1  -1  -31.39   20.87
  13   1  -1   16.41   16.36
  13  -1   0    3.43    8.72
  13   1   0   16.41   16.77
  13   1   1   -3.22   10.07
  13  -1   1   12.12   13.07
  13  -1   2  184.68   47.26
  13   1   2  231.75   56.68
  13  -1   3    1.70    6.61
  13   1   3    7.95   12.69
  13  -1   4   11.35   10.62
  13   1   4    5.21    8.96
  13  -1   5   30.66   17.13
  13   3  -7   47.17    8.77
  13  -3  -7   41.67   22.34
  13   3  -7   34.99   20.78
  13   3  -6    1.50    2.35
  13   3  -6  -12.21   12.53
  13   3  -5   24.40    5.79
  13  -3  -5    2.99    9.93
  13   3  -5   22.57   17.96
  13  -3  -4    2.05    8.00
  13   3  -4   27.84   20.26
  13  -3  -3   29.67   22.64
  13   3  -3   30.65   21.84
  13  -3  -2   74.00   31.99
  13   3  -2  103.53   39.02
  13  -3  -1   -6.23   11.26
  13   3  -1    1.66   12.07
  13  -3   0  -10.20   13.06
  13   3   0   10.22   13.27
  13   3   1   17.55   19.13
  13  -3   1    4.26    8.72
  13   3   2  165.20   50.31
  13  -3   2  110.80   35.32
  13  -3   3   15.71   12.65
  13   3   3    0.98    9.99
  13  -3   4   21.70   15.11
  13   3   4   10.17   11.96
  13  -3   5   26.39   15.96
  13  -3   6   35.27   20.01
  13   5  -2   24.49    5.72
  13   5  -2   45.08   23.16
  13   5  -2   23.91    4.54
  13   5  -1    0.34    1.04
  13   5  -1   -0.70    2.01
  13  -5  -1    7.49    9.94
  13   5  -1    4.32   12.62
  13   5   0    1.08    1.32
  13   5   0    2.31    1.89
  13  -5   0    8.91   10.52
  13  -5   1   12.53   15.78
  13   5   1    3.89   12.58
  13   5   2   64.72   31.97
  13  -5   2   50.18   22.35
  14   0  -7   13.81   14.16
  14   0  -6  132.79   43.76
  14   0  -5  -12.02   15.52
  14   0  -4   -4.57   10.15
  14   0  -3   -0.58    6.65
  14   0  -2  435.89   85.53
  14   0  -1   30.31   22.84
  14   0   0  -13.28   14.95
  14   0   1    9.44   13.86
  14   0   2   94.79   36.92
  14   0   3    9.66   12.76
  14   0   4   48.40   23.89
  14   0   5   25.21   16.91
  14  -2  -6   91.74   37.16
  14   2  -6  143.99   43.12
  14  -2  -5  -25.34   18.95
  14   2  -5   10.28   13.98
  14  -2  -4   37.49   24.96
  14   2  -4   12.77   14.96
  14  -2  -3    8.19   13.91
  14   2  -3   18.85   19.85
  14  -2  -2  223.07   54.48
  14   2  -2  293.18   70.25
  14  -2  -1    0.72   11.11
  14   2  -1    9.73   15.13
  14  -2   0   -8.63   13.18
  14   2   0   25.22   20.78
  14   2   1   15.15   15.73
  14  -2   1  -24.88   18.04
  14   2   2  137.38   44.91
  14  -2   2   81.56   33.38
  14  -2   3   49.37   24.50
  14   2   3   33.43   22.16
  14  -2   4   19.24   14.70
  14   2   4   35.85   21.07
  14  -2   5    1.11    7.97
  14   4  -3   16.93    5.02
  14  -4  -3    8.20   11.74
  14   4  -3   -0.92    6.18
  14  -4  -2  124.13   42.06
  14   4  -2  178.83   52.62
  14  -4  -1  -34.48   21.79
  14   4  -1   -6.45   13.97
  14  -4   0    0.91    7.78
  14   4   0   -0.46    9.62
  14  -4   1   -1.24    4.63
  14   4   1    7.21   11.39
  14   4   2   67.16   33.99
  14  -4   2   57.13   24.95
  15  -1  -5  -21.45   19.09
  15   1  -5    1.65    8.78
  15  -1  -4   83.31   37.76
  15   1  -4   68.35   36.09
  15  -1  -3    9.99   13.13
  15   1  -3  -22.58   21.94
  15  -1  -2   42.56   27.38
  15   1  -2   77.74   36.82
  15  -1  -1   49.94   30.81
  15   1  -1   52.24   30.18
  15  -1   0  150.97   47.55
  15   1   0  146.80   50.42
  15  -1   1   19.30   16.44
  15   1   1   16.27   18.27
  15   1   2   73.18   31.81
  15  -1   2   43.78   24.92
  15  -1   3   16.36   14.83
  15   1   3   23.26   19.15
  15  -1   4   35.05   21.59
  15   1   4   38.92   23.78
  15  -3  -1    7.50   10.91
  15   3  -1   67.40   33.67
  15  -3   0  122.88   41.46
  15   3   0  118.07   47.41
  15  -3   1    3.64    7.20
  15   3   1   -6.28   12.01
  16   0  -1   11.68   15.29
  16   0   0    5.22   12.03
   0   0   0    0.00    0.00


TITL 1 in Cm
REM Cm (#8 in standard setting)
CELL 0.71073  12.829554   7.117041  11.404080  90.0000  91.5372  90.0000
ZERR   12.00   0.002873   0.001523   0.002365   0.0000   0.0183   0.0000
LATT -7
SYMM  x,-y, z
SFAC C H N O Mg I
UNIT 12.00 12.00 12.00 12.00 12.00 12.00
REM  CrysAlisPro recorded range (K): Min=296.1; max=296.2; aver:296.1
TEMP 23
SIZE 0.04 0.04 1.72
TREF
HKLF 4
END
_computing_structure_solution     'SHELXT 2018/2 (Sheldrick, 2018)'
;
_shelx_hkl_checksum                38269
_olex2_submission_special_instructions  'No special instructions were received'
_oxdiff_exptl_absorpt_empirical_details
;
Empirical correction (ABSPACK) includes:
- Absorption correction using spherical harmonics
- Frame scaling
;
# start Validation Reply Form
_vrf_PLAT342_1
;
PROBLEM: Low Bond Precision on  C-C Bonds ...............     0.0225 Ang.
RESPONSE: The presence of too many heavy atoms I leads to poor crystal data collection.
;
