# Supplementary material for: Halogen‐Bond Coupled Halogenated‐π‐Conjugation Enables Giant Birefringence in Hydrogen‐Bonded Organic Frameworks
Source: Adv Sci (Weinh). 2026 Jan 14;13(17):e00006. doi: 10.1002/advs.202600006 (PMC13042645; doi:10.1002/advs.202600006)
Supplement: Supplementary file 2 — Supporting File: advs73877‐sup‐0002‐Data.zip. [file ADVS-13-e00006-s002.zip › XB-HOF-1.cif]

data_a
_audit_creation_date               2025-04-23
_audit_creation_method
;
Olex2 1.5
(compiled 2025.04.05 svn.rf049d14d for OlexSys, GUI svn.r7221)
;
_shelx_SHELXL_version_number       '2018/3'
_audit_contact_author_address      ?
_audit_contact_author_email        ?
_audit_contact_author_name         ''
_audit_contact_author_phone        ?
_publ_contact_author_id_orcid      ?
_publ_section_references
;
Bourhis, L.J., Dolomanov, O.V., Gildea, R.J., Howard, J.A.K., Puschmann, H.
 (2015). Acta Cryst. A71, 59-75.

Dolomanov, O.V., Bourhis, L.J., Gildea, R.J, Howard, J.A.K. & Puschmann, H.
 (2009), J. Appl. Cryst. 42, 339-341.

Sheldrick, G.M. (2015). Acta Cryst. C71, 3-8.
;
_chemical_name_common              ?
_chemical_name_systematic          ?
_chemical_formula_moiety           '2(C2.5 H1.5 Cl1.5 I0.5 N0.5)'
_chemical_formula_sum              'C5 H3 Cl3 I N'
_chemical_formula_weight           310.33
_chemical_melting_point            ?
_chemical_oxdiff_formula           'C N Cl I'
loop_
  _atom_type_symbol
  _atom_type_description
  _atom_type_scat_dispersion_real
  _atom_type_scat_dispersion_imag
  _atom_type_scat_source
 'C' 'C' 0.0033 0.0016 'International Tables Vol C Tables 4.2.6.8 and 6.1.1.4'
 'H' 'H' 0.0000 0.0000 'International Tables Vol C Tables 4.2.6.8 and 6.1.1.4'
 'Cl' 'Cl' 0.1484 0.1585 'International Tables Vol C Tables 4.2.6.8 and 6.1.1.4'
 'I' 'I' -0.4742 1.8119 'International Tables Vol C Tables 4.2.6.8 and 6.1.1.4'
 'N' 'N' 0.0061 0.0033 'International Tables Vol C Tables 4.2.6.8 and 6.1.1.4'

_shelx_space_group_comment
;
The symmetry employed for this shelxl refinement is uniquely defined
by the following loop, which should always be used as a source of
symmetry information in preference to the above space-group names.
They are only intended as comments.
;
_space_group_crystal_system        'orthorhombic'
_space_group_IT_number             63
_space_group_name_H-M_alt          'C m c m'
_space_group_name_Hall             '-C 2c 2'
loop_
  _space_group_symop_operation_xyz
 'x, y, z'
 '-x, -y, z+1/2'
 '-x, y, -z+1/2'
 'x, -y, -z'
 'x+1/2, y+1/2, z'
 '-x+1/2, -y+1/2, z+1/2'
 '-x+1/2, y+1/2, -z+1/2'
 'x+1/2, -y+1/2, -z'
 '-x, -y, -z'
 'x, y, -z-1/2'
 'x, -y, z-1/2'
 '-x, y, z'
 '-x+1/2, -y+1/2, -z'
 'x+1/2, y+1/2, -z-1/2'
 'x+1/2, -y+1/2, z-1/2'
 '-x+1/2, y+1/2, z'

_cell_length_a                     6.8624(9)
_cell_length_b                     15.0274(14)
_cell_length_c                     9.1706(9)
_cell_angle_alpha                  90
_cell_angle_beta                   90
_cell_angle_gamma                  90
_cell_volume                       945.71(18)
_cell_formula_units_Z              4
_cell_measurement_reflns_used      2537
_cell_measurement_temperature      293(2)
_cell_measurement_theta_max        21.5370
_cell_measurement_theta_min        2.7180
_shelx_estimated_absorpt_T_max     ?
_shelx_estimated_absorpt_T_min     ?
_exptl_absorpt_coefficient_mu      4.163
_exptl_absorpt_correction_T_max    0.07878
_exptl_absorpt_correction_T_min    0.04694
_exptl_absorpt_correction_type     sphere
_exptl_absorpt_process_details
;
CrysAlisPro 1.171.41.113a (Rigaku Oxford Diffraction, 2021)
Spherical absorption correction
using equivalent radius and absorption coefficient.
Empirical absorption correction using spherical harmonics,
implemented in SCALE3 ABSPACK scaling algorithm.
;
# start Validation Reply Form
_vrf_PLAT342_a
;
PROBLEM: Low Bond Precision on  C-C Bonds ...............       0.03 Ang.
RESPONSE: The presence of too many heavy atoms I and Cl leads to
                    poor crystal data coll
;
# end Validation Reply Form

_exptl_absorpt_special_details     ?
_exptl_crystal_colour              colourless
_exptl_crystal_colour_primary      colourless
_exptl_crystal_density_diffrn      2.180
_exptl_crystal_density_meas        ?
_exptl_crystal_density_method      ?
_exptl_crystal_description         sphere
_exptl_crystal_F_000               576
_exptl_crystal_size_max            0.05
_exptl_crystal_size_mid            0.03
_exptl_crystal_size_min            0.02
_exptl_crystal_size_rad            0.400
_exptl_transmission_factor_max     ?
_exptl_transmission_factor_min     ?
_diffrn_reflns_av_R_equivalents    0.1210
_diffrn_reflns_av_unetI/netI       0.0284
_diffrn_reflns_Laue_measured_fraction_full  0.998
_diffrn_reflns_Laue_measured_fraction_max  0.998
_diffrn_reflns_limit_h_max         8
_diffrn_reflns_limit_h_min         -8
_diffrn_reflns_limit_k_max         17
_diffrn_reflns_limit_k_min         -17
_diffrn_reflns_limit_l_max         10
_diffrn_reflns_limit_l_min         -10
_diffrn_reflns_number              11578
_diffrn_reflns_point_group_measured_fraction_full  0.998
_diffrn_reflns_point_group_measured_fraction_max  0.998
_diffrn_reflns_theta_full          24.997
_diffrn_reflns_theta_max           24.997
_diffrn_reflns_theta_min           3.264
_diffrn_ambient_temperature        293(2)
_diffrn_detector                   'CCD plate'
_diffrn_detector_area_resol_mean   ?
_diffrn_measured_fraction_theta_full  0.998
_diffrn_measured_fraction_theta_max  0.998
_diffrn_measurement_details
;
List of Runs (angles in degrees, time in seconds):

  # Type    Start    End  Width  t~exp~   \w     \q     \k     \f   Frames
--------------------------------------------------------------------------
  1  \f     -9.39 350.61   2.00    2.00  81.18  -4.70  28.85    --   180
  2  \w    -90.51  15.49   2.00    2.00    --   -4.70 -59.25  92.08   53
  3  \w    -90.51  15.49   2.00    2.00    --   -4.70 -59.25  20.08   53
  4  \f   -339.92  20.08   2.00    2.00  17.30  -4.70 -59.25    --   180
  5  \f    -25.75 154.25   1.00    1.00 -25.75   0.00  73.76    --   180
;
_diffrn_measurement_device         'abstract diffractometer'
_diffrn_measurement_device_type   
 'Saxi-CrysAlisPro-abstract goniometer imported SAXI images'
_diffrn_measurement_method         '\w and \f scans'
_diffrn_orient_matrix_type        
 'CrysAlisPro convention (1999,Acta A55,543-557)'
_diffrn_orient_matrix_UB_11        -0.0858691000
_diffrn_orient_matrix_UB_12        -0.0158310000
_diffrn_orient_matrix_UB_13        -0.0343963000
_diffrn_orient_matrix_UB_21        -0.0493941000
_diffrn_orient_matrix_UB_22        0.0395445000
_diffrn_orient_matrix_UB_23        0.0202759000
_diffrn_orient_matrix_UB_31        0.0293261000
_diffrn_orient_matrix_UB_32        0.0203429000
_diffrn_orient_matrix_UB_33        -0.0662751000
_diffrn_radiation_monochromator    graphite
_diffrn_radiation_probe            x-ray
_diffrn_radiation_type             'Mo K\a'
_diffrn_radiation_wavelength       0.71073
_diffrn_source                     'fine-focus sealed X-ray tube'
_diffrn_source_type                'Enhance (Mo) X-ray Source'
_reflns_Friedel_coverage           0.000
_reflns_Friedel_fraction_full      .
_reflns_Friedel_fraction_max       .
_reflns_number_gt                  457
_reflns_number_total               486
_reflns_special_details
;
 Reflections were merged by SHELXL according to the crystal
 class for the calculation of statistics and refinement.
 
 _reflns_Friedel_fraction is defined as the number of unique
 Friedel pairs measured divided by the number that would be
 possible theoretically, ignoring centric projections and
 systematic absences.
;
_reflns_threshold_expression       'I > 2\s(I)'
_computing_cell_refinement         'CrysAlisPro 1.171.41.113a (Rigaku OD, 2021)'
_computing_data_collection         'CrysAlisPro 1.171.41.113a (Rigaku OD, 2021)'
_computing_data_reduction          'CrysAlisPro 1.171.41.113a (Rigaku OD, 2021)'
_computing_molecular_graphics      'Olex2 1.5 (Dolomanov et al., 2009)'
_computing_publication_material    'Olex2 1.5 (Dolomanov et al., 2009)'
_computing_structure_refinement    'SHELXL 2018/3 (Sheldrick, 2015)'
_computing_structure_solution      'olex2.solve 1.5 (Bourhis et al., 2015)'
_refine_diff_density_max           2.236
_refine_diff_density_min           -1.537
_refine_diff_density_rms           0.186
_refine_ls_extinction_coef         .
_refine_ls_extinction_method       none
_refine_ls_goodness_of_fit_ref     1.059
_refine_ls_hydrogen_treatment      constr
_refine_ls_matrix_type             full
_refine_ls_number_parameters       35
_refine_ls_number_reflns           486
_refine_ls_number_restraints       0
_refine_ls_R_factor_all            0.0998
_refine_ls_R_factor_gt             0.0961
_refine_ls_restrained_S_all        1.059
_refine_ls_shift/su_max            0.000
_refine_ls_shift/su_mean           0.000
_refine_ls_structure_factor_coef   Fsqd
_refine_ls_weighting_details      
 'w=1/[\s^2^(Fo^2^)+(0.0730P)^2^+45.0000P] where P=(Fo^2^+2Fc^2^)/3'
_refine_ls_weighting_scheme        calc
_refine_ls_wR_factor_gt            0.2119
_refine_ls_wR_factor_ref           0.2140
_refine_special_details            ?
_olex2_refinement_description
;
1. Fixed Uiso
 At 1.2 times of:
  All C(H) groups
2.a Aromatic/amide H refined with riding coordinates:
 C1(H1), C3(H3)
;
_atom_sites_solution_hydrogens     geom
_atom_sites_solution_primary       iterative
_atom_sites_solution_secondary     ?
loop_
  _atom_site_label
  _atom_site_type_symbol
  _atom_site_fract_x
  _atom_site_fract_y
  _atom_site_fract_z
  _atom_site_U_iso_or_equiv
  _atom_site_adp_type
  _atom_site_occupancy
  _atom_site_site_symmetry_order
  _atom_site_calc_flag
  _atom_site_refinement_flags_posn
  _atom_site_refinement_flags_adp
  _atom_site_refinement_flags_occupancy
  _atom_site_disorder_assembly
  _atom_site_disorder_group
 I1 I 0.500000 0.47506(13) 0.750000 0.0782(9) Uani 1 4 d S T P . .
 Cl1 Cl 0.500000 0.6400(5) 0.750000 0.079(2) Uani 1 4 d S T P . .
 Cl2 Cl 0.500000 0.1278(5) 0.4554(9) 0.125(3) Uani 1 2 d S T P . .
 N1 N 0.500000 0.3163(14) 0.750000 0.056(5) Uani 1 4 d S T P . .
 C1 C 0.500000 0.2731(15) 0.623(2) 0.071(6) Uani 1 2 d S T P . .
 H1 H 0.500000 0.304870 0.535984 0.085 Uiso 1 2 calc R U P . .
 C2 C 0.500000 0.1811(12) 0.620(3) 0.070(6) Uani 1 2 d S T P . .
 C3 C 0.500000 0.135(2) 0.750000 0.090(11) Uani 1 4 d S T P . .
 H3 H 0.500000 0.072906 0.749999 0.108 Uiso 1 4 calc R U P . .

loop_
  _atom_site_aniso_label
  _atom_site_aniso_U_11
  _atom_site_aniso_U_22
  _atom_site_aniso_U_33
  _atom_site_aniso_U_23
  _atom_site_aniso_U_13
  _atom_site_aniso_U_12
 I1 0.0916(17) 0.0624(13) 0.0805(15) 0.000 0.000 0.000
 Cl1 0.081(6) 0.063(4) 0.093(6) 0.000 0.000 0.000
 Cl2 0.171(8) 0.086(4) 0.119(6) -0.037(4) 0.000 0.000
 N1 0.052(13) 0.059(13) 0.057(13) 0.000 0.000 0.000
 C1 0.066(13) 0.089(15) 0.059(12) 0.001(11) 0.000 0.000
 C2 0.054(11) 0.051(11) 0.104(17) -0.010(11) 0.000 0.000
 C3 0.10(3) 0.046(16) 0.13(3) 0.000 0.000 0.000

_geom_special_details
;
 All esds (except the esd in the dihedral angle between two l.s. planes)
 are estimated using the full covariance matrix.  The cell esds are taken
 into account individually in the estimation of esds in distances, angles
 and torsion angles; correlations between esds in cell parameters are only
 used when they are defined by crystal symmetry.  An approximate (isotropic)
 treatment of cell esds is used for estimating esds involving l.s. planes.
;
loop_
  _geom_bond_atom_site_label_1
  _geom_bond_atom_site_label_2
  _geom_bond_distance
  _geom_bond_site_symmetry_2
  _geom_bond_publ_flag
 I1 Cl1 2.479(8) . ?
 I1 N1 2.39(2) . ?
 Cl2 C2 1.71(2) . ?
 N1 C1 1.33(2) 10_557 ?
 N1 C1 1.33(2) . ?
 C1 H1 0.9300 . ?
 C1 C2 1.38(3) . ?
 C2 C3 1.38(3) . ?
 C3 H3 0.9300 . ?

loop_
  _geom_angle_atom_site_label_1
  _geom_angle_atom_site_label_2
  _geom_angle_atom_site_label_3
  _geom_angle
  _geom_angle_site_symmetry_1
  _geom_angle_site_symmetry_3
  _geom_angle_publ_flag
 N1 I1 Cl1 180.0 . . ?
 C1 N1 I1 119.1(12) . . ?
 C1 N1 I1 119.1(12) 10_557 . ?
 C1 N1 C1 122(2) 10_557 . ?
 N1 C1 H1 120.0 . . ?
 N1 C1 C2 120(2) . . ?
 C2 C1 H1 120.0 . . ?
 C1 C2 Cl2 118.8(18) . . ?
 C3 C2 Cl2 121.8(16) . . ?
 C3 C2 C1 119(2) . . ?
 C2 C3 C2 119(3) . 10_557 ?
 C2 C3 H3 120.4 10_557 . ?
 C2 C3 H3 120.4 . . ?

loop_
  _geom_hbond_atom_site_label_D
  _geom_hbond_atom_site_label_H
  _geom_hbond_atom_site_label_A
  _geom_hbond_distance_DH
  _geom_hbond_distance_HA
  _geom_hbond_distance_DA
  _geom_hbond_angle_DHA
  _geom_hbond_site_symmetry_A
  _geom_hbond_publ_flag
 C1 H1 Cl1 0.93 2.75 3.66(2) 166.6 2_664 yes

loop_
  _geom_torsion_atom_site_label_1
  _geom_torsion_atom_site_label_2
  _geom_torsion_atom_site_label_3
  _geom_torsion_atom_site_label_4
  _geom_torsion
  _geom_torsion_site_symmetry_1
  _geom_torsion_site_symmetry_2
  _geom_torsion_site_symmetry_3
  _geom_torsion_site_symmetry_4
  _geom_torsion_publ_flag
 I1 N1 C1 C2 180.000(5) . . . . ?
 Cl2 C2 C3 C2 180.000(7) . . . 10_557 ?
 N1 C1 C2 Cl2 180.000(5) . . . . ?
 N1 C1 C2 C3 0.000(7) . . . . ?
 C1 N1 C1 C2 0.000(8) 10_557 . . . ?
 C1 C2 C3 C2 0.000(5) . . . 10_557 ?

_shelx_res_file
;
TITL a_a.res in Cmcm
    a.res
    created by SHELXL-2018/3 at 22:29:30 on 23-Apr-2025
REM Old TITL a in C222(1)
REM SHELXT solution in Cmcm: R1 0.170, Rweak 0.465, Alpha 0.040
REM <I/s> 2.975 for 22 systematic absences, Orientation as input
REM Formula found by SHELXT: C5 N Cl3 I
CELL 0.71073 6.8624 15.0274 9.1706 90 90 90
ZERR 4 0.0009 0.0014 0.0009 0 0 0
LATT 7
SYMM -X,-Y,0.5+Z
SYMM -X,+Y,0.5-Z
SYMM +X,-Y,-Z
SFAC C H Cl I N
UNIT 20 12 12 4 4
EQIV $1 1-X,1-Y,-0.5+Z

L.S. 4 0 0
PLAN  1
CONF
HTAB C1 Cl1_$1
list 4
MORE -1
BOND $H
fmap 2 53
acta
OMIT 0 50
OMIT 0 2 0
REM <olex2.extras>
REM <HklSrc "%.\\a.hkl">
REM </olex2.extras>

WGHT    0.073000   45.000000
FVAR       0.25663
I1    4    0.500000    0.475065    0.750000    10.25000    0.09159    0.06236 =
         0.08053    0.00000    0.00000    0.00000
CL1   3    0.500000    0.640027    0.750000    10.25000    0.08135    0.06311 =
         0.09296    0.00000    0.00000    0.00000
CL2   3    0.500000    0.127815    0.455362    10.50000    0.17060    0.08577 =
         0.11926   -0.03656    0.00000    0.00000
N1    5    0.500000    0.316264    0.750000    10.25000    0.05237    0.05928 =
         0.05687    0.00000    0.00000    0.00000
C1    1    0.500000    0.273071    0.622984    10.50000    0.06603    0.08864 =
         0.05872    0.00082    0.00000    0.00000
AFIX  43
H1    2    0.500000    0.304870    0.535984    10.50000   -1.20000
AFIX   0
C2    1    0.500000    0.181100    0.620440    10.50000    0.05446    0.05071 =
         0.10438   -0.01000    0.00000    0.00000
C3    1    0.500000    0.134793    0.750000    10.25000    0.09601    0.04573 =
         0.12820    0.00000    0.00000    0.00000
AFIX  43
H3    2    0.500000    0.072906    0.749999    10.25000   -1.20000
AFIX   0
HKLF 4


REM  a_a.res in Cmcm
REM wR2 = 0.2140, GooF = S = 1.059, Restrained GooF = 1.059 for all data
REM R1 = 0.0961 for 457 Fo > 4sig(Fo) and 0.0998 for all 486 data
REM 35 parameters refined using 0 restraints

END

WGHT      0.0699     26.4643

REM Highest difference peak  2.236,  deepest hole -1.537,  1-sigma level  0.186
Q1    1   0.3441  0.4780  0.7500  10.50000  0.05    2.24
;
_shelx_res_checksum                26906
_shelx_hkl_file
;
   0   0   2 2002.13   49.68
   0   0  -2 2012.29   51.44
   0   0   2 1836.60   40.72
   0   0   2 1906.50   46.91
   0   0   2 1748.56   39.15
   0   0   2 2027.76   35.25
   0   0   3    3.66    3.19
   0   0   3    1.42    2.70
   0   0   3    3.77    4.03
   0   0  -3    1.74    2.44
   0   0   3    2.45    2.60
   0   0   3    1.84    2.39
   0   0  -4 1744.02   65.91
   0   0   4 1717.05   61.83
   0   0  -4 1664.35   59.48
   0   0   4 1434.36   58.22
   0   0   4 1733.41   54.33
   0   0  -4 1788.32   54.00
   0   0   4 1439.88   49.19
   0   0   5    5.17    5.08
   0   0   5    3.68    3.45
   0   0  -5    3.41    3.77
   0   0  -5    4.71    7.36
   0   0   5    3.61    5.86
   0   0   5    5.08    4.52
   0   0   5    5.58    4.55
   0   0  -5    6.29    4.98
   0   0   6  694.64   45.11
   0   0   6  707.48   47.91
   0   0  -6  700.67   44.52
   0   0   6  598.03   37.43
   0   0  -6  775.83   50.82
   0   0   7    4.21    5.61
   0   0   7    3.70    4.22
   0   0  -7    5.29    7.38
   0   0  -7    4.03    8.12
   0   0   7    9.25    7.57
   0   0  -7    4.55    6.52
   0   0   7    4.23    4.93
   0   0   7    6.19    6.94
   0   0  -8  186.70   25.95
   0   0  -8  169.68   28.84
   0   0   8  186.21   25.49
   0   0   8  160.80   25.98
   0   0  -8  203.41   24.63
   0   0   8  196.30   28.41
   0   0   8  121.63   22.69
   0   0   8  123.64   18.27
   0   0  -9    5.98    7.11
   0   0   9    3.66    5.26
   0   0   9   11.67    8.06
   0   0  -9    7.53    6.13
   0   0   9    4.31    5.23
   0   0   9    9.54    7.87
   0   0  10   39.18   12.38
   0   0  10   47.27   17.80
   0   0  10   63.24   16.01
   0   0  10   53.11   17.81
   0   0  11    5.25    6.32
   0   0  11    7.35    7.46
   0   0  11    7.83    8.74
   0   0  11    4.72    7.18
   0   0  11    7.27    4.90
   0   0  12    9.65    8.87
   0   0  12   14.97   10.05
   0   0  12   12.65    7.94
   0   0  13   -2.76    2.20
   0   0  13   -0.18    6.47
   0  -2   0   30.49    6.19
   0  -2   0  132.61   13.58
   0   2   0   97.13   10.62
   0   2   1   18.82    5.95
   0  -2  -1   21.42    5.89
   0  -2  -1   19.09    5.04
   0   2   1   14.69    4.49
   0   2   1   16.25    4.72
   0  -2   1   18.88    4.43
   0   2  -1   21.14    4.83
   0  -2  -1   20.09    4.70
   0   2   1   19.50    4.58
   0   2   1   19.56    5.67
   0  -2  -1   16.14    5.36
   0  -2   1   17.85    4.08
   0  -2  -1   17.70    5.21
   0   2   2 1425.90   50.08
   0   2   2 1427.96   48.85
   0  -2   2 1517.69   53.55
   0  -2  -2 1446.34   40.56
   0   2   2 1499.67   56.21
   0  -2  -2 1512.47   56.45
   0  -2   2 1609.78   36.18
   0  -2   2 1490.14   40.54
   0  -2  -2 1413.63   38.64
   0   2  -2 1533.99   43.66
   0   2   2 1418.48   37.53
   0  -2   2 1622.24   38.79
   0  -2  -2 1591.97   54.42
   0   2   3  163.77   18.66
   0   2   3  159.91   18.01
   0   2  -3  158.84   19.28
   0   2   3  133.98   12.82
   0  -2   3  170.61   21.67
   0  -2   3  142.81   12.32
   0   2  -3  147.85   12.47
   0  -2  -3  176.05   21.45
   0   2   3  155.43   20.28
   0   2   3  159.53   12.22
   0  -2   3  161.70   13.96
   0  -2   3  155.01   12.62
   0   2   3  171.42   20.57
   0  -2  -3  175.95   18.27
   0   2   4 1250.42   55.97
   0   2   4 1060.12   51.44
   0  -2  -4  957.44   45.25
   0   2  -4 1123.34   54.72
   0   2   4  944.22   37.56
   0  -2   4 1228.44   64.37
   0  -2  -4 1266.96   63.38
   0   2   4 1223.68   60.27
   0   2  -4 1113.37   35.67
   0  -2   4 1058.16   38.17
   0   2   4 1043.13   32.89
   0  -2   4 1013.13   34.14
   0  -2  -4 1170.24   49.77
   0   2   4 1301.86   59.78
   0  -2   4  860.30   36.43
   0   2   5  144.63   19.84
   0   2  -5  141.66   12.95
   0  -2  -5  172.80   18.43
   0   2  -5  172.77   22.88
   0  -2  -5  141.60   19.66
   0   2   5  137.00   15.26
   0   2   5  176.45   24.64
   0  -2   5  148.65   15.92
   0   2  -5  143.19   14.46
   0  -2  -5  206.18   26.58
   0  -2   5  137.97   14.02
   0   2   5  148.51   11.96
   0  -2   5  134.53   13.56
   0  -2  -5  162.88   17.53
   0   2   5  196.25   24.09
   0  -2   5  102.39   13.55
   0   2   6  210.64   25.48
   0   2  -6  186.29   16.90
   0   2   6  198.24   23.96
   0  -2   6  114.32   17.41
   0   2  -6  170.89   23.57
   0  -2  -6  218.03   27.08
   0  -2   6  225.20   31.95
   0   2  -6  150.08   17.23
   0  -2   6  159.21   19.50
   0   2   6  178.78   25.47
   0  -2  -6  264.24   31.11
   0   2   6  124.20    8.92
   0  -2   6  161.89   15.36
   0   2   6  204.58   25.73
   0  -2   6  153.55   18.01
   0  -2  -6  203.72   20.18
   0  -2  -6  215.81   21.41
   0  -2   6  172.62   17.04
   0  -2   7   14.74    6.44
   0   2   7   12.14    7.43
   0  -2  -7    9.42    6.29
   0  -2   7    6.68    5.07
   0   2   7    1.75    1.70
   0   2  -7    9.50    5.55
   0   2   7    9.24    4.64
   0  -2  -7   12.36    7.81
   0  -2  -7   11.19    8.58
   0  -2   7   16.39    9.47
   0  -2   7    5.81    3.23
   0  -2  -7    8.70    5.66
   0   2   7    7.73    4.91
   0   2   8   19.32    5.60
   0  -2   8   34.96    8.87
   0   2   8   24.94    7.67
   0  -2   8   16.21    2.86
   0  -2  -8   15.92    2.63
   0   2  -8   34.99    9.35
   0  -2   8   53.83   11.78
   0  -2   8   15.45    4.80
   0   2   8   44.67   10.49
   0  -2   8   39.50   10.79
   0   2   8   31.24    8.29
   0  -2  -8   28.84    7.16
   0  -2  -9    3.52    5.92
   0   2   9    5.20    5.77
   0  -2   9    4.15    4.37
   0  -2  -9   10.87    7.72
   0   2   9    4.01    4.21
   0  -2  -9   10.51    8.03
   0  -2   9    5.08    6.57
   0   2  -9   11.03    5.74
   0   2   9    5.85    5.94
   0   2   9    2.13    1.73
   0  -2   9    3.27    5.17
   0  -2   9   10.02    8.44
   0   2  10    8.70    7.97
   0  -2  10    5.03    5.14
   0   2  10   19.99   11.56
   0  -2  10   16.51    7.36
   0  -2  10    3.80    4.74
   0  -2 -10    8.60    6.44
   0  -2  10   11.11   11.21
   0  -2 -10   25.12   11.46
   0  -2  10   13.58    7.38
   0   2 -10    6.86    4.00
   0  -2 -10   17.23   10.05
   0   2  10   36.41   15.26
   0  -2  11    9.20    7.43
   0   2  11    1.71    6.58
   0  -2  11    5.52    4.53
   0   2  11   15.10   11.78
   0  -2  11    5.62    7.91
   0  -2  11    2.10    3.52
   0   2  12    8.55    8.08
   0   2  12    7.55   11.02
   0  -2  12    0.54    1.19
   0  -2  12    1.45    1.72
   0   2  13    7.85    5.88
   0   2  13    7.40   10.32
   0  -2  13    5.38    1.92
   0   2  14    7.59   14.09
   0  -4   0    6.90    4.45
   0  -4   0    9.60    5.41
   0  -4   0    9.07    4.66
   0   4   0    8.47    4.61
   0  -4   0   11.09    5.39
   0   4   0    8.64    4.61
   0  -4   0   11.47    4.87
   0   4   0    9.26    4.02
   0  -4   1  845.63   40.73
   0   4   1  764.02   45.47
   0   4   1  788.50   40.53
   0  -4   1  826.00   40.33
   0  -4  -1  777.50   40.10
   0   4  -1  819.30   40.87
   0  -4  -1  774.11   40.81
   0   4   1  769.92   40.47
   0   4  -1  848.72   32.35
   0   4   1  790.93   45.87
   0  -4  -1  743.52   44.79
   0  -4   1  838.58   38.35
   0  -4  -1  765.62   43.68
   0   4  -1  881.04   39.54
   0   4  -2 1535.78   47.85
   0  -4  -2 1437.42   63.50
   0  -4  -2 1315.95   56.20
   0  -4   2 1527.30   53.12
   0   4   2 1299.21   57.53
   0  -4  -2 1267.44   50.07
   0   4   2 1307.42   50.73
   0  -4   2 1446.36   54.85
   0   4  -2 1336.89   52.87
   0  -4   2 1179.60   40.91
   0   4   2 1391.39   65.70
   0  -4  -2 1378.77   62.30
   0  -4   2 1414.53   50.15
   0  -4   2 1215.02   45.90
   0   4   2 1297.96   63.72
   0  -4  -2 1294.46   66.11
   0   4  -2 1462.61   49.41
   0   4   3  464.53   37.58
   0  -4  -3  465.91   37.21
   0  -4  -3  442.75   35.66
   0  -4  -3  476.11   40.81
   0  -4   3  402.02   23.68
   0  -4  -3  441.17   30.19
   0   4  -3  507.10   33.47
   0  -4   3  486.84   32.82
   0  -4   3  395.87   19.29
   0   4   3  476.07   41.83
   0  -4   3  419.92   20.93
   0  -4  -4   28.85    8.40
   0  -4  -4   31.46   10.58
   0  -4   4   10.31    4.28
   0   4   4   20.78    7.21
   0   4  -4   11.62    3.15
   0   4   4   32.29   10.21
   0  -4   4    6.64    3.09
   0  -4  -4   23.18    8.11
   0   4   4   19.16    5.89
   0  -4  -4   23.57    7.97
   0  -4   4   20.96    7.56
   0  -4   4   20.60    6.48
   0  -4  -4   24.47    6.65
   0   4   4   17.05    4.47
   0  -4   4   14.90    4.71
   0   4   5  123.95   21.85
   0   4  -5   56.94    6.56
   0  -4  -5  159.67   27.82
   0   4   5  147.72   25.31
   0  -4   5   89.70   10.42
   0  -4   5  105.18   14.90
   0  -4   5   57.56    9.73
   0   4   5  143.16   22.13
   0  -4  -5  130.92   20.08
   0  -4   5   58.72    9.98
   0   4   5  148.91   23.94
   0  -4  -5  126.21   20.66
   0  -4   5  156.72   26.82
   0   4   6   92.93   19.74
   0  -4   6   53.25    8.51
   0  -4  -6   80.01   16.76
   0  -4   6   81.36   19.43
   0   4   6   96.18   19.59
   0  -4  -6   86.81   14.00
   0  -4   6   41.41   10.36
   0   4   6   75.70   16.35
   0  -4  -6   75.91   13.97
   0   4   6   87.15   17.07
   0  -4   7   31.29    6.61
   0   4   7   61.35   17.34
   0  -4  -7   67.98   13.12
   0   4   7   65.50   17.20
   0  -4   7   46.87   14.90
   0  -4  -7   68.87   16.21
   0  -4  -7   83.09   19.79
   0   4   7   75.04   19.60
   0   4   7   60.79   15.92
   0  -4   7   22.24    6.20
   0  -4   7   31.88    8.10
   0  -4  -8   79.01   13.52
   0   4   8   51.30   15.61
   0  -4   8   35.97   13.74
   0  -4  -8   64.42   15.58
   0  -4  -8    4.14    6.27
   0  -4   8   20.13    6.11
   0  -4   8   31.87    6.71
   0   4   8   64.80   18.50
   0   4   8   60.00   15.64
   0   4   9   28.67   13.74
   0   4   9   37.46   13.38
   0  -4  -9   17.12    9.81
   0  -4  -9   49.45   15.09
   0  -4   9   25.66   13.43
   0  -4   9    3.68    2.30
   0   4   9   19.53    8.63
   0  -4   9    4.82    2.08
   0  -4  -9   21.65    7.08
   0  -4   9   11.72    5.08
   0  -4   9    7.65    4.95
   0   4   9   16.37    9.16
   0  -4 -10    4.97    8.34
   0  -4  10    1.87    6.94
   0   4  10    1.48    5.88
   0   4  10    1.51    7.12
   0   4  10    5.10    3.59
   0  -4  10    5.97    4.55
   0  -4 -11    6.68    8.13
   0   4  11    3.69    6.08
   0  -4  11    1.96    5.61
   0   4  11   -0.55    5.56
   0  -4  12    4.43   10.11
   0  -4  12   11.52    7.56
   0   4  12   -1.59    6.45
   0  -4  13   16.96   10.54
   0  -6   0 1651.69   65.50
   0   6   0 1676.38   64.52
   0   6   0 1462.47   69.41
   0  -6   0 1591.13   75.13
   0   6   0 1553.00   68.20
   0   6   0 1544.92   66.13
   0   6   0 1548.93   70.25
   0   6  -1 2165.59   70.70
   0  -6  -1 1731.18   71.57
   0  -6   1 2024.33   68.13
   0  -6   1 1890.25   76.11
   0   6   1 1644.36   78.82
   0   6   1 1742.84   72.59
   0   6  -1 1755.58   71.86
   0  -6   1 1774.11   69.06
   0   6  -1 1813.74   62.37
   0   6   1 1700.21   76.31
   0   6   1 1652.25   75.34
   0  -6   1 1646.29   72.33
   0  -6  -1 1711.06   78.10
   0   6  -1 1816.47   71.27
   0   6   2  804.55   53.80
   0   6  -2  897.11   46.70
   0  -6  -2  831.87   56.74
   0  -6  -2  861.90   52.28
   0   6   2  811.88   52.50
   0  -6   2  989.31   46.46
   0  -6  -2  861.08   60.88
   0   6   2  763.30   58.50
   0  -6   2  943.17   50.41
   0  -6   2  854.89   50.01
   0   6   2  806.18   48.98
   0   6  -2  880.63   50.81
   0   6  -2 1080.13   60.94
   0  -6  -2  846.35   55.92
   0  -6   2  784.05   42.24
   0   6   2  838.87   55.86
   0  -6  -3 2048.78   95.44
   0  -6   3 1752.54   65.75
   0  -6   3 1766.61   76.36
   0   6   3 1854.03   91.45
   0   6  -3 1938.80   76.39
   0  -6   3 1966.00   77.58
   0   6   3 1773.14   73.05
   0   6   3 1807.39   81.31
   0   6  -3 1662.43   76.02
   0   6   3 1767.93   82.90
   0  -6  -3 1838.98   86.58
   0   6  -3 1790.10   63.36
   0  -6   3 1884.22   82.70
   0  -6  -3 1845.82   80.36
   0  -6   3 1572.58   57.30
   0   6   3 1983.17   92.35
   0  -6  -3 1848.57   84.45
   0  -6   4  223.24   29.84
   0  -6   4  192.24   19.00
   0  -6  -4  346.13   39.75
   0   6   4  314.01   37.28
   0   6   4  279.32   27.72
   0   6  -4  371.29   35.85
   0  -6   4  341.24   31.92
   0   6   4  317.40   34.13
   0   6  -4  252.41   28.11
   0   6   4  307.68   34.97
   0   6  -4  268.50   21.43
   0  -6  -4  318.36   35.90
   0  -6   4  349.74   38.10
   0  -6  -4  232.07   29.68
   0  -6  -4  347.39   35.04
   0   6   4  348.19   39.11
   0  -6   4  163.83   19.13
   0  -6  -4  317.34   34.54
   0   6  -5   73.58    9.05
   0   6  -5   83.24   11.08
   0  -6  -5  197.94   29.37
   0  -6  -5  201.03   27.01
   0  -6  -5  240.70   31.63
   0  -6   5  238.17   35.60
   0   6   5  191.10   28.55
   0  -6   5  193.78   23.61
   0   6   5  172.60   20.10
   0  -6  -5  181.53   29.11
   0   6   5  210.48   31.76
   0  -6   5  131.85   15.02
   0  -6  -5  195.83   28.14
   0  -6   5   89.75   13.43
   0   6   5  205.47   32.27
   0  -6  -6  217.85   32.26
   0  -6  -6  207.63   27.53
   0  -6  -6  266.37   35.06
   0  -6   6  239.38   37.58
   0   6   6  195.90   27.47
   0   6   6  199.06   22.02
   0  -6   6  216.11   25.18
   0   6   6  212.99   33.17
   0  -6   6  119.44   11.88
   0  -6  -6  219.91   34.79
   0  -6   6   84.49   10.10
   0  -6  -6  222.33   29.05
   0  -6   6   87.01   14.15
   0   6   7  267.53   37.58
   0  -6   7   87.42   15.36
   0  -6  -7  298.39   34.41
   0  -6  -7  295.94   39.75
   0  -6   7  133.80   14.33
   0  -6   7  276.74   44.45
   0  -6  -7  339.16   40.92
   0   6   7  259.28   33.85
   0  -6   7  227.74   26.18
   0   6   7  230.60   21.67
   0   6   7  267.82   39.40
   0  -6  -7  305.78   42.84
   0  -6  -7  245.05   29.50
   0  -6   8   31.02   10.72
   0  -6  -8   35.33   11.94
   0   6   8   26.70   12.79
   0   6   8   29.23    9.49
   0   6   8   42.75   15.49
   0  -6  -8   41.04   14.43
   0  -6   8   28.97   15.20
   0  -6  -8   -0.85    4.04
   0   6   8   39.62   14.01
   0  -6  -8   36.19   12.11
   0  -6   8   16.87    5.81
   0  -6   9   21.67    8.86
   0  -6  -9   42.70   12.69
   0  -6  -9   39.35   13.39
   0   6   9   32.18   13.88
   0   6   9   24.43   12.19
   0  -6  -9   40.05   13.12
   0   6   9   34.56   14.23
   0   6   9   34.64   13.84
   0  -6  -9   25.80   12.51
   0  -6   9   14.09    6.26
   0   6  10   25.09   13.90
   0  -6 -10   40.68   14.43
   0   6  10   27.22   12.68
   0  -6  10   10.91    6.48
   0   6  10   12.81   11.62
   0  -6  10   10.50    7.16
   0  -6 -10   32.93   13.07
   0  -6  11   20.46    8.00
   0   6  11   18.30   11.30
   0   6  11   11.25   11.34
   0  -6  11   24.56    9.48
   0   6  11   18.49   12.36
   0  -6 -11   18.78    8.71
   0  -6  11    8.89   15.51
   0  -6  12    9.63    8.68
   0  -6  12    0.65    0.82
   0   6  12    2.63    8.58
   0   8   0  583.23   51.43
   0  -8   0  648.81   48.50
   0   8   0  682.68   51.23
   0   8   0  687.15   47.24
   0  -8   0  713.03   49.04
   0   8   0  666.64   51.96
   0  -8   0  651.14   51.18
   0   8   0  658.06   48.22
   0  -8   0  666.83   51.69
   0   8   1  380.39   43.10
   0  -8  -1  406.77   44.40
   0  -8   1  447.47   42.86
   0   8   1  409.68   38.66
   0  -8   1  490.10   38.75
   0  -8  -1  421.13   38.83
   0  -8   1  447.62   40.33
   0   8   1  424.98   42.03
   0   8  -1  430.71   34.36
   0  -8  -1  358.62   41.04
   0  -8  -1  394.58   39.33
   0  -8   1  408.35   37.14
   0   8   1  422.60   40.31
   0   8  -1  453.70   40.52
   0   8   1  409.46   41.62
   0  -8  -1  409.07   42.99
   0  -8   1  453.42   42.60
   0   8  -1  451.40   40.95
   0  -8  -2    6.70    3.79
   0  -8   2    7.45    3.43
   0  -8  -2    6.87    5.85
   0   8  -2    7.03    4.28
   0   8   2   -5.51    9.20
   0  -8  -2    1.06    5.27
   0  -8  -2    8.58    8.12
   0   8  -2   10.62    6.77
   0   8   2    6.82    4.96
   0  -8   2   15.57    6.63
   0   8  -2   14.64    7.41
   0   8   2    2.52    5.59
   0   8   2    6.74    3.22
   0   8  -2    7.61    1.11
   0  -8   2    0.83    3.91
   0  -8  -2   -0.55    7.04
   0  -8  -3  332.11   43.33
   0   8   3  295.27   41.36
   0  -8   3  325.84   33.37
   0  -8   3  303.21   31.89
   0  -8  -3  311.22   35.09
   0  -8   3  338.55   36.06
   0   8   3  320.14   35.22
   0   8  -3  354.96   36.92
   0   8   3  298.27   37.48
   0   8  -3  347.11   32.04
   0  -8  -3  347.96   41.24
   0  -8   3  324.12   37.38
   0  -8   3  296.31   30.23
   0   8   3  316.52   37.90
   0   8  -3  330.80   34.00
   0  -8  -3  351.17   39.63
   0   8   3  359.04   43.14
   0  -8  -3  310.09   38.75
   0  -8  -4  191.35   29.13
   0   8   4  221.03   34.96
   0   8   4  181.44   29.93
   0   8  -4  166.80   20.58
   0  -8   4  210.99   32.48
   0   8   4  212.43   31.84
   0  -8   4  208.82   26.58
   0  -8   4  227.28   30.40
   0   8   4  194.07   27.28
   0   8  -4  207.62   31.06
   0  -8  -4  194.83   27.20
   0  -8   4  187.11   29.19
   0   8   4  189.89   32.19
   0  -8   4  164.40   22.87
   0  -8  -4  196.72   32.03
   0  -8  -4  204.34   30.08
   0   8   5  225.25   33.93
   0  -8   5  182.08   28.99
   0   8   5  254.88   38.19
   0  -8  -5  246.44   30.84
   0   8  -5  269.58   37.79
   0   8   5  217.90   27.32
   0  -8   5  244.38   29.39
   0  -8   5  180.53   24.60
   0   8   5  224.88   32.03
   0  -8   5  292.47   40.93
   0  -8  -5  246.68   33.39
   0   8  -5  142.63   21.70
   0  -8  -5  248.81   34.90
   0   8   5  237.19   36.11
   0   8   6   32.89   12.76
   0  -8   6   15.04    6.18
   0  -8   6   13.42    4.84
   0  -8  -6   28.17   10.44
   0   8   6   35.16   14.48
   0   8  -6   10.50    3.39
   0   8   6   27.59    8.72
   0  -8   6   37.20   14.50
   0  -8  -6   39.89   14.34
   0  -8   6   24.23    9.88
   0   8   6   23.20    8.76
   0  -8   6   27.03    9.65
   0  -8  -6   30.54   10.95
   0  -8  -6   36.08   12.48
   0   8   6   34.69   11.41
   0  -8  -7   54.98   15.36
   0   8   7   52.63   16.94
   0   8   7   40.43   14.36
   0  -8  -7   71.95   20.49
   0  -8   7   67.51   21.36
   0  -8  -7   72.48   20.12
   0  -8   7   20.45    8.49
   0   8   7   49.90   12.96
   0  -8   7   48.02   13.35
   0  -8  -7   56.85   16.09
   0  -8   7   18.34    4.46
   0  -8   7   14.99    4.34
   0  -8  -7   57.12   19.06
   0   8   8   14.05   11.46
   0   8   8    7.94    7.70
   0  -8  -8    3.28    2.90
   0  -8  -8   11.09    8.90
   0   8   8    8.14    6.28
   0  -8  -8   12.52   10.51
   0   8   8   11.63   10.12
   0  -8  -8   19.12   12.87
   0   8   8    8.00    5.33
   0  -8   8    3.17    6.35
   0  -8   8    5.41    6.05
   0   8   9   14.29    8.55
   0   8   9   10.90    7.81
   0  -8  -9    8.40    6.65
   0  -8  -9   -4.90    1.27
   0  -8   9   15.69   14.45
   0  -8  -9    5.43    6.84
   0  -8   9    3.06    6.32
   0  -8   9   -4.38    4.20
   0  -8  -9   15.06    8.55
   0  -8 -10   15.84   10.29
   0  -8  10    1.92    1.53
   0  -8  10   14.30    6.84
   0  -8 -10    6.48    8.93
   0  -8  10    9.80    5.86
   0  -8  10    8.55    6.42
   0   8  10   15.24   13.35
   0  -8  11    6.65    6.16
   0  -8  11    6.30   12.07
   0  -8 -11   33.23   11.71
   0  -8  11    8.73    7.22
   0  -8  11    8.61    4.78
   0  -8 -11   18.35   10.76
   0  -8 -11    4.09    6.54
   0   8  11    1.42    7.33
   0  -8  12    9.21    6.55
   0 -10   0   28.14   11.38
   0  10   0   26.93   12.82
   0  10   0   30.45   11.00
   0 -10   0   27.75   11.67
   0  10   0   28.06   11.10
   0 -10   0   23.77   10.92
   0  10   0   33.04   12.01
   0  10   0   30.82   11.64
   0 -10   0   32.61   11.68
   0  10   1  443.03   49.52
   0  10  -1  459.53   45.90
   0 -10  -1  474.22   51.27
   0  10   1  395.77   50.63
   0 -10   1  515.01   52.90
   0 -10  -1  463.34   53.18
   0 -10  -1  466.03   46.58
   0  10  -1  530.23   45.91
   0 -10   1  529.98   46.39
   0  10   1  447.42   45.49
   0 -10  -1  471.77   47.62
   0  10   1  504.51   50.12
   0  10  -1  504.58   48.16
   0 -10   1  465.97   45.85
   0 -10   1  467.44   46.52
   0  10  -1  442.44   39.50
   0 -10  -1  424.73   48.88
   0  10   1  432.78   47.37
   0  10  -1  497.19   49.19
   0  10   2   10.44    8.71
   0 -10   2    8.71    2.27
   0 -10  -2   13.79   11.26
   0 -10  -2   14.52    9.30
   0  10   2   21.89   11.27
   0  10  -2   20.50    8.27
   0 -10   2   23.83   11.03
   0 -10  -2   16.04   10.77
   0  10   2   21.70   10.39
   0 -10   2   11.82    7.37
   0  10   2   18.04    8.36
   0 -10  -2   24.73   11.37
   0  10   2   18.13    8.81
   0 -10   2   20.86    8.22
   0 -10   3   27.25    9.22
   0  10   3   25.52   11.67
   0  10  -3   26.66    9.62
   0 -10  -3   25.64   10.47
   0  10   3   30.84   14.15
   0 -10  -3   18.71   12.12
   0 -10   3   20.28    9.59
   0  10  -3   25.11   11.02
   0  10   3   17.07    7.73
   0 -10  -3   18.46   11.33
   0 -10   3   36.19   11.76
   0  10   3   22.09   12.45
   0 -10  -3   23.86   11.62
   0  10  -3   31.46   10.49
   0  10   3   21.55    9.82
   0 -10   3   24.86    8.22
   0 -10  -3   19.25   10.00
   0 -10   3   22.11    9.04
   0 -10   4    3.32    5.37
   0  10   4    7.75    7.53
   0 -10   4    4.51    5.36
   0 -10  -4    9.66    7.34
   0  10   4    6.19    8.97
   0 -10  -4    5.13    5.93
   0 -10   4    4.03    4.84
   0 -10  -4    8.32    7.97
   0  10   4   -1.69    6.98
   0 -10   4    8.53    6.76
   0  10   4    4.79    7.34
   0  10  -4    6.15    5.46
   0 -10  -4    9.75    8.72
   0 -10   4   13.05   10.56
   0  10   4    6.28    6.20
   0 -10  -4    4.33    7.85
   0 -10   4    9.76    7.04
   0 -10  -5  128.57   31.76
   0  10   5  161.51   33.02
   0 -10   5   96.37   24.24
   0  10  -5  178.03   32.29
   0 -10   5  149.14   27.79
   0  10   5  148.60   26.71
   0 -10  -5  140.12   27.56
   0  10   5  157.20   31.53
   0 -10   5  119.46   21.43
   0  10  -5   77.97   22.48
   0  10  -5  107.43   16.69
   0  10   5  147.63   32.73
   0 -10  -5  159.39   31.25
   0 -10   5  155.77   30.82
   0 -10  -5  136.55   28.49
   0  10   5  182.90   35.52
   0 -10  -5  135.85   26.69
   0 -10   5   84.79   16.33
   0 -10  -5  163.03   31.12
   0 -10   6   11.98    7.22
   0 -10   6    1.01    3.98
   0  10   6   12.55    6.04
   0 -10   6   21.05   10.42
   0 -10  -6   16.26    8.83
   0 -10  -6   10.24    5.41
   0 -10  -6   11.93    8.17
   0  10   6   12.75    9.59
   0 -10   6   10.40    5.55
   0  10  -6   10.74    6.53
   0  10  -6    8.17    4.56
   0  10   6   12.59    9.80
   0 -10  -6    9.28    8.22
   0  10   6   15.31    9.99
   0 -10  -6   17.14   10.33
   0 -10   6    5.27    4.28
   0 -10  -6   11.42    9.56
   0  10   6   29.22   15.45
   0 -10   7   23.40   10.35
   0 -10   7    8.19    4.39
   0 -10  -7   24.40   15.65
   0  10   7   24.98   13.51
   0  10   7   41.08   18.90
   0 -10  -7   22.34   11.61
   0  10   7   15.43   11.61
   0 -10  -7   55.08   23.49
   0 -10   7   18.48   11.86
   0  10   7   17.26    8.47
   0 -10   7   13.37    7.97
   0 -10  -7   35.89   14.98
   0  10   7   40.09   17.29
   0 -10   7   29.89   13.22
   0 -10  -7   17.79   10.30
   0 -10   8   10.30    6.37
   0 -10  -8   15.71   13.09
   0  10   8   13.08   11.62
   0  10   8   27.52   16.38
   0  10   8   18.28   13.04
   0 -10   8   12.39   11.67
   0  10   8    4.08    5.74
   0 -10   8    7.75    7.05
   0  10   8   19.99   15.37
   0 -10  -8    8.17    8.03
   0 -10   8   10.96    9.71
   0 -10   9   10.10    7.62
   0  10   9   13.22   11.33
   0 -10   9   29.08   19.18
   0 -10  -9    6.81    6.59
   0  10   9   39.93   17.55
   0  10   9   32.81   17.15
   0 -10   9   -0.08    5.82
   0 -10   9   10.78    5.94
   0 -10  10   -0.08    4.51
   0  10  10    3.23    8.16
   0 -10  10    1.36   11.81
   0 -10 -10   -4.38    7.03
   0  10  10   -3.68    3.54
   0 -10  10    7.50    6.89
   0 -10  10   -1.94    4.76
   0 -10 -11   -8.08    9.41
   0 -10 -11    2.11    2.06
   0 -10  11    6.05    4.50
   0 -10  11    3.35    4.09
   0 -10  11    4.89    5.92
   0  12   0  135.02   26.93
   0 -12   0  127.53   29.47
   0 -12   0  151.71   28.46
   0  12   0  166.16   29.10
   0  12   0  175.86   29.09
   0 -12   0  151.68   25.92
   0 -12   0  154.74   31.55
   0 -12   0  137.32   28.15
   0  12   0  154.71   31.16
   0  12   1  251.27   39.66
   0  12  -1  280.99   38.71
   0 -12  -1  300.49   45.00
   0 -12  -1  282.47   46.45
   0 -12  -1  308.80   39.58
   0  12  -1  342.51   39.60
   0  12   1  290.31   37.14
   0 -12   1  261.86   38.53
   0  12   1  284.75   39.07
   0 -12  -1  239.54   37.68
   0  12  -1  274.49   33.03
   0  12  -1  292.84   41.97
   0 -12   1  302.51   40.76
   0 -12  -1  292.08   40.22
   0  12   1  298.79   40.16
   0  12  -1  335.93   43.06
   0 -12  -2    4.98    8.37
   0 -12   2    3.10    5.13
   0 -12   2   10.77    7.67
   0 -12  -2    1.09    2.96
   0  12   2   15.80   12.45
   0  12   2    0.23    6.39
   0 -12   2    2.45    3.45
   0  12  -2    4.53    6.86
   0 -12  -2   12.38   12.17
   0  12  -2    2.72    7.81
   0 -12  -2   17.48   12.69
   0  12   2    6.56    6.22
   0  12  -2    6.72    7.93
   0  12   2   15.69   11.41
   0  12  -2    0.70    3.17
   0 -12  -2    7.89    9.37
   0 -12   3  376.97   41.52
   0  12  -3  316.49   24.94
   0 -12  -3  337.76   46.02
   0  12   3  437.07   54.75
   0  12  -3  407.31   41.77
   0 -12  -3  402.21   53.05
   0 -12   3  501.18   55.56
   0  12   3  369.00   45.78
   0 -12  -3  400.99   48.42
   0  12  -3  509.52   54.22
   0  12   3  386.07   47.42
   0 -12   3  516.84   56.12
   0  12  -3  283.34   35.57
   0 -12  -3  401.01   56.53
   0 -12   3  306.93   41.85
   0  12   3  365.94   53.25
   0 -12   3  407.90   47.88
   0 -12  -3  456.52   53.98
   0 -12  -4   46.76   14.42
   0 -12   4   51.58   16.41
   0  12   4   55.85   21.19
   0 -12   4   30.53   12.41
   0  12   4   34.56   16.45
   0 -12   4   36.33   12.09
   0  12  -4   45.30   12.67
   0 -12  -4   37.64   15.50
   0  12   4   21.89    6.83
   0  12  -4   59.86   18.04
   0 -12   4   56.43   15.64
   0 -12  -4   57.18   20.45
   0 -12   5   99.59   24.65
   0 -12  -5  161.84   36.29
   0 -12   5   94.86   19.62
   0  12   5  142.89   32.73
   0 -12  -5  134.93   31.17
   0  12   5  119.40   25.08
   0  12  -5  178.96   32.97
   0 -12   5  144.98   23.93
   0  12   5  144.12   33.13
   0 -12  -5  136.29   30.10
   0  12  -5  101.67   18.79
   0 -12  -5  134.92   31.21
   0  12  -5   83.24   23.06
   0 -12   5  169.05   33.86
   0 -12   5   67.50   16.79
   0 -12   6   18.38    9.61
   0  12   6   27.60   16.24
   0 -12   6    7.18    6.38
   0  12   6    5.51    6.07
   0 -12   6    4.72    4.00
   0 -12  -6   14.43    8.24
   0  12   6    8.21   10.79
   0 -12  -6   13.20   14.25
   0 -12   6    6.39    5.08
   0  12  -6    5.52    7.42
   0  12   6   25.28   15.80
   0 -12  -6   15.19   13.81
   0  12  -6    2.99    3.64
   0 -12   6    1.90    3.54
   0 -12  -6   26.92   14.57
   0 -12  -6   16.24   12.59
   0  12   7   59.33   22.78
   0  12   7   39.85   14.59
   0 -12   7   28.37   11.85
   0 -12   7   16.13    6.48
   0  12   7   40.87   19.36
   0  12  -7    6.36    3.20
   0  12  -7    4.12    3.02
   0  12   7   35.37   16.69
   0 -12  -7   32.47   17.45
   0 -12   7   23.29   10.63
   0 -12   7   45.50   22.15
   0 -12  -7   30.21   12.95
   0 -12   7   24.30   11.48
   0 -12  -7   46.41   18.71
   0  12   7   54.27   19.76
   0  12   8    2.10    8.71
   0 -12   8    7.90    6.62
   0  12   8   -3.54    7.11
   0 -12  -8   -0.27    4.87
   0 -12   8    5.28    9.81
   0 -12   8    8.90   13.03
   0 -12  -8   14.53   12.53
   0 -12   8    4.24    4.60
   0  12   8    0.96    1.47
   0  12   9   25.53   18.09
   0 -12  -9   42.09   21.03
   0 -12   9   15.11   10.29
   0 -12   9   29.81   19.29
   0 -12  -9   52.87   22.12
   0 -12   9   21.35   13.15
   0 -12  -9   20.66   13.85
   0 -12  10    2.33    7.98
   0 -12 -10   11.73   11.90
   0 -12  10   -4.95    5.74
   0 -12 -10    8.41   12.06
   0  12  10   16.98   13.89
   0 -12  11   21.68   11.46
   0 -12 -11    8.49    9.14
   0  14   0   14.99    9.42
   0  14   0   16.29   11.44
   0  14   0   20.13   11.71
   0 -14   0   18.17   10.93
   0 -14   0   19.85   15.92
   0 -14   0   12.32    6.93
   0  14   0   29.50   13.41
   0  14   1   75.46   21.32
   0  14   1   91.95   22.99
   0 -14   1   83.06   21.66
   0 -14  -1   74.07   21.51
   0  14  -1   86.85   22.51
   0  14   1   69.90   22.39
   0  14  -1   79.67   23.81
   0  14   1   86.63   26.48
   0 -14  -1   58.85   22.00
   0 -14   1   64.47   18.75
   0  14   1   70.26   19.52
   0 -14  -1   66.82   21.12
   0 -14  -1   73.89   21.86
   0 -14   1   76.55   18.63
   0  14  -1   84.92   21.78
   0 -14  -2   14.17   11.58
   0 -14   2    3.87    3.50
   0  14   2   15.61   11.60
   0 -14  -2   11.68   10.28
   0 -14   2   16.70   11.42
   0 -14   2   15.60   10.71
   0  14  -2   15.76    7.48
   0  14   2    6.11    7.19
   0 -14  -2   12.09    8.64
   0  14   2   10.90    6.99
   0 -14  -2   21.98   12.84
   0  14  -2    4.61    5.56
   0  14   2   -1.36    6.43
   0  14  -2   -2.22    3.66
   0  14  -2    6.68    3.82
   0 -14  -2    2.65    1.95
   0 -14   2   19.63   10.70
   0 -14   3   79.45   21.89
   0  14   3   76.29   26.62
   0 -14   3   65.41   19.43
   0 -14  -3   61.22   21.71
   0 -14   3   59.90   17.67
   0  14   3   13.34   11.41
   0 -14  -3   82.92   27.62
   0  14  -3    9.19    7.62
   0  14   3   75.29   25.43
   0 -14   3   83.60   23.61
   0 -14   3   77.31   21.56
   0  14   3   68.35   20.28
   0  14  -3   37.83   17.61
   0  14   3   61.36   18.98
   0 -14   3   95.02   22.36
   0 -14   4   11.62    7.26
   0  14   4   13.58   11.23
   0 -14  -4    4.29    5.60
   0 -14   4   14.12   10.28
   0 -14  -4   10.00   10.15
   0 -14   4   14.34    9.84
   0 -14  -4   16.38   12.42
   0  14   4    9.99   11.02
   0 -14   4    3.79    6.02
   0 -14   4   10.41    5.65
   0  14  -4   22.51   14.42
   0  14   4    4.86    6.35
   0  14   4   11.01   10.55
   0 -14   4   16.82    9.74
   0  14   5   27.45   14.86
   0 -14   5    6.24    7.09
   0  14   5    0.01    2.24
   0 -14   5    5.57    3.86
   0 -14  -5   -5.28    8.47
   0 -14   5   11.33    7.24
   0  14  -5   11.34   10.48
   0 -14  -5    0.02    5.19
   0  14  -5   11.85    8.73
   0  14   5   16.16   10.78
   0 -14   5    7.67    6.75
   0 -14   5   13.48   10.06
   0 -14  -5    9.02    9.09
   0  14   5   12.45   11.92
   0 -14  -5   17.95   13.85
   0 -14   5    7.52    6.31
   0  14   6   11.21   12.30
   0 -14   6   14.40   10.74
   0  14   6   -1.65    2.66
   0 -14  -6    9.54    7.86
   0 -14   6    1.28    3.61
   0 -14   6    1.08    1.37
   0 -14   6    1.04    3.14
   0  14   6    2.62    6.95
   0  14  -6    0.81    3.61
   0  14   6    5.01    8.63
   0  14  -6   10.75    6.15
   0 -14  -6    3.78    9.63
   0 -14   6   12.35   14.28
   0 -14  -6   13.37   11.04
   0 -14   6   -1.40    4.05
   0 -14  -6    8.37   10.28
   0 -14   7   32.76   14.77
   0  14   7   36.52   18.11
   0 -14   7   18.79   10.15
   0 -14  -7   38.12   22.25
   0  14   7   14.89   11.95
   0 -14   7   22.20   13.45
   0 -14   7   25.12    9.27
   0  14   7   29.84   20.94
   0  14  -7   23.08    9.20
   0  14  -7   12.29    6.21
   0 -14  -7   39.45   22.74
   0  14   7   25.74   15.75
   0 -14   7   56.63   23.69
   0 -14   7   29.79   15.12
   0 -14  -7   55.62   22.81
   0 -14   8    7.62    3.93
   0 -14   8   10.80    9.35
   0  14   8   21.29   15.86
   0 -14  -8   21.06   14.99
   0 -14  -8   30.66   28.99
   0  14   8   12.71    9.04
   0 -14  -8    3.07    9.30
   0 -14   8    3.66    4.77
   0  14   8   15.27   11.14
   0 -14   8    6.45    4.08
   0 -14   8    8.89    4.78
   0 -14   9    8.19    5.59
   0 -14  -9   -7.61    6.22
   0 -14   9    2.45    4.35
   0  14   9   -5.98    9.73
   0 -14   9    4.12    7.45
   0  14   9  -11.02   10.05
   0 -14  -9    3.93    9.12
   0 -14   9   16.26    7.97
   0 -14  10    4.13   10.70
   0 -14 -11    5.54   10.99
   0 -16   0   19.03   13.81
   0 -16   0   13.35    9.12
   0  16   0   10.36   11.30
   0 -16   0    9.88    8.40
   0  16   0   15.64   11.95
   0  16  -1   13.02   10.59
   0  16   1    8.00    9.75
   0  16  -1   11.60    8.76
   0 -16  -1   13.45   10.71
   0  16   1    1.69    4.33
   0 -16   1   10.30    9.10
   0  16  -1   12.35   11.46
   0 -16   1   16.68   13.07
   0 -16  -1   16.99   13.10
   0 -16  -1    8.41   11.02
   0 -16   1    8.83    8.81
   0  16  -1    2.37    7.08
   0  16   1    7.15    9.56
   0 -16  -1   19.35   12.79
   0  16   1   12.71   10.63
   0  16  -1   14.42   11.90
   0 -16   2   35.79   18.32
   0  16  -2   48.78   20.58
   0  16   2   27.44   14.90
   0  16   2   51.14   22.72
   0 -16   2   28.31   13.67
   0 -16  -2   24.62   14.34
   0  16  -2   46.87   18.65
   0 -16  -2   45.67   22.19
   0 -16   2   44.23   18.07
   0 -16  -2   37.85   16.89
   0  16  -2   67.65   26.76
   0  16   2   50.09   20.01
   0 -16  -2   47.57   18.66
   0 -16   2   33.97   13.95
   0 -16   3   13.52   11.58
   0  16  -3   17.74   14.06
   0  16   3    6.60    6.78
   0 -16  -3   -3.01   10.23
   0 -16   3   13.10   11.11
   0  16   3    9.39   12.76
   0  16   3   -1.81    2.19
   0 -16   3    8.18    7.26
   0 -16  -3    9.20    9.36
   0  16   3    3.26    7.33
   0 -16  -3    2.39    4.32
   0 -16   3   11.69   12.33
   0 -16  -3    2.87    5.42
   0 -16   3    3.38    3.26
   0  16   3    0.57    5.24
   0 -16   3    9.57    7.80
   0 -16   4   13.37   11.39
   0  16   4    6.38    5.14
   0 -16   4   21.01   13.53
   0 -16  -4    5.67    5.38
   0 -16  -4   14.80   13.95
   0 -16   4    3.14    6.67
   0 -16   4   22.18   14.50
   0 -16  -4   22.59   15.00
   0  16   4   20.81   15.79
   0 -16  -4   11.66   12.62
   0 -16   4   15.76   11.72
   0  16   4   11.75   11.65
   0 -16   4   23.24   12.30
   0  16   5   22.25   15.21
   0 -16   5   12.71   11.00
   0 -16  -5    0.93    6.58
   0 -16   5    9.06   11.38
   0  16   5   27.90   18.61
   0  16  -5   14.09   12.58
   0 -16  -5   25.80   15.63
   0 -16   5   -4.78    6.85
   0 -16   5    0.60    5.83
   0 -16   5    7.43    6.62
   0  16   5    4.57    7.70
   0  16   5   14.98   14.62
   0 -16  -5   27.04   19.45
   0 -16  -6   -1.55    2.27
   0 -16   6   11.58   11.80
   0 -16  -6   -8.62   12.61
   0  16   6   20.05   14.37
   0 -16   6   12.08    6.78
   0 -16   6   20.99   11.77
   0  16   6   11.41   13.74
   0 -16  -6    8.58    4.66
   0 -16   6    5.97    7.92
   0  16   6    8.50    7.47
   0  16   6    0.81    4.87
   0  16   7   12.50   13.04
   0 -16   7   -5.48    9.89
   0  16   7   13.55    9.31
   0 -16   7    7.58    9.80
   0 -16  -7   13.99   14.38
   0  16   7   20.42   15.24
   0  16  -7    5.57    2.35
   0 -16   7    4.34    2.88
   0 -16  -7   13.03   11.70
   0 -16   7   -4.47   12.24
   0 -16   7   -2.25    0.97
   0 -16  -7    8.21    9.92
   0  16   8    6.49   13.26
   0 -16   8   -4.87    2.73
   0 -16  -8    9.51    8.79
   0 -16   8    3.74    4.56
   0 -16  -8    6.64    5.96
   0  16   8    7.94    6.43
   0 -16   8    3.59    2.00
   0 -16   8    2.21    4.33
   0 -16   9   -0.63    2.12
   0 -16   9   -4.00    8.18
   0 -18   0   41.34   17.83
   0 -18   0   20.01   14.38
   0  18   0   21.44   15.81
   0 -18   0   32.12   20.73
   0  18   0   33.96   15.62
   0  18   1   10.08    9.19
   0 -18   1   11.52    7.76
   0 -18  -1    3.08    5.53
   0 -18   1    7.57   10.06
   0  18   1    7.40    9.68
   0 -18   1   11.01   12.09
   0  18  -1   -1.14    6.22
   0 -18  -1   18.35   14.38
   0 -18   1   12.69   11.93
   0  18  -1   12.67   13.74
   0  18   1   -0.46    5.80
   0 -18  -1    8.37    8.11
   0  18  -2   35.81   18.61
   0 -18  -2   32.27   18.14
   0 -18   2   29.18   16.83
   0  18   2   28.31   19.56
   0  18   2   47.87   20.28
   0  18  -2   57.18   31.93
   0  18   3   15.82   14.10
   0 -18   3   16.50   13.73
   0 -18  -3   24.66   15.09
   0 -18  -3   11.49    9.62
   0 -18   3   19.28   13.75
   0 -18  -3   36.72   25.18
   0 -18   3   -4.30    5.93
   0 -18  -4   18.27   15.93
   0 -18   4   35.78   20.25
   0 -18   4   10.48    8.89
   0  18   4   49.22   25.72
   0 -18   4   23.93   13.28
   0 -18   4   22.21   16.19
   0 -18   4    8.58    8.45
   0 -18  -4   15.25   14.27
   0  18  -5   12.14   10.80
   0 -18  -5   19.34   17.57
   0 -18   5   15.82   12.95
   0 -18   5   14.10   12.23
   0 -18   5    8.34    9.53
   0  18   5   30.31   22.42
   0  18   5   20.32   17.10
   0 -18   6   36.38   15.86
   0 -18   6   12.00   12.40
   0 -18   6    6.85    6.18
   0  18   6   39.23   22.21
   0 -18   7    1.25    7.82
   0  18   7    6.85   11.73
   0 -18   8   -7.73    9.93
   0 -18   8    2.57    3.84
   0 -20   0   27.28   16.62
   0 -20   0    8.83   13.04
   0 -20   0    3.10   17.33
   0  20   0   18.46   14.56
   0 -20   0   23.94   15.69
   0  20   0    5.89   11.16
   0  20  -1  -13.81   16.72
   0  20   1   12.15    9.86
   0 -20   1   -4.89    4.42
   0  20   1    4.79    3.54
   0 -20   1    5.28   10.07
   0 -20   2   11.36   12.23
   0  20  -2   26.59   27.11
   0  20   2   19.70   13.35
   0 -20  -2   20.08   16.31
   0  20  -2    3.97    5.73
   0  20   3    2.23    6.47
   0 -20   3   10.90   10.56
   0  20   3    4.11    5.98
   0 -20   3  -18.94   14.44
   0  20   4   13.47   11.30
   0 -20   4  -15.18   12.87
   0  20   5    0.02    7.74
   0 -20   5   13.47    5.42
   0  20   6    0.02    4.32
   0 -20   6    5.13    7.79
   0  22   1   -3.32    6.64
   0  22  -1   11.07   13.62
   1  -1  13    6.35    7.96
   1  -1  13    6.93    5.36
  -1   1  13    0.88    4.65
  -1   1  13    5.60    4.39
   1  -1  13   -4.14    6.52
  -1   1  12    8.60    6.25
   1  -1  12   12.16    7.78
   1  -1  12    1.08    5.39
   1  -1  12   13.36   12.42
   1  -1  12    2.59    7.62
  -1   1  12   11.98    8.36
  -1  -1 -11   10.42    7.83
  -1  -1 -11    4.72    8.86
  -1   1  11    0.72    1.35
   1  -1  11   -1.57    4.31
  -1   1  11    2.04    6.63
   1  -1  11    4.28    6.38
  -1   1  11   10.38    7.11
  -1   1  11   17.74   11.09
  -1   1  10    1.87    2.79
  -1  -1 -10   37.11   14.95
   1  -1  10   43.21   17.03
  -1  -1 -10   28.33   13.39
  -1   1  10    8.10    8.78
   1  -1  10    6.99    7.33
   1  -1  10   49.56   17.40
  -1   1  10   31.08   12.80
  -1  -1 -10   28.37   12.73
  -1   1   9    8.43    7.74
   1  -1   9    7.73    9.52
  -1   1   9    1.80    3.51
   1  -1   9    8.31    6.81
   1   1  -9    6.29    3.97
  -1   1   9   10.05    7.82
   1  -1   9    9.41    7.60
  -1  -1  -9    7.59    7.58
   1  -1   8  126.68   21.98
  -1   1   8  111.93   18.66
   1  -1   8  155.55   25.09
   1  -1   8  128.80   25.59
  -1  -1  -8  161.96   33.39
   1  -1   8  118.53   23.23
  -1  -1  -8  151.74   27.29
   1   1  -8  149.49   14.01
  -1   1   8  149.57   24.28
   1  -1   8  140.73   25.54
  -1   1   8  167.19   24.76
  -1   1   8  126.45   19.17
  -1  -1  -7   45.80   13.86
   1  -1   7   30.51   10.59
  -1   1   7   23.58    8.58
   1  -1   7   32.16   10.46
  -1   1   7   26.86    8.27
  -1  -1  -7   23.49    6.28
  -1   1   7   40.47   11.21
   1  -1   7   19.22   11.46
  -1   1   7   22.88    7.05
  -1  -1  -7   44.37   16.42
  -1  -1  -7   24.19    7.75
   1  -1   7   33.08   10.41
  -1   1   7   26.47   10.39
   1  -1   7   51.66   15.32
  -1   1   7   51.62   14.15
  -1   1   6  317.60   21.90
   1  -1   6  373.30   38.59
  -1  -1  -6  408.57   43.78
  -1   1   6  426.32   32.57
   1  -1   6  368.87   32.14
  -1  -1  -6  383.84   41.68
   1   1  -6  264.43   17.06
  -1   1   6  488.00   39.87
   1  -1   6  466.83   40.57
  -1   1   6  411.50   35.13
  -1  -1  -6  432.60   31.12
   1  -1   6  413.12   36.05
  -1  -1  -6  385.41   33.73
  -1   1   5   51.94   11.09
  -1   1   5   57.80   12.11
  -1  -1  -5   57.48   12.48
  -1  -1  -5   76.63   14.56
   1  -1   5   41.95   10.93
  -1  -1  -5   56.15   13.88
  -1   1   5   46.87    7.12
   1  -1   5   58.46   15.35
   1   1  -5   74.34    8.61
  -1   1   5   71.76   14.72
   1  -1   5   65.39   13.82
  -1  -1  -5   56.22   15.06
  -1   1   5   52.32   10.94
   1  -1   5   44.29   10.78
  -1   1   4  698.91   35.75
  -1  -1  -4  712.26   47.75
   1  -1   4  780.04   46.55
  -1  -1  -4  832.51   52.99
  -1   1   4  890.92   25.91
   1  -1   4  799.24   43.21
  -1   1   4  788.53   38.82
  -1  -1  -4  896.56   48.82
  -1   1   4 1011.01   52.95
   1  -1   4  931.01   48.77
  -1  -1  -4  921.40   53.65
  -1   1   4  900.24   41.94
   1  -1   4  929.93   44.21
  -1  -1  -3   22.53    7.61
  -1   1   3   22.35    7.07
  -1  -1  -3   18.40    7.11
   1  -1   3   30.02   10.30
  -1  -1  -3   20.72    8.03
   1  -1   3   19.59    7.19
   1  -1   3   22.11    6.69
   1  -1   3   18.36    7.15
  -1   1   3   21.00    5.75
  -1  -1  -3   22.19    8.84
   1   1  -3   14.34    3.45
  -1   1   3   24.15    7.71
  -1  -1  -2 3688.07   93.76
   1  -1   2 4005.52   85.19
   1   1  -2 3778.73   54.80
  -1   1   2 3647.39   69.03
  -1  -1  -2 3966.31   87.61
   1  -1   2 3732.39   96.65
   1  -1   2 3910.82   94.00
  -1  -1  -2 3694.69   91.23
  -1   1   2 3645.71   78.95
   1  -1   2 4006.50   83.90
  -1   1   2 3678.78   84.83
  -1  -1  -1  173.35   15.53
  -1  -1  -1  182.20   17.65
  -1   1   1  154.18   16.93
   1  -1   1  177.86   17.73
  -1   1   1  164.27   14.00
   1  -1   1  168.62   17.45
  -1   1   1  164.68   17.89
   1  -1   1  179.79   18.45
  -1  -1  -1  178.27   16.10
   1  -1   1  151.62   13.79
   1   1  -1  183.26   12.86
  -1   1   1  153.62   15.78
   1  -1   1  200.20   17.97
   1  -1   0  899.32   42.97
  -1   1   0 1110.96   46.70
  -1  -1   0 1203.33   34.52
   1   1   0  842.07   31.16
   1   1   0 1176.01   32.39
  -1  -1   0 1056.60   31.24
   1   1   0 1048.35   31.15
   1  -1   0 1131.36   49.65
  -1  -1   0 1109.08   32.45
  -1   1   0 1115.17   49.91
  -1  -1   0 1088.03   32.46
  -1   1   0 1028.51   35.55
   1  -1   0 1012.57   34.79
  -1   1   0 1127.67   42.04
   1  -1   0 1192.40   48.89
  -1  -1   0  925.13   34.60
  -1   1   0 1071.91   47.04
  -1   1   0 1245.90   46.63
   1  -1   0 1231.41   45.56
   1  -1  -1  163.10   16.07
  -1  -1   1  187.43   12.74
   1   1   1  171.90   15.10
  -1  -1   1  155.27    9.59
   1   1   1  170.62   14.01
  -1   1  -1  166.96   14.38
   1   1   1  175.62   15.91
   1  -1  -1  170.77   14.18
  -1  -1   1  142.85   12.42
  -1   1  -1  191.71   16.23
  -1   1  -1  183.22   17.96
   1  -1  -1  164.34   16.93
   1   1   1  185.87   17.41
  -1  -1   1  159.79   12.63
  -1   1  -1  184.95   17.98
   1   1   2 3873.54   81.28
   1  -1  -2 3125.88   57.95
   1   1   2 3365.33   75.28
  -1   1  -2 4067.17   85.11
   1  -1  -2 3993.55   81.19
   1   1   2 3902.90   92.40
  -1  -1   2 3649.19   61.23
  -1   1  -2 3678.91   96.09
   1   1   2 3890.47   85.54
  -1  -1   2 3940.64   61.58
  -1   1  -2 3925.70   64.92
   1   1   2 4026.15   84.16
  -1   1  -2 3897.83   76.70
   1  -1  -2 3809.89   79.87
   1   1   3   26.20    8.51
  -1  -1   3   20.76    4.71
  -1   1  -3   17.16    6.63
  -1  -1   3   17.87    3.84
   1  -1  -3   25.56    6.98
   1   1   3   24.21    7.58
   1  -1  -3   16.37    4.27
  -1   1  -3   18.89    6.01
  -1  -1   3   21.82    6.16
   1   1   3   22.16    7.07
   1   1   3   24.94    8.39
  -1   1  -3   22.66    9.52
   1  -1  -3   20.61    5.39
  -1   1  -3   14.34    3.86
   1   1   3   15.60    6.07
  -1  -1   4  731.55   40.97
  -1   1  -4  882.38   57.36
  -1  -1   4  619.01   24.85
   1   1   4  922.10   46.89
   1  -1  -4  685.60   36.64
  -1   1  -4  821.45   43.70
   1   1   4 1019.92   56.88
   1  -1  -4  753.04   23.89
  -1  -1   4  633.97   19.98
  -1  -1   4  691.21   26.47
  -1   1  -4  818.21   34.85
   1  -1  -4  737.97   29.83
   1   1   4  883.66   49.45
  -1  -1   5   40.46   10.27
  -1   1  -5   63.47   17.63
  -1   1  -5   69.02   13.16
  -1  -1   5   29.21    5.85
   1   1   5   46.83   10.99
   1   1   5   63.94   15.67
  -1  -1   5   54.42    9.43
  -1   1  -5   59.64   13.48
   1  -1  -5   76.30   15.09
  -1  -1   5   29.92    6.70
   1   1   5   50.76   12.11
  -1   1  -5   43.86    7.64
   1   1   5   66.94   14.41
   1   1   6  369.70   35.60
  -1   1  -6  445.06   47.27
  -1   1  -6  445.58   35.62
  -1  -1   6  346.87   22.03
   1   1   6  344.94   31.85
  -1   1  -6  379.75   34.16
   1   1   6  442.72   43.47
  -1  -1   6  377.09   27.77
   1  -1  -6  425.53   36.20
   1   1   6  433.93   39.83
   1   1   6  393.99   36.93
   1   1   7   33.81   12.58
   1   1   7   22.69    8.59
   1   1   7   44.65   13.88
  -1  -1   7   27.03    7.61
  -1   1  -7   45.72   16.17
   1   1   7   42.47   15.10
  -1  -1   7   32.35    9.46
   1  -1  -7   43.29   11.27
  -1   1  -7   35.60   11.20
  -1  -1   7   12.33    5.70
   1   1   7   35.16   13.82
  -1  -1   8   61.23    9.21
   1   1   8  132.41   27.14
   1   1   8  155.96   25.86
  -1  -1   8  123.58   17.49
  -1   1  -8  145.39   22.48
   1  -1  -8  160.33   21.35
  -1  -1   8   70.35   12.62
  -1  -1   8  116.93   18.42
   1   1   8  196.14   31.06
   1   1   8  120.46   21.24
  -1   1  -8  141.29   20.03
  -1   1  -9    6.10    6.09
   1  -1  -9    3.91    4.60
   1   1   9    3.32    8.10
   1   1   9    5.73    6.25
  -1  -1   9    4.52    4.35
  -1   1  -9    8.47    8.14
  -1  -1   9    6.04    6.67
   1   1   9    1.70    6.80
  -1  -1   9   11.38    5.42
  -1  -1   9    7.28    6.42
   1   1   9    9.54    9.08
  -1  -1   9    4.33    5.77
   1   1  10   38.10   15.25
  -1  -1  10   15.53    8.12
   1   1  10   48.06   18.91
  -1  -1  10   14.09    5.81
   1   1  10   28.64   12.64
  -1   1 -10   36.59   13.17
  -1   1 -10   25.43   13.66
  -1  -1  10   36.60   13.38
  -1   1 -10   11.59    8.39
   1   1  10   27.07   11.09
  -1  -1  10    7.52    2.86
  -1  -1  10   20.19    8.73
  -1  -1  10   12.73    9.29
   1   1  10   12.60   11.81
  -1  -1  11    4.90    5.09
   1   1  11    4.55    5.27
   1  -1 -11    6.07    6.35
   1   1  11    8.11   10.43
  -1  -1  11    5.03    4.77
  -1  -1  11    4.65    3.54
   1   1  11    9.10    7.06
  -1  -1  12    7.27    5.94
   1   1  12   14.42   10.02
  -1  -1  12   24.87   12.77
  -1  -1  12   14.10    8.73
   1   1  12    8.36   12.67
   1   1  12   22.17    9.27
   1   1  13    3.48    6.77
   1   1  13   11.36    7.82
   1  -3  13   -6.47    2.65
  -1   3  13   -4.91    6.28
  -1  -3 -12    8.72    8.94
   1  -3  12   23.45   12.87
  -1  -3 -12    9.56    6.62
  -1   3  12   13.85    7.19
  -1   3  12    8.78    5.45
   1  -3  12    6.74    5.03
  -1   3  12   -2.64    6.80
   1  -3  11   -1.64    1.98
  -1   3  11    7.12    7.98
   1  -3  11   -1.54    5.87
  -1  -3 -11    6.37   10.81
   1  -3  11    6.73    5.99
  -1   3  11   -1.85    1.20
  -1   3  11   -2.47    3.17
   1  -3  11   -5.62    5.60
  -1   3  11   12.38    9.23
  -1  -3 -11   10.72    9.85
  -1   3  10    7.45    5.19
   1  -3  10   14.24    7.66
   1  -3  10   12.72    7.83
  -1   3  10   18.80    9.68
   1  -3  10   21.73    9.44
  -1   3  10   28.01   13.80
  -1   3   9    7.34    8.10
   1  -3   9    4.05    4.47
   1  -3   9    6.71    5.83
  -1   3   9    7.05    5.48
   1  -3   9   11.74    8.72
  -1  -3  -9    9.62    8.42
  -1   3   9    3.95    5.80
   1  -3   9    2.45    4.76
  -1  -3  -9   -0.44    2.91
  -1   3   8   41.29   12.89
  -1   3   8   23.05   10.30
  -1  -3  -8   31.78   14.87
   1  -3   8    8.47    4.66
  -1   3   8   15.47    6.44
  -1  -3  -8   20.22    9.53
  -1  -3  -8    4.26    5.22
   1  -3   8   17.96    5.35
  -1   3   8   27.10    9.80
   1  -3   8    4.82    5.09
  -1   3   7   31.35   10.15
   1  -3   7   23.70    9.71
  -1  -3  -7   32.00    9.08
  -1  -3  -7   40.58   15.56
   1  -3   7   28.70    9.29
  -1   3   7   43.65   15.81
   1  -3   7   18.62    8.01
  -1   3   7   32.47   11.50
  -1  -3  -7   38.04   15.45
   1  -3   7   36.22   14.04
  -1  -3  -7   32.01    9.08
  -1   3   7   40.30   12.88
  -1   3   7   25.03    7.49
  -1   3   6  144.05   22.69
  -1   3   6  202.02   30.04
   1  -3   6  120.14   18.96
  -1  -3  -6  154.69   22.81
  -1  -3  -6  181.55   26.91
   1  -3   6  151.58   27.54
   1  -3   6  112.07   13.73
  -1   3   6  133.07   19.97
  -1   3   6  151.22   20.74
   1  -3   6  103.67   17.94
  -1   3   6  174.83   25.84
  -1  -3  -6  176.30   24.22
  -1   3   5   18.46    7.84
  -1  -3  -5   12.65    6.09
   1  -3   5    8.56    5.33
  -1  -3  -5   18.11    8.31
   1  -3   5   16.35    7.17
  -1   3   5   16.27    8.77
   1  -3   5   10.12    5.20
  -1   3   5   13.08    6.86
  -1  -3  -5   23.32    9.40
   1  -3   5   16.21    9.59
  -1  -3  -5   17.39    8.32
  -1  -3  -5   12.24    7.49
  -1   3   5   17.15    9.29
   1  -3   5    9.18    4.20
  -1   3   5   14.76    6.44
   1  -3   4  261.99   25.40
  -1   3   4  389.34   38.35
  -1  -3  -4  368.11   38.78
  -1  -3  -4  173.69   15.31
  -1   3   4  297.45   29.90
   1  -3   4  279.11   22.71
   1  -3   4  288.95   28.96
  -1  -3  -4  337.49   32.64
  -1   3   4  332.71   31.73
  -1  -3  -4  311.73   30.30
   1  -3   4  361.60   39.80
  -1  -3  -4  328.35   33.00
   1  -3   4  280.31   24.28
   1  -3   4  219.98   26.97
  -1   3   4  325.86   31.62
   1  -3   3  535.53   39.96
  -1  -3  -3  626.29   41.51
  -1   3   3  599.58   42.16
  -1  -3  -3  523.21   40.53
  -1  -3  -3  607.20   41.39
  -1   3   3  616.96   39.15
  -1  -3  -3  482.36   24.58
   1  -3   3  578.60   34.37
  -1   3   3  533.06   39.93
  -1  -3  -3  592.07   46.83
   1  -3   3  525.62   37.76
   1  -3   3  494.17   39.17
  -1   3   3  584.58   40.98
   1   3  -2  113.02    8.87
   1  -3   2   94.71   17.48
  -1   3   2  126.32   18.72
  -1  -3  -2  120.04   16.47
  -1   3   2  103.65   17.75
  -1  -3  -2  112.91   17.43
   1  -3   2  124.35   19.55
  -1  -3  -2  117.58   15.77
  -1   3   2  104.23   14.65
  -1   3   2  105.49   17.06
   1  -3   2  128.62   16.54
  -1  -3  -2  108.66   12.25
  -1  -3  -2  117.58   19.84
   1   3  -2   49.84    7.57
   1  -3   2  103.44   18.63
   1  -3   2  102.14   17.59
  -1  -3  -2  111.46   17.53
  -1   3   2  107.07   17.31
   1   3  -1   11.97    3.35
  -1  -3  -1   12.49    6.59
  -1   3   1   13.16    6.25
   1   3  -1   14.35    3.26
   1  -3   1   15.09    6.88
  -1  -3  -1   12.77    4.79
   1  -3   1    8.64    4.80
  -1  -3  -1   12.92    6.05
  -1   3   1   10.99    5.07
   1  -3   1    9.92    5.68
  -1  -3  -1   15.94    5.50
  -1   3   1   16.11    7.48
   1   3  -1   14.69    4.16
   1  -3   1   13.98    7.37
  -1   3   1   12.93    6.49
   1  -3   1   13.98    6.85
  -1   3   1   10.45    5.83
  -1  -3  -1   12.99    5.64
   1  -3   0 2803.81   82.70
  -1   3   0 2904.71   80.86
  -1  -3   0 2863.47   67.43
   1   3   0 2738.69   66.59
   1   3   0 2833.15   65.24
   1  -3   0 2576.45   69.49
  -1   3   0 2648.17   77.82
   1  -3   0 2598.26   78.05
  -1   3   0 2950.53   76.01
  -1  -3   0 2869.39   71.91
   1  -3   0 2735.73   76.74
   1  -3   0 2869.19   84.95
  -1  -3   0 2771.55   72.79
   1  -3   0 2814.29   78.07
  -1   3   0 2866.40   76.75
  -1  -3   0 2763.61   70.00
  -1  -3   1   18.68    5.09
  -1   3  -1   12.67    5.69
  -1  -3   1   16.25    5.79
   1  -3  -1   12.30    6.14
   1  -3  -1   12.78    6.41
  -1   3  -1   16.51    5.97
   1   3   1   12.44    6.32
  -1  -3   1   15.56    4.34
   1   3   1   17.11    6.27
  -1  -3   1   13.65    3.92
  -1   3  -1   15.77    6.90
   1   3   1   17.00    6.02
  -1   3  -1   16.37    8.84
   1  -3  -1   14.10    5.36
   1   3   2  123.23   17.29
   1  -3  -2  117.77   16.59
  -1  -3   2  126.85    9.69
   1   3   2  118.01   17.33
  -1   3  -2  130.55   20.73
   1  -3  -2  121.97   15.99
   1  -3  -2   95.60   16.11
   1  -3  -2  131.27   18.86
  -1  -3   2   93.75   10.34
  -1   3  -2  106.49   19.34
   1   3   2  137.19   19.81
  -1   3  -2   96.39   13.36
   1   3   3  643.96   43.38
  -1   3  -3  649.58   50.63
   1   3   3  477.50   32.01
   1   3   3  614.96   43.14
  -1   3  -3  360.21   21.71
   1  -3  -3  580.92   38.18
  -1   3  -3  448.52   24.81
  -1   3  -3  515.64   41.94
   1  -3  -3  646.07   43.64
   1  -3  -3  594.36   35.76
  -1   3  -4  254.95   22.06
   1   3   4  361.38   33.61
   1   3   4  311.02   32.16
   1  -3  -4  251.92   22.26
  -1   3  -4  367.48   40.36
  -1  -3   4  362.62   29.74
   1   3   4  383.51   35.53
   1  -3  -4  279.87   25.95
   1   3   4  369.67   37.12
   1  -3  -4  367.97   35.21
  -1   3  -4  268.38   29.94
   1   3   5   17.07    7.16
   1  -3  -5   19.43    8.89
   1   3   5   16.85    8.16
   1   3   5   14.84    6.09
  -1   3  -5   19.22   10.72
   1  -3  -5   14.24    6.30
   1   3   5   14.28    5.59
  -1   3  -5   20.68    9.46
   1   3   5   21.73    9.02
   1  -3  -5   13.91    5.85
   1   3   6  148.87   23.16
   1  -3  -6  146.32   16.30
   1   3   6  158.01   24.92
  -1   3  -6  167.43   27.96
   1   3   6  134.68   19.55
  -1   3  -6  106.96   19.46
   1   3   6  167.53   28.04
  -1  -3   6   40.99    7.42
   1  -3  -6  165.35   19.37
   1   3   6  174.82   26.65
   1  -3  -7   51.12   15.21
   1   3   7   37.11   12.93
   1   3   7   39.96   12.76
  -1   3  -7   35.88   10.45
   1   3   7   29.28   10.98
  -1  -3   7   31.01   12.54
   1  -3  -7   30.99    8.03
   1   3   7   30.48    9.11
   1   3   7   30.09   11.32
  -1  -3   7   11.43    4.96
  -1   3  -7   29.89   10.62
  -1  -3   8   19.21    6.19
  -1   3  -8   16.14    5.14
   1   3   8   17.88    8.62
  -1  -3   8   22.49   10.77
  -1   3  -8   23.64    9.85
   1   3   8    8.22    4.95
   1  -3  -8   27.00    9.65
   1   3   8   24.45   10.62
  -1  -3   8    9.52    3.15
   1  -3  -9    8.44    7.60
   1   3   9    9.89    7.37
   1   3   9   -1.26    2.57
  -1   3  -9    3.65    4.54
   1   3   9   -5.41    1.20
  -1  -3   9    3.03    3.09
  -1  -3   9    0.51    5.65
  -1   3  -9    4.29   10.72
   1   3   9    4.89    4.47
  -1   3  -9    0.70    3.18
   1   3   9   -0.11    7.20
   1   3  10   11.30   10.38
   1   3  10   10.28    7.30
  -1  -3  10   11.74    5.95
   1   3  10   34.57   16.09
  -1  -3  10   16.76    8.04
   1  -3 -10   29.53   11.63
  -1  -3  10   19.57    8.05
  -1  -3  11    9.07    6.38
   1   3  11   17.69   12.73
  -1  -3  11    4.00    5.09
   1   3  11    3.67    0.31
  -1  -3  11   -2.37    7.09
  -1  -3  12    7.09    1.82
  -1  -3  12   -1.17    0.35
   1   3  12    2.54   11.37
  -1   5  13  -11.15    8.08
   1  -5  13   14.02    7.36
   1  -5  12   16.83    9.30
  -1  -5 -12    7.66    7.15
   1  -5  12   -8.75    9.49
  -1   5  12    3.67    9.59
  -1   5  11   14.49    9.98
   1  -5  11   25.30   14.41
  -1  -5 -11   33.95   17.47
   1  -5  11    6.60    4.02
  -1   5  11   24.11   15.29
  -1   5  11   16.73   13.26
   1  -5  11   10.64    7.48
   1  -5  11   21.80   10.11
  -1  -5 -10   14.85    7.19
  -1   5  10   43.95   18.37
  -1   5  10   21.72   10.39
   1  -5  10   18.64   15.19
   1  -5  10   12.11    8.79
  -1   5  10   24.58   13.71
   1  -5  10    3.71    4.58
  -1   5  10   29.31   15.31
   1  -5  10   10.95    5.97
  -1  -5 -10   37.88   14.71
   1  -5   9   24.75    8.98
  -1  -5  -9   11.16    8.81
  -1   5   9   66.93   21.01
   1  -5   9   15.59    8.61
  -1   5   9   30.79   13.07
  -1   5   9   15.90    4.09
   1  -5   9   26.59   11.73
  -1  -5  -9   26.79   11.53
  -1   5   9   37.03   16.46
  -1  -5  -9   36.41   13.60
   1  -5   9   20.24    7.23
   1  -5   8   20.78    7.67
  -1   5   8   28.11    9.32
  -1  -5  -8   37.52   13.15
   1  -5   8   16.81    9.13
  -1  -5  -8    8.30   10.52
  -1   5   8   48.19   18.60
   1  -5   8   13.45    8.36
  -1   5   8   39.99   13.71
   1  -5   8   18.07   12.86
  -1  -5  -8   52.51   23.70
  -1   5   8   31.42   13.20
  -1   5   8   37.61   14.39
  -1  -5  -8   35.96   12.22
   1  -5   7   42.83   12.63
  -1   5   7   84.77   21.66
  -1   5   7   65.92   14.66
   1  -5   7   34.46   13.04
  -1  -5  -7   64.62   19.34
  -1   5   7   84.13   20.49
  -1  -5  -7   57.74   14.32
  -1  -5  -7   70.53   16.22
  -1  -5  -7   71.07   18.86
  -1  -5  -7  108.69   28.77
   1  -5   7   42.76   15.76
  -1   5   7   71.41   16.95
   1  -5   7   38.07    9.77
  -1   5   6  117.19   23.99
  -1  -5  -6  151.26   25.21
  -1   5   6  104.68   21.75
   1  -5   6   50.69   12.81
  -1  -5  -6  120.03   22.93
  -1  -5  -6   83.86   16.63
  -1  -5  -6  138.15   26.75
   1  -5   6  108.87   24.86
  -1   5   6  119.65   22.42
  -1   5   6  104.92   17.85
   1  -5   6   67.53   11.84
   1  -5   6   57.29   12.47
  -1  -5  -6  115.88   22.57
  -1   5   6  141.43   28.10
  -1   5   5  550.36   53.47
   1  -5   5  373.52   33.23
  -1  -5  -5  556.36   53.81
  -1   5   5  451.73   37.45
  -1  -5  -5  492.71   31.64
  -1   5   5  533.46   45.86
   1  -5   5  298.43   33.65
  -1   5   5  470.34   43.62
  -1  -5  -5  500.27   45.35
  -1  -5  -5  451.56   41.75
  -1  -5  -5  565.89   50.12
   1  -5   5  538.75   55.14
   1  -5   5  362.79   29.52
  -1  -5  -5  625.66   52.64
  -1   5   5  528.34   51.11
   1  -5   4  292.78   34.32
   1  -5   4  345.86   33.78
  -1  -5  -4  691.49   51.43
  -1   5   4  624.53   52.63
  -1  -5  -4  563.14   46.50
  -1  -5  -4  613.45   47.70
   1  -5   4  618.30   55.13
  -1  -5  -4  539.73   42.95
  -1   5   4  639.46   48.45
  -1   5   4  526.31   41.12
  -1  -5  -4  557.67   34.38
  -1  -5  -4  638.54   54.50
   1  -5   4  411.95   38.77
  -1   5   4  632.35   54.92
   1  -5   4  418.53   33.43
   1  -5   3  196.84   26.84
  -1  -5  -3  225.99   27.05
   1   5  -3  155.71   11.22
   1  -5   3  168.38   25.31
  -1  -5  -3  247.50   29.08
   1  -5   3  233.01   29.86
  -1  -5  -3  175.35   23.34
  -1   5   3  244.34   28.03
  -1  -5  -3  245.00   23.88
  -1   5   3  220.08   26.35
  -1  -5  -3  248.14   27.92
  -1   5   3  265.59   32.47
   1  -5   3  166.08   22.11
  -1  -5  -3  229.96   32.86
  -1   5   3  249.44   32.91
   1  -5   3  204.77   29.71
   1   5  -3  193.20   16.12
  -1  -5  -2  245.73   27.73
   1   5  -2  214.19   17.21
   1   5  -2  212.99   21.40
  -1  -5  -2  228.66   31.05
   1  -5   2  232.37   32.26
  -1  -5  -2  241.15   28.73
   1  -5   2  250.91   29.44
  -1   5   2  217.16   25.73
  -1  -5  -2  197.86   19.96
  -1   5   2  232.59   29.97
   1  -5   2  231.49   25.07
  -1  -5  -2  207.48   26.24
   1  -5   2  230.24   29.75
  -1   5   2  220.11   25.21
   1  -5   2  199.98   27.68
  -1  -5  -1 1570.31   66.58
   1   5  -1 1365.06   51.69
  -1   5   1 1418.97   71.91
  -1  -5  -1 1587.94   67.17
   1   5  -1 1474.53   46.48
   1  -5   1 1646.51   75.65
  -1  -5  -1 1414.27   56.68
  -1   5   1 1534.36   67.30
   1  -5   1 1589.68   69.57
   1   5  -1 1464.07   63.59
  -1   5   1 1517.87   71.89
   1  -5   1 1493.08   70.53
  -1   5   1 1474.02   70.23
   1  -5   1 1535.44   65.32
   1   5   0 1906.30   67.53
  -1  -5   0 2113.35   72.42
  -1   5   0 1965.37   85.00
  -1  -5   0 2111.29   69.89
  -1   5   0 1954.49   74.69
   1   5   0 2038.85   65.13
   1  -5   0 1966.16   74.07
  -1  -5   0 2026.64   80.64
   1  -5   0 1979.16   81.04
   1  -5   0 1955.49   74.94
   1   5   0 1859.62   70.20
  -1   5   0 2118.77   77.16
  -1  -5   0 1991.10   68.81
   1   5   0 1899.01   66.31
  -1  -5   0 1854.02   69.49
   1  -5   0 2030.29   78.87
  -1   5   0 2082.00   75.69
  -1   5   0 2085.37   79.55
  -1   5  -1 1628.59   70.33
  -1   5  -1 1477.89   78.61
   1  -5  -1 1503.85   66.77
  -1  -5   1 1631.81   53.91
   1   5   1 1539.13   63.05
  -1  -5   1 1584.99   62.35
   1  -5  -1 1473.31   71.88
   1   5   1 1526.78   73.59
  -1   5  -1 1689.33   67.14
   1  -5  -1 1403.68   66.02
   1   5   1 1459.94   60.45
  -1   5  -1 1629.94   62.06
   1   5   1 1464.07   63.91
  -1  -5   1 1470.73   54.17
   1   5   1 1513.27   65.40
   1   5   2  241.30   27.40
   1  -5  -2  276.09   33.27
   1   5   2  235.28   27.50
   1  -5  -2  240.44   26.28
   1  -5  -2  233.65   29.98
  -1  -5   2  246.14   21.60
   1   5   2  242.52   30.80
  -1   5  -2  279.76   27.16
   1   5   2  237.70   22.98
  -1   5  -2  255.01   32.57
  -1  -5   2  242.69   19.32
   1   5   2  217.39   27.12
  -1   5  -2  244.03   21.91
   1  -5  -3  294.69   35.69
   1  -5  -3  255.41   27.86
   1   5   3  240.95   27.49
  -1  -5   3  273.92   27.70
   1   5   3  211.76   20.05
  -1   5  -3  275.65   27.31
   1   5   3  255.64   29.09
   1  -5  -3  220.73   28.80
   1   5   3  270.84   30.49
   1   5   3  228.67   31.25
  -1   5  -3  224.24   28.31
   1  -5  -3  278.40   32.52
  -1   5  -4  373.00   37.95
   1  -5  -4  685.71   54.59
   1   5   4  623.29   52.22
  -1   5  -4  656.77   42.69
  -1  -5   4  675.11   44.86
   1  -5  -4  751.50   60.24
  -1   5  -4  640.08   54.86
  -1   5  -4  431.27   37.63
   1  -5  -4  625.89   46.11
   1   5   4  676.90   52.84
   1   5   4  627.12   49.99
   1  -5  -4  630.39   44.80
   1   5   4  578.57   45.67
   1  -5  -5  641.71   57.75
  -1   5  -5  510.48   51.24
  -1  -5   5  600.80   50.16
   1  -5  -5  549.47   50.34
   1   5   5  514.18   49.97
  -1   5  -5  343.02   35.38
  -1  -5   5  575.89   41.87
  -1   5  -5  518.84   35.70
   1  -5  -5  524.51   42.91
   1   5   5  583.87   51.73
   1   5   5  483.19   43.73
   1  -5  -5  454.16   38.70
   1  -5  -6  119.08   19.72
   1   5   6  118.70   22.59
   1  -5  -6  140.01   25.73
   1   5   6  130.05   26.01
  -1  -5   6  127.46   19.46
  -1  -5   6  128.32   24.48
   1  -5  -6  104.01   18.87
  -1   5  -6   58.83   11.06
   1   5   7   71.14   18.40
   1   5   7   51.04   13.91
   1  -5  -7   72.23   13.83
  -1   5  -7   43.99   10.31
  -1  -5   7   94.51   24.94
  -1  -5   7   54.61   12.77
   1  -5  -7   92.16   23.14
  -1   5  -7   35.46   11.02
   1   5   7   90.04   22.89
   1  -5  -7   68.19   15.79
   1   5   8   54.12   19.75
   1   5   8   36.06   15.30
  -1   5  -8   28.77    8.90
   1   5   8   59.46   18.36
  -1  -5   8   32.13   16.26
   1  -5  -8   -0.97    3.28
   1  -5  -8   46.07   10.93
  -1  -5   8   18.36    4.52
  -1  -5   8   25.62    9.57
   1   5   8   53.44   18.51
   1   5   9   49.00   19.97
   1   5   9   34.96   16.74
   1   5   9   39.00   15.40
  -1  -5   9   25.96   13.41
   1  -5  -9   28.61   12.89
   1  -5  -9   33.86    8.42
  -1  -5   9   25.74    6.41
  -1  -5   9   15.26    7.34
  -1  -5  10    8.04    7.08
   1   5  10   24.45   15.09
   1   5  10   28.70   11.68
   1   5  10   28.35   16.08
  -1  -5  10   15.30    8.36
   1   5  11   -1.61    3.18
  -1  -5  11   -0.23    0.99
   1   5  11   14.27   10.73
   1   5  11    5.39    8.44
   1   5  12    9.91    6.93
  -1  -5  12    3.70    4.26
  -1   7  12    8.02    7.33
  -1  -7 -11    3.74   13.34
   1  -7  11  -14.33    8.48
   1  -7  11   13.24    9.16
  -1   7  11   13.97   11.54
  -1  -7 -11   13.26    6.57
  -1   7  11   10.51   12.29
  -1   7  11   15.23   10.86
  -1   7  10    4.04    5.36
  -1   7  10   16.56   13.42
  -1  -7 -10    6.93    7.27
  -1   7  10    5.36    6.05
  -1  -7 -10   11.95   13.23
  -1  -7 -10   19.75   15.86
   1  -7  10    9.23    8.63
   1  -7  10   17.17    9.60
  -1   7  10   11.58   10.23
   1  -7  10    5.76    3.10
   1  -7   9   37.30   13.38
   1  -7   9   31.72    9.39
  -1  -7  -9   47.77   20.49
   1  -7   9   14.48    6.11
  -1   7   9   59.81   21.02
  -1   7   9   56.78   21.75
  -1  -7  -9   40.53   12.81
  -1   7   9   42.49   16.46
  -1  -7  -9   61.36   22.17
   1  -7   9   37.62   21.65
  -1   7   9   23.43    8.56
  -1  -7  -9   46.96   15.44
   1  -7   9   17.17    9.72
  -1   7   9   52.30   19.06
   1  -7   9   11.39    6.25
   1  -7   8   24.24   10.32
  -1  -7  -8   46.30   17.64
  -1   7   8   60.21   20.77
   1  -7   8   12.01    6.20
  -1   7   8   55.43   18.34
  -1  -7  -8   37.95   14.38
  -1  -7  -8   56.80   19.45
  -1   7   8   30.24    9.71
   1  -7   8   16.36   10.79
  -1  -7  -8   44.12   16.73
   1  -7   8   15.90    7.97
  -1  -7  -7   73.22   23.32
   1  -7   7   42.08   11.27
   1  -7   7   33.76    9.85
  -1  -7  -7   99.98   26.84
  -1   7   7   53.93   17.26
  -1  -7  -7   52.21   16.91
  -1  -7  -7  113.71   30.84
   1  -7   7   37.88   16.84
  -1   7   7   56.90   15.67
   1  -7   7   38.91   14.74
  -1   7   7   51.39   16.38
   1  -7   7   41.87   14.36
   1  -7   6   29.11   10.80
  -1   7   6   52.15   14.41
   1  -7   6   32.91   13.30
  -1  -7  -6   54.74   17.84
   1  -7   6   39.75   12.89
   1  -7   6   18.06    9.35
  -1   7   6   63.96   19.35
  -1  -7  -6   55.10   19.80
  -1   7   6   41.17   14.35
  -1  -7  -6   42.15   13.59
  -1  -7  -6   88.74   26.74
   1  -7   6   51.05   19.40
  -1   7   6   69.67   18.34
   1  -7   6   33.54   11.55
   1  -7   5  213.23   28.91
  -1  -7  -5  416.25   46.14
  -1   7   5  357.17   41.62
  -1  -7  -5  343.94   40.95
  -1  -7  -5  432.16   45.85
   1  -7   5  439.58   51.73
  -1   7   5  433.95   46.71
   1  -7   5  432.61   43.47
  -1   7   5  376.01   38.54
   1  -7   5  236.11   30.76
  -1  -7  -5  383.07   47.52
   1  -7   5  247.32   32.87
  -1   7   5  406.68   48.41
   1  -7   4  113.47   20.96
   1   7  -4  164.60   18.78
   1   7  -4  166.79   13.16
  -1   7   4  161.02   28.09
  -1  -7  -4  189.02   28.35
  -1  -7  -4  147.16   23.45
   1  -7   4  178.88   29.98
  -1   7   4  186.20   28.41
   1  -7   4  128.73   22.84
  -1   7   4  158.47   24.30
   1  -7   4  187.96   27.52
  -1  -7  -4  164.52   28.14
  -1   7   4  200.60   34.28
   1  -7   4  138.25   26.34
  -1   7   4  197.64   32.06
  -1  -7  -4  190.85   27.82
   1  -7   3  281.22   32.90
   1   7  -3  329.15   22.90
  -1   7   3  318.74   38.58
  -1  -7  -3  405.42   42.56
   1  -7   3  392.08   44.04
  -1   7   3  332.52   37.01
   1  -7   3  376.43   39.01
  -1  -7  -3  352.28   31.88
  -1  -7  -3  331.67   37.15
  -1   7   3  417.12   47.44
  -1   7   3  314.14   34.20
   1  -7   3  337.26   37.87
   1  -7   3  275.37   37.64
  -1  -7  -3  310.69   38.23
  -1   7   3  380.04   45.50
   1   7  -2  672.21   39.59
  -1   7   2  666.36   55.19
  -1  -7  -2  648.27   50.48
  -1  -7  -2  696.60   52.27
   1  -7   2  704.38   53.00
   1  -7   2  768.44   55.58
   1   7  -2  610.25   32.44
  -1   7   2  665.34   50.01
  -1   7   2  692.89   50.84
  -1  -7  -2  658.26   44.83
   1  -7   2  748.77   55.07
   1   7  -2  756.06   54.03
   1  -7   2  623.46   50.44
   1  -7   2  691.56   56.75
  -1  -7  -2  579.65   54.40
  -1   7   2  783.45   62.99
  -1  -7  -2  641.33   50.99
   1  -7   1 1198.78   69.46
   1  -7   1 1178.54   69.39
  -1   7   1 1132.80   70.06
   1   7  -1 1163.89   57.97
  -1  -7  -1 1147.59   64.74
  -1   7   1 1127.90   70.20
   1  -7   1 1104.66   61.42
   1  -7   1 1343.63   70.55
   1   7  -1 1061.27   47.86
  -1   7   1 1141.76   64.14
  -1  -7  -1 1113.93   63.64
  -1  -7  -1 1137.03   59.84
   1  -7   1 1231.49   69.41
   1   7  -1 1223.34   67.08
  -1   7   1 1219.83   67.27
  -1   7   1 1223.56   70.81
   1  -7   1 1275.90   68.12
   1   7  -1 1105.49   52.41
  -1  -7  -1 1032.94   63.56
   1  -7   0   22.46    9.69
  -1  -7   0   25.25    9.09
   1   7   0   10.97    4.71
  -1   7   0    9.04    3.83
   1   7   0   19.44    6.92
   1  -7   0   24.81   10.63
  -1   7   0   32.72   12.22
  -1  -7   0   16.60    3.90
  -1   7   0   18.15    7.77
   1   7   0    9.48    3.62
  -1  -7   0   22.53    6.83
   1   7   0   23.03    9.55
  -1   7   0   27.35   10.92
  -1  -7   0   24.78    9.17
  -1  -7   0   23.20    6.65
  -1   7   0   13.51    6.35
   1  -7   0   12.79    7.19
  -1  -7   1 1256.04   61.76
  -1   7  -1 1154.36   70.50
  -1  -7   1 1251.64   69.02
   1   7   1 1059.65   71.44
   1  -7  -1 1176.69   72.68
   1   7   1 1219.32   65.97
   1  -7  -1 1171.19   69.87
  -1   7  -1 1297.05   67.74
  -1  -7   1 1210.81   63.27
  -1  -7   1 1301.23   57.65
   1   7   1 1082.01   58.97
   1  -7  -1 1233.50   68.02
  -1   7  -1 1229.79   68.04
   1   7   1 1200.55   66.20
  -1   7  -1 1339.17   66.93
   1  -7  -1 1212.39   72.37
   1   7   1 1137.04   65.10
  -1   7  -2  708.29   55.91
  -1  -7   2  754.80   44.79
  -1   7  -2  585.95   60.00
   1   7   2  662.85   48.85
  -1  -7   2  765.59   40.77
   1  -7  -2  761.46   53.31
  -1  -7   2  581.51   37.75
   1   7   2  727.83   54.66
   1  -7  -2  741.17   58.54
  -1   7  -2  733.57   44.16
   1   7   2  720.55   49.33
  -1  -7   2  741.30   50.24
  -1   7  -2  793.72   52.79
   1  -7  -2  665.83   52.44
   1   7   2  693.57   52.50
   1  -7  -2  751.45   58.82
  -1  -7   2  697.28   47.33
   1   7   2  664.42   55.48
   1  -7  -3  425.21   48.48
  -1   7  -3  198.18   23.71
   1  -7  -3  364.90   36.33
  -1  -7   3  359.86   26.41
   1   7   3  369.18   38.81
   1   7   3  313.24   33.81
  -1  -7   3  411.29   37.61
   1  -7  -3  333.55   36.97
   1   7   3  336.55   32.62
  -1   7  -3  419.69   38.22
  -1  -7   3  248.77   23.58
   1  -7  -3  383.77   41.71
   1   7   3  400.31   42.61
  -1  -7   3  293.57   27.61
   1   7   3  339.46   39.36
   1  -7  -3  368.93   43.12
  -1   7  -4  106.90   26.44
   1   7   4  153.72   25.12
   1  -7  -4  232.29   35.94
   1  -7  -4  209.23   29.82
   1   7   4  184.01   26.95
  -1  -7   4  194.66   25.68
  -1   7  -4  210.55   27.60
   1  -7  -4  167.29   26.67
   1   7   4  174.24   22.39
  -1  -7   4  113.23   13.80
   1   7   4  217.64   31.65
   1  -7  -4  207.64   30.70
  -1  -7   4   67.71   11.22
   1   7   4  184.60   28.71
   1  -7  -4  205.32   32.08
  -1  -7   5  216.14   17.02
   1  -7  -5  418.47   42.91
   1   7   5  385.53   43.06
   1  -7  -5  456.20   52.53
  -1  -7   5  442.86   46.12
   1  -7  -5  451.18   41.06
   1   7   5  403.87   42.59
  -1  -7   5  452.79   41.96
   1   7   5  307.03   26.62
   1  -7  -5  340.76   39.73
  -1   7  -5  401.79   36.51
   1  -7  -5  378.80   40.02
   1   7   5  371.51   45.93
   1   7   6   43.26   13.23
   1  -7  -6   50.30   16.97
  -1   7  -6   25.78    9.25
   1  -7  -6   71.75   20.16
   1   7   6   56.29   17.41
  -1  -7   6   42.98   12.61
   1  -7  -6   64.57   17.14
  -1  -7   6   61.47   15.41
  -1   7  -6   46.34   14.02
   1  -7  -6   41.28   12.90
   1  -7  -6   44.36   13.32
   1   7   6   76.99   20.17
  -1  -7   6    9.69    5.15
   1   7   6   78.48   20.74
  -1  -7   7   18.99    4.07
   1   7   7   81.50   22.52
   1   7   7   88.53   22.80
   1  -7  -7   72.78   19.80
   1   7   7   74.58   21.19
   1  -7  -7   57.77   13.35
  -1  -7   7   85.78   25.68
  -1  -7   7   73.46   17.81
   1  -7  -7   67.25   17.88
   1  -7  -7   46.91   13.73
   1  -7  -7   74.47   21.48
  -1   7  -7   43.23   11.18
   1   7   8   51.21   19.57
   1   7   8   52.76   19.93
  -1   7  -8   23.31    6.53
   1  -7  -8   51.23   19.50
   1   7   8   48.54   17.44
   1  -7  -8   17.71    5.36
  -1  -7   8   50.14   21.87
   1  -7  -8   34.74   13.02
  -1  -7   8   11.30    4.78
   1  -7  -8   18.31   13.22
   1   7   8   52.61   17.82
   1  -7  -8   30.51   11.41
  -1  -7   8   26.15    9.24
  -1  -7   9   20.70    8.38
  -1  -7   9   13.59    4.98
   1  -7  -9   27.85   11.28
   1   7   9   56.54   22.75
   1  -7  -9   54.31   18.54
   1  -7  -9   57.11   16.08
   1   7   9   53.14   19.92
  -1  -7  10   12.35    5.01
  -1  -7  10    3.50    5.87
   1  -7 -10   17.39    8.06
   1   7  10   14.22   11.99
   1   7  10   13.38    9.53
   1   7  11    8.60    9.03
  -1  -7  11   14.69   10.97
   1   7  11    3.01    3.63
  -1  -7  11    9.47    8.65
   1   7  11   -2.66    8.17
  -1  -7  11   10.88    5.21
  -1  -7  12    1.88    3.76
   1   7  12   -7.34    7.08
  -1  -9 -11   12.23   10.58
  -1  -9 -11   10.97   12.25
  -1  -9 -11   18.89   14.82
   1  -9  11   14.35    7.93
  -1   9  11    0.20    6.01
   1  -9  11  -11.23    3.24
  -1   9  10   -2.45    1.95
   1  -9  10   12.80   16.33
  -1  -9 -10   -1.71   11.97
  -1   9  10    4.93    4.74
  -1  -9 -10    5.07    7.88
   1  -9  10   13.71   10.46
   1  -9  10    4.84    4.87
  -1   9  10   -5.87    9.18
   1  -9   9    7.30    4.75
  -1   9   9   25.18   14.21
  -1   9   9   32.96   17.32
   1  -9   9    4.75    4.66
  -1  -9  -9   32.58   16.38
   1  -9   9    7.45    5.99
  -1   9   9    4.08    3.18
   1  -9   9   -2.81    1.42
   1  -9   9   11.69    8.53
  -1   9   9   10.93    9.56
  -1  -9  -9   18.24   11.11
   1  -9   8    3.90    3.75
  -1   9   8   21.66   13.40
   1  -9   8    1.37    3.37
  -1   9   8    7.34    5.87
  -1  -9  -8    9.22    8.93
  -1   9   8    6.40    8.61
   1  -9   8    4.42    5.07
  -1   9   8    5.20    4.83
   1  -9   8   -4.34    4.41
   1  -9   8  -14.09    9.43
   1  -9   8    4.48    6.33
   1  -9   7   49.27   16.78
   1  -9   7   24.16   10.39
  -1  -9  -7   79.73   23.75
   1  -9   7   35.66   10.94
  -1   9   7   68.23   22.86
  -1  -9  -7   78.91   22.37
  -1   9   7   64.02   21.19
  -1   9   7   64.20   20.34
  -1  -9  -7   59.50   19.39
   1  -9   7   38.33   15.58
  -1   9   7   37.49   12.73
   1  -9   7   24.64   14.07
  -1  -9  -7   56.14   16.39
  -1   9   7   64.43   20.35
  -1  -9  -7   45.28   12.24
   1  -9   7   38.48   12.86
   1  -9   6    9.86    7.22
  -1   9   6    9.01    8.76
  -1   9   6    4.74    6.11
   1  -9   6    3.93    5.21
  -1  -9  -6    2.86    7.82
   1  -9   6   14.36   10.91
  -1   9   6   16.35   13.19
  -1   9   6   19.83   13.02
  -1  -9  -6    5.74    3.93
  -1   9   6    5.07    8.19
  -1  -9  -6   -4.92    6.92
   1  -9   6   -7.63    7.78
  -1  -9  -6    8.36    6.26
   1  -9   6    7.51    8.80
  -1  -9  -6    0.02    3.36
  -1   9   5   23.91   10.05
   1  -9   5   28.63   12.00
   1  -9   5   19.77   11.51
  -1   9   5   30.74   11.80
  -1  -9  -5   29.16   11.91
   1  -9   5   15.31    8.19
  -1  -9  -5   46.14   12.79
   1  -9   5   20.91    7.78
   1  -9   5   19.47    8.44
  -1   9   5   38.56   17.11
   1   9  -5   24.15    8.94
  -1   9   5   37.26   14.06
  -1  -9  -5   -3.79    8.93
   1  -9   5   40.69   15.95
  -1  -9  -5   -3.08    9.88
  -1   9   5   29.27   13.81
  -1  -9  -5    9.58    6.29
  -1  -9  -4   30.18   14.12
  -1   9   4    9.19    6.85
   1  -9   4   14.10    7.54
   1  -9   4   20.59   13.33
  -1   9   4   23.16   11.04
  -1  -9  -4   17.32    6.38
   1  -9   4   17.31    9.57
  -1  -9  -4   14.97    3.16
   1  -9   4   15.36    9.08
  -1   9   4   39.50   16.85
   1   9  -4   13.85    5.62
  -1   9   4   14.20    9.18
  -1  -9  -4    3.49    7.88
   1  -9   4   29.85   12.76
  -1  -9  -4    5.69    3.70
  -1   9   4   24.64   13.08
  -1  -9  -4   25.05   10.04
   1  -9   4   11.69    7.27
  -1   9   3  407.85   50.00
   1   9  -3  367.28   32.25
  -1  -9  -3  419.56   45.83
  -1   9   3  307.52   44.59
   1  -9   3  409.96   47.02
  -1   9   3  374.59   42.91
   1  -9   3  477.35   45.95
  -1  -9  -3  420.74   41.81
  -1   9   3  405.49   43.30
   1  -9   3  445.79   48.44
  -1  -9  -3  371.94   43.74
   1  -9   3  390.99   39.74
   1  -9   3  318.56   38.40
   1  -9   3  390.34   47.19
  -1  -9  -3  385.16   50.08
   1  -9   2   37.89   13.01
  -1   9   2   56.11   15.20
  -1  -9  -2   52.76   14.71
   1   9  -2   52.43   15.69
   1  -9   2   53.11   15.67
  -1   9   2   35.69   13.58
   1  -9   2   40.04   13.38
  -1  -9  -2   47.60   17.26
   1   9  -2   50.00   14.20
  -1  -9  -2   45.11   15.07
  -1   9   2   40.72   15.01
   1  -9   2   38.16   12.38
  -1   9   2   39.39   13.87
  -1  -9  -2   40.56   14.38
   1  -9   2   50.94   15.18
   1  -9   2   47.88   13.83
   1   9  -2   43.21   10.86
  -1   9   2   34.82   12.25
  -1  -9  -2   42.43   13.99
  -1   9   1  172.25   30.75
   1   9  -1  123.21   20.98
  -1  -9  -1  126.80   25.25
   1  -9   1  158.99   27.33
   1   9  -1  162.98   25.52
  -1   9   1  147.43   29.54
  -1  -9  -1  154.97   27.36
   1  -9   1  162.43   25.17
   1  -9   1  170.82   26.58
  -1   9   1  177.98   28.55
   1   9  -1  172.16   28.95
   1  -9   1  156.23   27.06
  -1   9   1  179.60   27.90
  -1  -9  -1  152.04   23.87
  -1  -9  -1  141.56   30.12
   1  -9   1  155.58   28.03
  -1  -9  -1  139.13   24.00
   1  -9   0    5.95    7.47
  -1   9   0    3.03    3.75
   1   9   0   10.25    7.92
   1  -9   0   -0.41    3.29
   1   9   0    6.53    5.63
   1  -9   0    1.87    5.57
  -1   9   0    1.29    4.20
  -1  -9   0    2.98    5.40
   1   9   0  -13.71    8.10
  -1  -9   0   -4.50    7.72
  -1   9   0   -4.61    7.50
   1  -9   0    1.79    1.70
   1   9   0    4.25    5.02
  -1   9   0   -1.95    3.65
  -1   9   0    0.63    3.43
  -1  -9   0    0.74    3.10
   1   9   0    1.74    4.08
  -1  -9   0   -5.60    6.61
  -1  -9   1  189.62   28.14
  -1   9  -1  158.71   27.37
  -1   9  -1  179.40   28.86
   1   9   1  154.34   23.76
   1  -9  -1  190.54   29.77
  -1   9  -1  171.90   27.52
  -1  -9   1  175.60   24.11
  -1  -9   1  167.39   26.03
  -1   9  -1  180.86   27.80
   1   9   1  176.06   28.40
   1  -9  -1  148.57   26.63
   1   9   1  146.69   25.89
   1   9   1  139.84   29.31
   1  -9  -1  133.78   26.26
  -1  -9   1  161.72   29.00
  -1   9  -1  179.40   25.82
   1  -9  -1  163.83   30.18
  -1  -9   1  149.70   24.21
   1   9   1  171.19   27.64
  -1  -9   2   37.78   13.17
   1  -9  -2   50.82   16.37
   1  -9  -2   43.59   15.15
   1   9   2   48.77   16.11
  -1   9  -2   45.93   10.94
  -1  -9   2   30.17   11.35
  -1   9  -2   48.60   14.26
  -1  -9   2   44.00   12.74
   1   9   2   42.32   14.73
   1   9   2   39.81   13.58
  -1   9  -2   51.43   15.19
  -1  -9   2   44.36   14.00
  -1  -9   2   45.86   11.50
   1  -9  -2   49.65   14.91
   1   9   2   44.47   13.94
   1  -9  -2   44.37   15.45
   1  -9  -3  453.77   54.03
  -1   9  -3  359.87   40.72
  -1  -9   3  431.89   35.43
   1   9   3  366.29   40.63
  -1   9  -3  479.81   46.55
   1   9   3  415.86   41.62
   1  -9  -3  401.53   47.05
  -1  -9   3  464.39   44.09
  -1   9  -3  328.51   28.47
   1  -9  -3  393.55   47.04
   1   9   3  407.54   50.13
   1  -9  -3  446.01   52.74
  -1  -9   3  357.40   38.45
   1   9   3  394.74   45.27
   1   9   4   22.42    9.59
  -1  -9   4   19.53    7.42
  -1  -9   4   28.98   11.44
  -1   9  -4   22.94    9.90
   1   9   4   14.33    8.37
  -1  -9   4   14.96    6.92
   1  -9  -4   21.54   12.38
   1   9   4   12.40    8.17
  -1   9  -4   18.67   13.25
  -1   9  -4   16.42    9.21
   1  -9  -4   21.28   11.76
   1   9   4    3.83    6.48
   1  -9  -4   17.85    8.40
   1   9   4   27.39   14.46
   1  -9  -4   26.81   13.41
  -1  -9   5   29.59   10.35
  -1  -9   5   11.96    4.60
   1   9   5   13.23    1.82
   1  -9  -5   27.50   12.30
   1   9   5   55.52   19.07
  -1   9  -5   15.26    8.31
   1   9   5   26.44    9.37
  -1  -9   5   40.33   15.26
   1  -9  -5   26.15   11.67
   1  -9  -5   42.48   16.13
  -1  -9   5   32.82   11.98
   1   9   5   37.55   12.79
   1  -9  -5   38.02   14.55
  -1  -9   5   28.08    8.03
   1   9   5   22.65   10.14
  -1  -9   6    9.25    9.16
   1  -9  -6   13.66    7.58
   1  -9  -6   10.81    8.46
   1   9   6    0.17    1.07
   1  -9  -6    7.51    7.06
  -1   9  -6    7.04    7.81
   1   9   6   10.10    8.79
  -1   9  -6    5.57    5.79
   1  -9  -6   10.74    7.13
  -1  -9   6   -0.95    5.14
  -1  -9   6    4.56    4.00
   1   9   6    6.89    9.54
  -1  -9   6    9.55    5.55
   1  -9  -6   10.21   10.34
   1  -9  -7   55.39   17.38
   1   9   7   49.47   15.00
   1  -9  -7   79.61   24.46
   1   9   7   65.63   20.24
  -1   9  -7   22.74    7.15
   1   9   7   69.35   21.77
  -1   9  -7   16.42    6.62
   1  -9  -7   74.63   19.48
  -1  -9   7   46.24   13.34
   1  -9  -7   63.84   19.60
  -1  -9   7   22.37    7.79
   1   9   7   66.81   20.96
  -1  -9   7   11.47    6.59
   1   9   8    8.25    7.09
  -1   9  -8    3.32    3.14
   1  -9  -8   -1.05    4.26
   1  -9  -8   -4.83    5.54
  -1  -9   8   -2.43    4.03
  -1  -9   8    8.39    4.92
   1  -9  -8    9.01    7.39
   1   9   8    3.30    4.75
   1  -9  -8    6.84    8.44
   1  -9  -8   10.87   12.02
   1   9   8   -7.41    9.25
   1   9   9   -0.42    2.64
   1  -9  -9    3.28    2.18
  -1  -9   9   18.29   16.13
  -1  -9   9    9.39    7.77
  -1  -9   9    6.41    5.35
   1  -9  -9   20.63   11.53
   1   9   9   17.01   10.80
   1  -9  -9   25.46   12.33
   1   9   9   15.67   11.45
   1   9  10   11.77    8.05
  -1  -9  10   10.47   13.27
  -1  -9  10    6.99    9.50
   1  -9 -10    8.40    5.91
  -1  -9  10    4.36    1.92
   1   9  10    7.86    9.36
   1  -9 -10    1.22    6.66
   1   9  10    6.23   11.28
  -1  -9  11   17.55   17.04
  -1  -9  11    5.89    4.77
   1  -9 -11   16.12    8.56
   1  -9 -11   21.75   10.49
   1   9  11   -1.85    3.57
   1   9  11    5.80   11.81
  -1 -11 -11   18.95   12.38
  -1  11  10    3.11   10.07
  -1 -11 -10    2.36    7.85
  -1 -11 -10    2.10    8.75
  -1 -11 -10   25.13   16.84
   1 -11  10   14.15    8.11
  -1  11  10   -6.10    9.57
   1 -11  10   14.38   11.00
  -1 -11 -10   -5.72    8.78
  -1 -11  -9   16.66   11.75
  -1  11   9   17.19   14.34
  -1 -11  -9   11.36    9.61
  -1 -11  -9   16.81   17.36
   1 -11   9    4.67    7.58
   1 -11   9    8.38    5.01
  -1  11   9    7.93    4.59
   1 -11   9    1.47    8.07
  -1  11   8    3.83    4.97
   1 -11   8   12.74   10.19
   1 -11   8    8.88    8.22
  -1 -11  -8   16.77   11.97
   1 -11   8    8.69    5.75
  -1  11   8   12.27    9.31
  -1 -11  -8   28.79   15.37
  -1  11   8   24.60   14.98
  -1 -11  -8   20.80   16.12
  -1 -11  -8   37.55   28.75
   1 -11   8   12.92   14.51
  -1  11   8   12.15   10.32
  -1 -11  -8   11.46    9.08
  -1  11   7   73.26   24.21
  -1  11   7  120.07   33.68
  -1  11   7   66.75   20.71
   1 -11   7   30.26   15.22
  -1 -11  -7   94.97   28.06
   1 -11   7   39.86   15.64
   1 -11   7   29.87   12.65
  -1  11   7  112.26   30.41
  -1  11   7  121.64   33.09
  -1 -11  -7   74.89   21.38
  -1 -11  -7   71.98   24.25
   1 -11   7  108.43   31.62
  -1 -11  -7  169.37   47.59
  -1 -11  -7   91.99   23.88
   1 -11   7   42.87   15.80
  -1 -11  -7   67.72   19.08
   1 -11   6   -9.72    7.38
  -1  11   6    5.44    6.74
   1 -11   6    9.10    4.21
  -1  11   6    7.09    6.98
  -1 -11  -6   -7.74    9.10
   1 -11   6   -5.04    5.14
  -1 -11  -6   10.42   11.38
  -1  11   6   18.23   13.39
  -1  11   6   14.09    9.73
  -1 -11  -6    5.99    6.22
  -1 -11  -6    5.43    7.39
  -1  11   6   15.08   10.79
   1 -11   6  -31.37   17.16
  -1 -11  -6   -4.93    5.71
   1 -11   6    2.78    8.41
  -1 -11  -6   -0.63    2.70
  -1 -11  -5   80.77   23.39
   1 -11   5   70.99   19.26
  -1  11   5   68.14   19.71
  -1  11   5   71.49   18.75
  -1 -11  -5   71.61   22.21
   1 -11   5   59.96   17.75
  -1 -11  -5   71.74   22.66
  -1  11   5   97.93   28.66
   1 -11   5   47.94   15.65
   1  11  -5   78.16   12.79
   1  11  -5   50.54   14.83
  -1 -11  -5   90.56   24.85
  -1  11   5   60.75   21.06
   1 -11   5   66.73   19.76
  -1  11   5   39.33   17.26
  -1 -11  -5   78.73   19.94
   1 -11   5   63.94   19.52
   1 -11   4  -20.83   12.29
  -1  11   4   11.84   10.82
   1 -11   4   12.37   11.74
  -1  11   4    0.04    4.55
   1 -11   4   -0.69    8.21
  -1 -11  -4   15.69   13.69
   1 -11   4    4.09    8.73
   1 -11   4    6.68    8.17
  -1  11   4   31.60   15.84
   1  11  -4    7.62    6.65
   1  11  -4    8.78    7.38
  -1 -11  -4   -2.81    3.73
  -1  11   4    7.69    9.05
   1 -11   4   -5.29    8.51
  -1  11   4   12.04   13.26
  -1 -11  -4   28.52   15.58
  -1 -11  -4   -1.39    5.02
   1 -11   3  258.79   41.01
  -1 -11  -3  293.18   46.32
   1 -11   3  225.60   36.00
  -1  11   3  242.85   36.72
  -1 -11  -3  282.04   39.79
   1 -11   3  281.33   41.88
   1  11  -3  288.44   40.60
  -1  11   3  301.21   46.58
   1  11  -3  261.65   31.00
  -1  11   3  195.25   36.54
  -1 -11  -3  279.66   41.13
   1 -11   3  275.63   40.28
   1 -11   3  243.03   33.91
  -1  11   3  205.55   34.06
  -1 -11  -3  267.06   40.52
   1 -11   3  190.56   29.92
  -1  11   3  264.43   42.44
  -1 -11  -3  254.99   39.06
   1 -11   2   67.31   20.17
  -1  11   2   62.69   18.87
   1  11  -2   67.39   20.39
  -1 -11  -2   59.32   16.88
   1 -11   2   62.40   18.31
  -1  11   2   58.32   17.54
  -1 -11  -2   70.20   23.86
   1 -11   2   55.43   18.77
  -1  11   2   67.05   21.59
   1  11  -2   71.52   17.64
  -1 -11  -2   79.20   22.62
   1 -11   2   78.75   20.46
  -1  11   2   49.33   17.91
   1 -11   2   57.49   17.51
  -1 -11  -2   61.23   19.10
   1 -11   2   55.17   16.53
  -1  11   2   49.03   18.35
  -1 -11  -2   72.51   19.88
   1 -11   1  292.70   40.19
  -1 -11  -1  253.61   38.68
   1  11  -1  284.44   34.00
   1  11  -1  318.86   40.63
  -1  11   1  276.32   42.75
  -1 -11  -1  326.86   43.91
   1 -11   1  306.91   38.17
  -1  11   1  355.98   43.51
   1  11  -1  316.23   34.73
   1 -11   1  300.08   41.34
  -1  11   1  298.73   39.73
  -1 -11  -1  314.13   39.02
   1  11  -1  324.32   42.68
  -1 -11  -1  303.63   39.70
  -1 -11  -1  328.34   50.37
   1 -11   1  298.51   42.11
  -1  11   0   11.75   10.78
   1 -11   0   -9.24    9.20
   1  11   0   10.94   10.29
   1 -11   0    7.09    3.47
  -1  11   0   15.74   10.93
   1  11   0   11.26   10.14
  -1 -11   0   18.24   10.75
  -1 -11   0    8.36    4.09
   1  11   0   28.91   14.60
  -1  11   0   17.78   11.52
   1  11   0   19.01   10.60
   1 -11   0   12.48    9.37
  -1  11   0   16.80   10.46
  -1 -11   0    9.12    7.57
   1  11   0   20.17   12.53
  -1 -11   1  301.87   40.14
  -1  11  -1  308.04   41.30
  -1 -11   1  341.16   46.41
   1 -11  -1  278.00   44.72
   1  11   1  233.54   40.66
   1  11   1  263.86   33.61
   1 -11  -1  350.44   43.40
  -1  11  -1  291.22   38.54
  -1 -11   1  330.36   37.44
  -1  11  -1  294.01   41.53
  -1 -11   1  299.42   37.91
  -1  11  -1  370.15   43.62
   1 -11  -1  250.59   36.30
   1  11   1  349.55   45.72
  -1 -11   1  286.29   37.77
   1 -11  -1  271.73   41.47
  -1  11  -1  288.34   35.67
   1 -11  -2   66.34   19.63
   1  11   2   72.19   22.44
  -1 -11   2   60.05   18.74
   1 -11  -2   54.67   20.03
  -1  11  -2   58.72   14.63
  -1 -11   2   53.82   15.63
   1 -11  -2   53.29   18.36
   1  11   2   66.43   20.05
  -1  11  -2   65.95   18.10
  -1 -11   2   49.55   17.36
   1  11   2   69.94   19.42
  -1 -11   2   68.22   17.95
  -1  11  -2   73.81   19.57
  -1  11  -2   67.57   20.71
   1 -11  -2   63.47   18.81
  -1 -11   2   62.87   15.10
  -1  11  -3  274.96   37.71
   1 -11  -3  315.18   47.78
   1  11   3  267.04   38.85
  -1 -11   3  259.08   30.91
   1 -11  -3  263.91   38.70
   1 -11  -3  242.03   37.96
  -1  11  -3  334.34   40.75
  -1 -11   3  291.74   38.78
   1  11   3  238.13   40.60
  -1 -11   3  249.71   32.60
   1  11   3  283.68   41.59
   1 -11  -3  227.79   38.10
  -1  11  -3  194.35   22.97
  -1 -11   3  268.66   36.09
   1  11   3  229.06   40.92
   1 -11  -3  255.32   42.69
  -1 -11   4    5.99    9.85
  -1  11  -4    6.23    7.35
   1  11   4  -12.13    7.64
  -1 -11   4    3.19    5.92
  -1  11  -4    8.50   10.66
   1 -11  -4    6.64    9.48
  -1  11  -4   -7.24    8.43
   1  11   4   15.77   13.50
   1 -11  -4   -8.29    9.85
   1 -11  -4   17.23   13.02
   1  11   4   10.89   11.18
  -1 -11   4    5.99    6.55
  -1 -11   4   17.56    9.37
   1  11   4   33.02   16.60
   1 -11  -4   24.31   14.26
  -1 -11   5   62.67   17.11
  -1 -11   5   51.08   15.33
   1 -11  -5   54.76   19.88
   1  11   5   52.88   20.49
   1 -11  -5  112.63   31.88
   1  11   5   71.86   20.54
  -1  11  -5   51.11   15.28
   1 -11  -5   94.50   24.28
  -1  11  -5   92.76   23.64
  -1 -11   5   68.53   18.50
   1  11   5  111.79   24.75
  -1 -11   5   72.94   17.04
   1 -11  -5   92.21   24.79
  -1 -11   6    8.35    6.17
   1 -11  -6   10.51   11.26
   1  11   6    8.96    9.27
   1 -11  -6    3.31    6.12
  -1  11  -6    4.53    8.21
  -1  11  -6    2.69    0.87
   1 -11  -6    9.01   10.75
   1  11   6    9.59   10.53
  -1 -11   6    2.18    6.51
  -1 -11   6    3.02    3.61
   1 -11  -6    1.38    8.77
  -1 -11   6    4.23    6.48
   1  11   6  -10.90    6.02
   1 -11  -6   14.03   14.34
  -1  11  -6    6.97    9.34
  -1  11  -7   50.21   15.77
   1  11   7   76.08   22.89
   1 -11  -7  104.20   31.97
  -1  11  -7   29.84    9.52
  -1 -11   7   81.41   24.51
   1 -11  -7  168.66   41.44
   1  11   7   69.55   21.91
   1 -11  -7  122.11   31.55
  -1 -11   7   43.90   12.00
   1 -11  -7   12.05   11.48
   1  11   7   78.13   21.74
  -1 -11   7    3.00    5.69
   1  11   7   66.71   21.93
  -1  11  -8   11.78    5.19
   1  11   8   23.71   16.23
   1 -11  -8    4.30    8.22
  -1 -11   8    2.98    8.09
   1 -11  -8    9.44   11.81
   1  11   8   30.98   17.40
   1  11   8   37.91   17.54
   1 -11  -8    7.86    8.96
  -1 -11   8   13.59    6.19
   1  11   9    7.96    9.12
  -1 -11   9   23.27   15.36
   1 -11  -9   18.63    8.49
  -1 -11   9    4.42    4.43
   1 -11  -9   13.96   12.39
   1  11   9   17.08   15.45
   1 -11  -9    8.50   10.67
  -1 -11   9    4.69    3.60
  -1 -11  10    4.72    2.91
   1  11  10   10.66   12.62
   1 -11 -10   30.29   15.81
   1  11  10  -12.91   10.78
   1 -11 -10    7.54    8.79
  -1 -11  10    8.85    7.61
  -1 -11  10   -0.04   13.39
   1  11  10    7.93   11.48
  -1 -11  11   -3.04    5.77
   1 -13  10    8.82    6.86
  -1 -13 -10   -6.62    7.16
   1 -13   9    9.31    5.14
   1 -13   9    7.74    4.84
  -1  13   9   22.00   16.33
  -1 -13  -9   20.56   16.10
  -1 -13  -9   17.16   15.11
   1 -13   9   15.92   15.46
  -1  13   9   14.67   10.50
   1 -13   9   25.93   12.23
  -1  13   9   13.14   11.17
   1 -13   9   18.91   14.28
   1 -13   8   11.83    9.22
  -1  13   8   13.75   12.49
   1 -13   8    4.58    4.92
  -1 -13  -8    9.24   12.96
  -1 -13  -8    2.84    7.37
   1 -13   8    7.10   13.05
  -1 -13  -8   32.91   24.53
  -1  13   8   -7.65    8.96
   1 -13   8    6.43    5.07
   1 -13   8   12.54    9.56
  -1 -13  -8    4.06    7.05
   1 -13   8    4.19   10.81
  -1  13   7    5.22    5.96
   1 -13   7   21.57   11.44
  -1 -13  -7   42.10   27.22
  -1  13   7   22.33   14.08
   1 -13   7    8.08    8.82
   1 -13   7   16.85   11.46
  -1 -13  -7   17.26   13.83
  -1  13   7   28.73   18.95
   1 -13   7   20.24    9.61
  -1 -13  -7   19.03   11.87
  -1 -13  -7   19.12   13.37
   1 -13   7   37.29   20.70
  -1 -13  -7    9.62    8.51
   1 -13   7    9.91   11.48
  -1 -13  -7   30.38   14.85
  -1 -13  -6   33.46   16.01
  -1  13   6    7.11   10.03
   1 -13   6   24.57   14.15
   1 -13   6   17.05   14.75
  -1  13   6    3.45    8.46
  -1 -13  -6    7.73    8.16
   1 -13   6   13.27   10.79
  -1 -13  -6   10.02   13.30
  -1  13   6    8.76    9.76
   1  13  -6    8.94    4.75
  -1 -13  -6   31.81   16.75
   1 -13   6   28.68   18.52
  -1 -13  -6   22.99   16.18
  -1  13   6   10.18    7.72
   1 -13   6   14.55   12.67
  -1 -13  -6    0.05    2.98
  -1 -13  -5   67.61   23.69
   1 -13   5   58.45   21.99
   1 -13   5   89.02   22.97
  -1 -13  -5   91.17   24.85
  -1  13   5   98.00   25.20
   1 -13   5   58.57   18.98
   1  13  -5   69.76   20.78
   1  13  -5   48.39   12.36
  -1 -13  -5   96.78   28.99
   1 -13   5  120.18   32.03
   1 -13   5   90.12   22.86
  -1  13   5   87.35   24.98
   1 -13   5   61.36   21.74
  -1 -13  -5   94.58   24.02
  -1 -13  -5  126.77   30.16
   1 -13   4   19.23   11.17
  -1  13   4    5.45    6.50
   1 -13   4   13.28   10.11
  -1  13   4    6.71    6.88
   1 -13   4   13.64    8.30
   1 -13   4    5.78    6.04
  -1 -13  -4    1.56    7.56
  -1 -13  -4    8.18    9.59
  -1  13   4    4.57    3.17
   1 -13   4    8.88    4.64
   1  13  -4   19.36   10.32
   1  13  -4    3.08    5.17
  -1 -13  -4   22.10   15.97
  -1  13   4   17.97   12.37
   1 -13   4   16.60   11.46
  -1 -13  -4    2.55    9.41
  -1  13   4   14.33   11.17
  -1 -13  -4   16.00   12.33
   1 -13   3   71.65   23.00
  -1  13   3   31.10   11.23
   1  13  -3   71.82   21.32
   1 -13   3   57.83   19.41
  -1 -13  -3   28.81   12.76
  -1  13   3   35.15   14.38
  -1  13   3   40.92   18.37
  -1 -13  -3   69.22   23.10
   1 -13   3   59.79   19.86
  -1  13   3   60.52   21.77
   1 -13   3   60.86   19.81
  -1 -13  -3   17.80    7.63
   1  13  -3   57.12   18.76
  -1 -13  -3   78.49   22.28
  -1  13   3   65.85   21.33
   1 -13   3   44.87   14.93
   1  13  -3   21.89    6.57
  -1 -13  -3    3.15    7.21
  -1 -13  -2   50.29   18.69
  -1 -13  -2   51.71   20.96
  -1  13   2   47.81   19.73
   1 -13   2   44.80   16.99
  -1  13   2   41.64   16.98
  -1 -13  -2   49.56   18.59
   1  13  -2    5.51    5.27
  -1  13   2   34.47   16.37
  -1  13   2   47.89   17.58
   1  13  -2   36.88   14.70
   1 -13   2   21.30    8.74
  -1  13   2   24.37   11.91
   1  13  -2   46.94   17.32
  -1 -13  -2   46.10   17.81
  -1 -13  -1  240.00   46.52
   1 -13   1  221.79   41.69
   1 -13   1  207.32   37.59
   1  13  -1  209.99   37.44
  -1  13   1  242.60   42.32
   1  13  -1  235.46   37.14
  -1  13   1  154.55   33.15
  -1 -13  -1  221.68   38.90
   1 -13   1  219.20   35.70
  -1  13   1  262.90   39.45
   1  13  -1  223.98   32.35
   1 -13   1  246.05   39.59
  -1 -13  -1  231.63   37.55
  -1  13   1  232.65   38.52
  -1 -13  -1  229.08   36.02
   1  13  -1  136.72   30.62
   1  13  -1  195.66   28.44
   1 -13   1  215.26   37.06
  -1 -13  -1  187.48   34.81
  -1  13   1  187.04   34.87
   1  13   0   -2.44    3.08
  -1 -13   0    1.21    4.66
   1 -13   0   -7.06    6.97
  -1 -13   0   -0.35    2.80
  -1  13   0  -14.35   12.52
   1 -13   0    3.23    3.29
  -1  13   0   -5.17    4.91
  -1 -13   0    1.90    5.71
   1  13   0    5.11    5.66
  -1  13   0   15.54   12.66
   1  13   0   -3.00    3.90
   1 -13   0   -2.76    5.41
  -1 -13   0   -4.48    4.61
  -1 -13   0   -9.77    9.33
  -1  13   0  -10.70    9.42
   1  13   0   12.59   12.49
   1  13   1  237.71   39.68
  -1  13  -1  237.41   38.43
   1 -13  -1  197.30   39.16
   1  13   1  172.03   28.02
   1 -13  -1  221.99   36.61
  -1 -13   1  174.20   28.74
  -1  13  -1  227.46   37.12
   1  13   1  216.03   38.28
  -1  13  -1  198.81   34.58
  -1  13  -1  186.65   34.35
  -1 -13   1  185.57   33.93
   1  13   1  212.42   35.67
   1  13   2   43.92   19.26
  -1  13  -2   56.48   18.78
  -1  13  -2   49.88   17.65
   1  13   2   49.29   18.27
  -1 -13   2   55.76   15.92
   1 -13  -2   10.85    9.79
   1 -13  -2   47.27   21.34
   1  13   2   37.80   18.41
  -1 -13   2   53.91   19.63
   1  13   2   43.58   15.36
  -1  13  -2   20.88    6.07
  -1  13  -2   44.34   17.16
  -1 -13   2   43.52   16.28
   1  13   2   40.30   17.56
  -1  13  -2   30.65   12.15
  -1  13  -3   78.62   25.98
   1  13   3   55.25   21.43
  -1 -13   3   44.65   14.56
   1 -13  -3   63.94   21.62
  -1 -13   3   29.10   11.03
   1  13   3   75.95   21.86
  -1  13  -3   40.43   10.99
   1  13   3   24.33   10.56
  -1  13  -3    6.95    8.35
   1 -13  -3   -5.81    6.67
  -1 -13   3   45.95   13.32
   1  13   3   53.12   17.94
  -1  13  -3   65.45   19.67
  -1 -13   4   19.69   10.06
   1  13   4   18.24   13.09
   1 -13  -4    8.94   11.53
   1  13   4   12.75   10.24
  -1 -13   4    3.47    3.34
   1 -13  -4   -0.34    3.98
   1  13   4    3.28    5.67
  -1  13  -4    0.45    4.11
  -1  13  -4   -1.93    6.87
   1  13   4    7.25   11.15
  -1 -13   4   14.42   10.29
  -1 -13   4    6.77    5.69
   1  13   4   20.54   14.66
   1 -13  -4   -7.41    9.03
   1  13   5   91.69   27.85
   1 -13  -5   89.26   27.13
   1 -13  -5  119.81   29.10
   1  13   5   81.95   25.37
  -1 -13   5  111.28   29.05
   1  13   5  126.45   30.77
   1 -13  -5   88.20   25.98
  -1  13  -5   10.74    9.54
  -1 -13   5   97.73   25.48
   1  13   5   90.83   23.61
  -1 -13   5   73.91   19.89
  -1 -13   5   70.22   18.70
  -1 -13   6    8.62    7.22
  -1 -13   6    4.15    7.13
   1  13   6   11.48   10.66
  -1  13  -6    3.49    8.98
   1 -13  -6   13.75   11.63
  -1 -13   6    5.76    5.12
   1 -13  -6   11.45    9.34
   1  13   6   30.94   16.25
  -1  13  -6   10.59   11.53
  -1  13  -6   14.16    9.89
   1  13   6    7.26    5.03
  -1 -13   6   15.44   11.17
   1  13   6   28.24   16.56
  -1 -13   6    7.20    6.19
  -1 -13   6   13.47    7.77
   1  13   6   36.42   17.21
  -1 -13   7    6.83    7.65
   1 -13  -7   26.24   14.83
   1  13   7    8.16    6.65
   1 -13  -7   46.74   21.47
   1  13   7   29.67   16.65
  -1  13  -7   31.47   14.54
  -1  13  -7   11.90    6.08
   1  13   7   26.51   16.66
  -1 -13   7   27.32   18.72
   1 -13  -7   37.90   18.32
  -1  13  -7   11.77   12.73
  -1 -13   7   16.05   11.00
  -1 -13   7    3.06    6.24
  -1 -13   7    8.62    4.59
  -1  13  -8    4.28    5.01
   1  13   8   10.44   11.90
  -1 -13   8   -9.66    7.80
  -1 -13   8    0.86    7.75
  -1 -13   8    5.37    5.30
   1  13   8   13.80   12.92
   1 -13  -8   13.17   13.84
  -1 -13   8    2.05    4.37
   1  13   9   38.64   21.59
   1 -13  -9   23.06   10.64
   1  13   9   19.47   13.00
  -1 -13   9   15.64    8.23
   1  13   9   28.91   20.12
  -1 -13   9   14.09   10.39
   1 -13  -9   18.94   14.17
  -1 -13   9    6.37    9.03
  -1 -13  10   -7.88    2.06
   1 -13 -10   11.49    7.03
  -1 -13  10   -4.07    7.18
  -1 -13  10    6.32   10.48
  -1 -13  11   -7.16   10.53
   1 -13 -11  -12.31   11.76
   1 -15   9    2.53   10.46
   1 -15   9    3.01    3.81
   1 -15   9    5.83    3.60
   1 -15   8   11.09    7.38
  -1  15   8   -4.81    3.44
   1 -15   8   -4.75    3.41
  -1  15   8   18.08   16.94
   1 -15   8    1.65    1.79
  -1 -15  -8    9.57    9.94
   1 -15   8   -4.02    7.34
  -1 -15  -8    2.70    8.05
   1 -15   8    5.26   13.12
   1 -15   8    6.08    5.40
   1 -15   7    8.68    7.81
  -1  15   7   25.48   15.73
   1 -15   7    1.03    4.14
  -1  15   7   12.22   10.86
   1 -15   7   -0.46    1.40
   1 -15   7    7.78    7.71
  -1  15   7   15.61   12.92
   1 -15   7    7.09   10.54
  -1 -15  -7  -10.38    9.74
  -1 -15  -6    9.24   11.03
  -1  15   6   12.90   15.93
   1 -15   6    2.38    4.72
   1 -15   6   13.62   10.23
   1 -15   6   21.25   10.29
  -1  15   6   13.69   10.53
  -1 -15  -6   16.45   15.47
   1 -15   6   19.66   11.93
  -1  15   6   13.85   15.32
  -1 -15  -5   12.63   13.09
   1 -15   5    9.59    9.18
  -1  15   5   12.18   12.01
   1  15  -5   14.06   10.15
  -1  15   5   20.00   15.13
   1  15  -5    5.03    5.66
   1 -15   5   19.22   12.26
   1 -15   5   15.29   11.66
  -1 -15  -5   11.73    9.14
   1 -15   5   12.62    8.12
  -1 -15  -5    6.95    8.31
  -1  15   5   15.09   13.09
   1 -15   5   10.67    8.70
   1 -15   4   11.25    9.33
  -1  15   4    7.19   11.16
   1 -15   4   -0.12    2.86
  -1 -15  -4   12.29   10.43
   1 -15   4   24.24   14.43
   1 -15   4   16.09    9.01
  -1 -15  -4    9.63    9.91
   1  15  -4    9.41    7.03
  -1 -15  -4   14.08   12.08
  -1  15   4    5.33    6.51
   1  15  -4   16.03    9.34
   1 -15   4   16.84   14.53
  -1 -15  -4   12.93   12.23
  -1  15   4   18.44   12.84
  -1 -15  -4   12.49   10.93
   1 -15   3   20.15   12.06
   1  15  -3   19.63   12.68
   1 -15   3   16.60   10.74
   1 -15   3   11.94    5.44
   1  15  -3    6.69    7.79
  -1  15   3   11.62   11.78
  -1 -15  -3   -3.25    5.06
  -1 -15  -3   10.39    8.92
  -1  15   3    9.20    8.56
   1  15  -3   13.61    7.45
   1 -15   3   10.80   10.72
  -1 -15  -3    8.95   13.37
   1 -15   3   11.57    9.50
   1  15  -3   10.23    5.32
  -1  15   3   15.35   11.12
   1 -15   3   17.08   12.70
  -1 -15  -3   21.44   14.79
   1 -15   2    9.95   10.69
   1 -15   2   23.31   13.37
   1 -15   2    4.43    6.93
  -1 -15  -2   12.16    8.69
  -1  15   2   15.44   13.15
  -1 -15  -2    3.64    8.83
  -1  15   2   13.18   12.41
  -1 -15  -2    1.94    2.96
  -1 -15  -2   10.41   10.60
  -1  15   2   10.38   11.18
   1 -15   2   13.31   10.33
   1  15  -2   21.88   14.91
  -1  15   2   16.75   11.42
   1 -15   2   30.06   14.35
  -1 -15  -1   17.01   11.71
   1 -15   1   20.44   13.15
   1 -15   1    9.23    6.61
  -1  15   1   16.04   10.68
   1  15  -1    1.40    6.38
  -1 -15  -1    1.42    3.43
  -1  15   1   12.01   10.43
   1 -15   1   14.17   11.32
  -1 -15  -1   -3.43    7.29
  -1 -15  -1   12.48   10.96
  -1  15   1   14.29   11.46
   1 -15   1    8.04    6.64
   1 -15   1   14.80   10.75
  -1  15   1    3.39    5.53
  -1  15   1   16.45   11.05
   1  15  -1   16.65    9.69
   1 -15   1    7.73    8.83
  -1 -15  -1    4.99    5.99
  -1 -15   0   53.43   18.15
   1 -15   0   52.37   19.99
   1 -15   0   42.87   20.20
   1  15   0   48.79   20.64
  -1 -15   0   52.47   22.11
  -1  15   0   38.50   15.79
  -1 -15   0   40.69   17.42
   1 -15   0   44.86   19.86
   1  15   0   39.09   15.53
  -1 -15   0   68.59   22.34
   1  15   0   44.46   17.73
  -1  15   0   27.47   14.09
   1 -15   0   32.60   14.17
   1 -15   0   38.23   18.32
   1  15   0   53.54   20.38
  -1 -15   0   45.58   17.62
   1 -15   0   37.91   16.96
   1  15   0   45.90   14.98
  -1  15  -1    0.72    5.57
  -1  15  -1   13.52   10.89
  -1  15  -1    9.74    9.66
  -1 -15   1    7.68    7.49
   1  15   1   12.02    9.48
  -1 -15   1   -0.60    4.74
   1 -15  -1   14.60    9.10
   1  15   1   29.76   18.59
   1 -15  -1   15.83   14.12
   1  15   1   14.39   13.09
   1 -15  -1   15.11   11.74
  -1 -15   1   -3.34    8.44
  -1  15  -1    5.32    7.43
   1  15   1   12.19    9.35
  -1 -15   1    6.27    8.12
   1 -15  -1   15.36   11.68
   1  15   2    7.76    8.82
  -1  15  -2    8.39    9.02
  -1  15  -2   16.19   10.65
   1  15   2    9.08   12.51
   1  15   2    4.50    6.21
   1 -15  -2    3.17    7.14
   1  15   2   12.58   11.70
  -1 -15   2   -6.31    9.52
   1 -15  -2    6.23    7.97
   1  15   2   20.28   14.57
  -1 -15   2    7.91    6.34
  -1 -15   3    0.23    3.72
   1  15   3   17.63   14.74
   1 -15  -3   16.44   14.91
   1 -15  -3   12.09   10.45
   1  15   3    6.14    9.53
  -1 -15   3    8.34    5.90
   1 -15  -3   19.79   15.39
  -1  15  -3    8.67    8.18
   1  15   3    6.94    9.39
  -1  15  -3    9.36    8.12
   1 -15  -3    5.35    5.23
  -1 -15   3    4.17    6.22
   1  15   3    9.84    8.54
  -1  15  -3   44.26   20.81
   1  15   4   17.17   12.12
  -1 -15   4   12.76    9.00
  -1  15  -4   12.31   10.32
  -1 -15   4   -7.94   10.92
   1  15   4   14.91   12.06
   1 -15  -4   18.05   13.26
  -1 -15   4    5.53    4.73
   1  15   4    7.15    8.17
   1 -15  -4    4.55    3.69
   1  15   4   29.21   15.15
   1  15   4    7.34    6.17
  -1 -15   4    7.81    6.44
  -1 -15   4   13.99    8.59
   1 -15  -4   16.66   13.32
   1 -15  -4   12.18    6.34
  -1 -15   5   12.88   10.64
  -1 -15   5    1.58    3.36
   1  15   5   15.35    9.79
  -1  15  -5   25.98   15.09
   1 -15  -5   19.78   14.43
   1 -15  -5   14.37   12.65
   1 -15  -5    5.01    7.11
  -1 -15   5    9.33    5.56
   1  15   5    7.24   11.16
  -1 -15   5   18.76   13.90
  -1 -15   5    8.13    8.50
   1  15   5    4.70    3.56
  -1 -15   6    6.34    8.92
   1  15   6   16.42   11.52
  -1 -15   6   16.95   10.61
   1  15   6   -0.17    8.91
   1 -15  -6    4.59    5.01
   1 -15  -6   11.71   11.17
  -1 -15   6    7.79    5.24
   1 -15  -6   25.48   15.05
   1  15   6   19.60   15.89
  -1  15  -6    9.22    8.18
   1  15   6    1.09    8.80
  -1 -15   6   24.92   15.35
  -1 -15   6    6.52   10.95
   1 -15  -6   17.97   13.19
  -1 -15   6    8.59    7.93
  -1 -15   7    0.35    6.98
  -1 -15   7    3.61    9.67
   1 -15  -7   10.56   12.01
   1  15   7    1.74    5.00
  -1 -15   7    5.08    5.79
   1  15   7    6.52    3.38
   1 -15  -7    5.17   14.75
   1  15   7    6.58   12.38
   1 -15  -7   16.46   14.04
  -1 -15   7   10.94    8.48
  -1 -15   8    6.28   10.19
   1 -15  -8   12.17    8.90
  -1 -15   8    1.40    6.57
  -1  15  -8   -2.16    3.10
  -1 -15   8   -3.67    4.68
   1  15   8   16.01   17.32
  -1 -15   9   -0.75    2.49
   1 -15  -9   13.64   14.62
  -1 -15  10  -13.96    9.78
   1 -17   8   26.21   14.76
  -1 -17  -8   -5.20    2.50
  -1 -17  -8   12.12   14.82
   1 -17   7  -12.93   11.62
  -1 -17  -7   17.01   17.62
  -1 -17  -7    0.83    7.72
   1 -17   7   19.47   14.98
  -1  17   7    5.97    9.87
   1 -17   7    3.66    4.46
   1 -17   6  -16.36   13.02
   1 -17   6    0.87    0.82
  -1  17   6   23.18   14.40
  -1 -17  -6    4.66   12.69
  -1  17   6   19.45   15.43
   1  17  -6    7.95   10.68
  -1 -17  -6   25.91   17.18
   1 -17   6  -39.03   23.57
  -1 -17  -6    4.32    9.09
   1 -17   6    4.46    8.99
   1 -17   5    7.54    5.14
  -1 -17  -5   12.17   14.37
   1 -17   5   10.37    8.47
  -1  17   5    3.50    7.68
   1  17  -5   12.78    9.97
  -1 -17  -5   12.01   11.43
   1 -17   5  -10.24   13.53
   1 -17   5    8.86   10.91
  -1  17   5   25.31   13.99
  -1 -17  -5    5.24    6.02
   1 -17   5   -1.25    7.24
   1 -17   4   28.44   16.52
  -1  17   4   51.85   24.57
  -1 -17  -4   34.86   22.55
   1 -17   4    9.84    9.85
  -1  17   4   16.48   17.37
   1  17  -4   31.30   14.66
  -1 -17  -4   31.23   19.94
   1 -17   4   46.71   20.83
  -1 -17  -4   33.82   18.17
   1 -17   4   35.76   17.77
   1 -17   3   15.11   12.49
  -1 -17  -3    4.95   11.21
   1 -17   3    4.36    7.51
  -1  17   3   18.72   17.21
  -1 -17  -3   29.91   21.60
  -1 -17  -3    4.08    5.57
  -1  17   3    9.80    9.95
  -1 -17  -3   14.01   14.09
   1 -17   3   22.77   16.02
  -1  17   3   18.03   15.55
   1 -17   3   10.51    9.70
   1 -17   3   13.34   15.82
   1 -17   3   14.62   12.71
  -1 -17  -2   16.10   11.52
   1 -17   2   26.07   14.85
  -1  17   2   11.39   12.57
  -1  17   2   21.76   13.53
  -1 -17  -2   15.88   11.96
  -1 -17  -2   30.28   18.55
  -1  17   2   14.12   15.27
   1 -17   2   28.25   17.48
  -1  17   2   30.41   16.57
   1  17  -2   57.97   28.96
   1 -17   2   21.11   14.02
   1 -17   2   21.98   15.88
   1 -17   2   16.07   12.71
   1 -17   1    6.44    9.84
  -1 -17  -1    8.70    9.65
   1  17  -1    9.99    9.41
  -1 -17  -1    9.45   12.28
   1  17  -1    7.31    8.71
  -1  17   1    2.02    5.87
   1 -17   1   -0.53    4.01
  -1 -17  -1    6.83    5.96
  -1  17   1   17.09   14.93
  -1 -17  -1   15.98   13.31
   1 -17   1   10.24   10.88
   1  17  -1   21.60   14.52
  -1  17   1   22.78   14.58
   1 -17   1  -10.96   10.15
   1 -17   1    7.99    9.18
   1 -17   1   16.55   11.61
   1 -17   0   38.42   21.51
   1 -17   0   40.53   18.38
  -1  17   0   45.88   19.09
   1  17   0   44.92   17.94
   1 -17   0   44.35   19.06
  -1 -17   0   35.45   18.19
   1 -17   0   15.91   13.99
  -1 -17   0   56.07   26.89
  -1  17   0   25.64   17.80
  -1 -17   0   70.62   28.03
  -1  17   0   45.76   20.57
   1 -17   0   49.44   20.36
  -1  17   0   35.14   15.87
  -1 -17   0   41.79   18.60
  -1 -17   0   69.95   23.41
   1 -17  -1    6.72   13.11
   1  17   1   24.65   17.64
   1 -17  -1   12.29   13.16
  -1  17  -1    6.27    7.43
   1  17   1   31.04   16.38
  -1 -17   1   11.70   11.46
   1 -17  -1    9.60   11.12
   1 -17  -1   15.45   13.59
  -1 -17   1    4.93    9.18
   1 -17  -1    0.44    0.89
  -1 -17   1    3.46    7.16
   1  17   1   18.28   11.12
  -1 -17   2   22.47   16.64
   1  17   2   39.67   23.15
   1 -17  -2   10.43   12.54
  -1  17  -2   27.14   16.09
   1  17   2   32.60   19.12
   1  17   2   24.41   13.61
  -1  17  -2   20.08   20.08
  -1 -17   2   24.20   14.30
   1 -17  -2   18.06   11.37
   1 -17  -2   23.84   15.26
  -1 -17   2   13.18   10.86
   1  17   2   24.69   16.13
  -1  17  -2   23.79   12.57
  -1 -17   3    6.79    6.68
   1  17   3   21.72   14.78
   1  17   3   21.67   16.20
  -1  17  -3   29.21   17.92
   1  17   3   46.42   22.48
  -1 -17   3   12.75   11.68
   1 -17  -3    8.83   13.33
   1 -17  -3   17.55   13.87
  -1 -17   3   16.90   12.72
   1 -17  -3   22.25   16.82
  -1 -17   3    5.23   10.00
   1 -17  -4   19.03   16.93
  -1 -17   4   15.35   12.21
   1  17   4   17.49   12.42
  -1 -17   4   27.07   13.54
   1  17   4   35.23   18.02
   1 -17  -4   49.46   24.23
  -1 -17   4   33.19   17.17
   1 -17  -5    9.46   14.85
   1  17   5   22.61   15.96
   1 -17  -5   -7.60    8.89
  -1  17  -5   -9.96    5.95
   1  17   5  -14.78   10.63
   1 -17  -5   21.90   14.79
  -1 -17   5   22.33   15.53
  -1 -17   5    3.02    6.67
  -1 -17   6    9.39    6.48
   1  17   6   17.12   14.88
  -1  17  -6  -11.45   12.30
  -1 -17   6   17.04   11.38
  -1 -17   6    9.03   13.20
   1 -17  -6   32.30   20.29
   1  17   6   10.42    8.45
  -1 -17   6   12.75    8.90
   1 -17  -6   10.95    9.36
  -1 -17   6    3.54    4.39
  -1 -17   7    2.27    2.31
  -1 -17   7   -7.36    6.86
  -1 -17   7   -4.60    3.36
  -1  17  -7    6.11    6.74
  -1 -17   8    8.00    9.68
   1 -19   7  -12.68   12.33
  -1  19   6   29.22   24.44
  -1 -19  -6  -17.26   12.64
   1 -19   5   -8.89    6.66
  -1  19   5   26.25   22.86
  -1 -19  -5   13.13   11.03
  -1  19   4   10.57   10.22
   1 -19   4   11.79   13.03
  -1 -19  -4   21.88   16.85
   1  19  -4   15.08   11.53
  -1 -19  -3   -8.26    7.27
   1 -19   3    7.63   13.28
  -1  19   3   -9.25   12.89
  -1 -19  -3    8.74   13.07
   1 -19   3   24.71   15.02
  -1  19   3   11.54   13.34
  -1  19   2   13.05   14.84
   1  19  -2   88.33   42.00
  -1 -19  -2   16.86   13.02
   1 -19   2   38.38   19.22
   1 -19   2   47.44   23.66
  -1  19   2    7.71   12.65
   1 -19   2   35.61   20.33
  -1 -19  -2   23.11   14.23
   1 -19   2   35.81   21.15
  -1 -19  -2    4.01   11.89
   1 -19   1   32.85   20.66
  -1 -19  -1   -4.78    5.30
   1  19  -1    7.79    9.79
  -1  19   1   11.39   14.29
  -1 -19  -1    3.92    8.05
   1 -19   1    2.51    8.11
   1 -19   1   16.52   13.36
  -1 -19  -1    8.09   10.48
   1 -19   1   20.00   16.65
  -1  19   1    4.48    9.31
  -1  19   0   16.47   11.19
  -1  19   0   -0.86    6.09
  -1 -19   0    1.31    7.38
   1 -19   0   18.07   12.54
   1 -19   0   17.54   13.03
  -1 -19   0   16.67   12.95
  -1  19   0   15.33   11.81
   1  19   0   33.43   17.31
   1 -19   0   -1.68    6.73
   1  19   1    4.43    9.12
  -1 -19   1   13.72   13.11
   1 -19  -1   12.41   11.21
   1 -19  -1   17.04   15.97
  -1 -19   1   15.93   13.36
  -1  19  -1    7.09   10.23
   1  19   1   27.00   13.91
  -1  19  -2   31.58   17.60
  -1  19  -2   23.35   13.41
  -1 -19   2   15.00   13.73
   1 -19  -2   24.91   16.52
   1 -19  -2   18.91   12.56
   1  19   2   20.63   13.48
   1  19   2   41.91   23.43
   1 -19  -2   16.99   16.11
   1 -19  -2   28.67   16.93
  -1 -19   2   17.21    9.54
  -1 -19   3   17.82   13.80
  -1  19  -3   23.22   15.41
   1 -19  -3   -3.21    6.02
   1 -19  -3  -12.41   11.64
  -1 -19   3    6.53    3.11
  -1 -19   3    9.77   10.30
  -1 -19   4   19.82   13.17
   1  19   4   22.60   14.89
   1 -19  -4    0.02    8.28
   1  19   4   43.68   26.70
   1 -19  -4    8.93   14.40
  -1 -19   4   17.03   12.78
   1  19   5   25.38   17.50
  -1 -19   5    6.88    8.82
   1 -19  -5   15.36   14.25
  -1 -19   5   17.05   11.73
  -1 -19   6    6.97    9.29
  -1 -19   6    6.94    7.86
  -1 -19   7    2.99    2.08
  -1  21   5   27.07   19.67
  -1  21   4    4.18   14.08
  -1  21   3  -17.61   10.14
  -1  21   1   15.51   12.32
   1  21   0   -0.77    6.30
  -1  21   0  -20.92   16.04
  -1  21   0   17.16   15.25
   1  21   1    7.01   13.10
  -1  21  -1  -12.15   11.67
   1  21   2   17.61   12.35
   1  21   3   -0.23    6.84
   1  21   4  -15.94   16.78
  -2   0   0 9941.51  149.12
  -2   0   0 9999.00  167.05
   2   0   0 9882.47  173.87
   2   0   0 9834.59  149.90
   2   0   0 9839.14  139.94
   2   0   0 9924.04  159.75
  -2   0   0 9768.30  162.59
   2   0   0 9781.51  161.86
  -2   0   0 9751.40  163.83
  -2   0   1    1.31    3.15
  -2   0  -1    5.13    4.72
   2   0  -1    5.74    5.81
  -2   0  -1    5.55    7.66
  -2   0   1    0.90    0.60
   2   0   1   23.12   16.96
  -2   0  -1   -0.29    3.59
   2   0   1   28.33   20.02
  -2   0  -1    5.76    7.61
   2   0  -1    4.44    4.52
  -2   0   1    5.72    5.13
   2   0  -1    1.35    1.09
  -2   0   1    6.90    6.61
   2   0   1   70.63   23.90
   2   0   1   58.08   24.61
   2   0  -2 1251.36   60.17
  -2   0   2 1222.71   58.41
  -2   0  -2 1277.77   58.25
   2   0   2 1323.12   56.59
   2   0   2 1269.66   60.46
   2   0  -2 1225.37   43.13
  -2   0  -2 1260.69   60.73
  -2   0   2 1284.80   35.18
   2   0   2 1216.30   57.29
  -2   0   2 1112.66   50.76
  -2   0   2 1161.05   62.49
   2   0   2 1342.23   65.68
  -2   0  -2 1278.57   61.80
  -2   0  -2 1231.81   59.72
  -2   0  -3    3.39    5.11
   2   0   3    0.81    3.36
   2   0  -3    0.84    2.74
   2   0   3   -0.73    2.67
  -2   0   3    2.83    4.38
  -2   0  -3    1.95    3.64
   2   0   3    3.12    6.37
  -2   0  -3    1.83    3.66
  -2   0   3    3.50    3.59
   2   0   3    0.26    2.68
   2   0  -3    1.11    1.62
  -2   0  -3    3.78    4.99
   2   0  -3    1.63    2.17
  -2   0  -4 1065.29   57.52
   2   0   4 1115.94   60.32
  -2   0   4  947.42   50.82
   2   0   4 1011.38   58.58
  -2   0  -4 1129.17   70.12
   2   0   4  952.87   59.29
   2   0  -4 1118.65   50.47
   2   0   4 1180.00   67.15
  -2   0  -4  947.23   58.10
   2   0  -4  947.74   57.03
  -2   0   4  928.99   40.63
  -2   0  -4 1014.42   61.43
  -2   0   4  950.04   53.20
  -2   0   4  936.94   52.42
   2   0  -5    6.86    5.42
   2   0   5   -0.09    3.47
  -2   0   5    5.85    5.76
  -2   0   5    7.55    5.52
  -2   0   5    3.40    3.32
  -2   0  -5    6.98    8.38
   2   0   5    5.77    8.25
  -2   0   5    4.31    5.42
  -2   0  -5    3.94    6.25
  -2   0   5    4.21    4.84
   2   0   5    5.07    6.48
  -2   0  -5    0.92    2.76
   2   0   5    3.19    6.87
  -2   0   6  381.97   37.26
   2   0   6  450.13   42.32
  -2   0  -6  542.47   56.73
  -2   0   6  313.00   20.04
   2   0   6  501.72   48.30
   2   0  -6  418.78   34.35
   2   0  -6  440.37   37.65
   2   0   6  530.25   49.05
  -2   0  -6  409.40   38.81
  -2   0   6  422.13   37.36
   2   0   6  452.07   42.36
  -2   0   6  339.03   26.85
  -2   0   7   -0.01    4.70
   2   0   7    8.55    7.39
  -2   0   7    8.77    7.12
  -2   0   7    4.58    3.43
   2   0   7   11.58   13.77
   2   0  -7   10.67    7.73
  -2   0  -7    8.16    7.72
   2   0  -7    6.92    5.53
   2   0   7   11.67    9.58
  -2   0  -7   14.98   10.67
   2   0   7    4.34    6.54
   2   0   8  141.00   25.78
  -2   0   8  115.88   19.27
   2   0   8  138.35   27.29
   2   0   8  163.38   32.75
  -2   0   8   93.75   10.83
  -2   0  -8  195.91   39.14
   2   0   8  206.68   36.01
   2   0  -8   92.74   15.47
  -2   0  -8   73.80   19.24
   2   0  -8  146.85   17.00
  -2   0   8  149.85   22.15
  -2   0  -8  102.01   17.68
  -2   0   8  160.78   24.88
  -2   0  -8   51.98    9.54
  -2   0   8  101.52   13.73
   2   0   9    8.68   10.14
  -2   0   9    4.67    5.45
  -2   0   9    5.40    5.01
   2   0   9    0.52    1.89
  -2   0   9    3.26    5.29
   2   0   9   27.11   14.59
  -2   0  -9   19.54   18.47
  -2   0   9    2.98    7.16
   2   0  -9    8.22    5.53
   2   0   9    8.34    8.53
  -2   0   9    4.61    6.29
   2   0  -9    5.97    4.83
   2   0  10   42.20   18.39
  -2   0  10   23.31    9.81
   2   0  10   39.63   14.41
  -2   0  10   22.21    5.76
  -2   0 -10   34.13   12.20
  -2   0 -10   34.85   14.14
   2   0 -10    5.35    2.46
   2   0 -10   12.78    3.54
  -2   0  10   27.02   10.84
  -2   0  10   44.16   14.05
   2   0  11    2.16    4.23
  -2   0  11    6.18    7.63
  -2   0  11    7.68    4.40
  -2   0  11    4.69    5.05
   2   0  11    3.21    6.70
  -2   0 -11    9.29    8.12
  -2   0 -12    6.18    6.14
  -2   0  12    9.45    7.03
   2   0  12    2.49    9.11
   2   0  12   10.71   11.11
  -2   0  13   22.40   10.92
   2   0  13   -0.45    8.52
  -2   2  13    3.50    2.49
   2  -2  13    2.73    8.98
  -2   2  13    8.95    6.74
  -2  -2 -12   26.89   14.22
   2  -2  12   -0.45   10.54
   2  -2  12    7.34    7.12
  -2   2  12   -2.30    3.43
   2  -2  12   12.66   10.34
  -2   2  12   10.38   10.50
   2  -2  12    4.00    5.72
   2  -2  11   24.60   13.58
   2  -2  11    5.44    6.36
   2  -2  11   13.40    8.49
  -2   2  11    6.76    9.60
  -2   2  11   -0.76    2.99
  -2   2  11   -1.36    3.18
   2  -2  11   10.18    5.85
  -2   2  10   18.71    9.22
   2  -2  10    0.71    7.05
  -2   2  10   28.22   12.45
  -2   2  10   13.82    7.42
  -2  -2 -10   10.14    8.18
   2  -2  10    2.07   10.10
   2  -2  10   19.88   11.48
  -2   2  10   26.17   12.93
  -2   2  10   10.02    7.72
   2  -2   9    6.44    6.22
  -2   2   9    7.27    7.21
   2  -2   9    3.17    6.18
  -2  -2  -9    5.06   14.21
   2  -2   9   -2.78    6.29
  -2  -2  -9    5.01    8.71
  -2   2   9   -1.59    1.10
  -2   2   9    4.23    6.53
  -2   2   8   17.71    5.92
   2  -2   8   11.84    5.28
  -2   2   8   38.62   12.47
  -2  -2  -8   47.90   21.21
   2  -2   8   26.87   13.26
   2  -2   8   48.86   16.31
  -2  -2  -8    4.11    4.78
  -2  -2  -8   32.62   12.07
  -2  -2  -8   39.04   13.03
  -2   2   8   43.85   14.93
  -2   2   8   55.84   15.53
   2  -2   8   12.91    5.79
   2  -2   7    2.69    5.89
  -2   2   7    6.19    5.66
  -2  -2  -7    0.09    2.53
   2  -2   7    4.40    7.39
  -2  -2  -7    4.51    7.11
  -2   2   7   11.32    7.39
   2  -2   7   -0.48    4.72
  -2   2   7    8.96    6.01
   2  -2   7    6.58    8.19
  -2  -2  -7    4.17    5.00
  -2   2   7    6.92    6.70
  -2   2   7    7.68    8.59
  -2  -2  -6  162.08   29.14
   2  -2   6  124.69   22.37
  -2   2   6  100.83   24.30
  -2   2   6  186.55   25.81
  -2  -2  -6  155.79   26.66
  -2   2   6  118.24   20.01
   2  -2   6  170.29   27.76
  -2  -2  -6  130.45   24.29
  -2  -2  -6  145.45   25.23
   2  -2   6  108.64   22.30
   2  -2   6   78.36   16.51
  -2   2   6  143.65   23.63
   2  -2   6  151.98   23.19
  -2   2   6  137.13   21.58
  -2  -2  -6  170.16   28.03
   2  -2   5   76.01   17.66
  -2  -2  -5   83.84   20.67
  -2   2   5   66.89   19.52
  -2   2   5   77.47   17.07
   2  -2   5   54.91   13.77
  -2   2   5   85.74   16.73
  -2  -2  -5   77.52   18.18
   2  -2   5   83.76   19.23
   2  -2   5   70.65   18.58
  -2  -2  -5  106.95   22.69
  -2  -2  -5   89.57   19.09
  -2   2   5   80.86   17.36
  -2  -2  -5   84.41   18.84
   2  -2   5   83.36   16.83
  -2   2   4  674.07   48.18
   2  -2   4  488.71   42.37
  -2  -2  -4  790.60   55.24
  -2   2   4  509.36   42.38
   2  -2   4  651.29   51.67
  -2  -2  -4  624.96   50.96
   2  -2   4  634.77   43.97
  -2  -2  -4  753.57   55.29
   2  -2   4  647.60   54.23
   2  -2   4  625.40   48.20
   2   2  -4  498.90   23.28
   2   2  -4  608.81   26.15
  -2  -2  -4  691.22   56.54
  -2   2   4  686.05   47.43
  -2  -2  -4  756.81   54.40
  -2  -2  -3   48.05   12.28
  -2  -2  -3   49.32   13.42
   2  -2   3   40.59   10.89
  -2  -2  -3   55.92   13.26
   2  -2   3   53.30   15.21
   2  -2   3   51.97   13.10
  -2   2   3   50.45   13.39
   2   2  -3   42.80    9.40
  -2   2   3   52.09   11.39
   2  -2   3   45.47   12.39
  -2  -2  -3   49.07   14.22
  -2  -2  -3   48.54   14.82
  -2   2   3   48.67   12.75
  -2   2   2  804.18   53.92
  -2  -2  -2  826.63   54.27
  -2   2   2  737.38   43.82
   2  -2   2  781.69   53.46
   2   2  -2  745.21   41.06
  -2  -2  -2  835.48   48.25
  -2  -2  -2  717.59   47.04
  -2   2   2  702.45   28.51
  -2  -2  -2  812.96   47.34
   2  -2   2  756.59   45.82
   2  -2   2  872.18   58.19
  -2   2   2  778.10   53.01
  -2   2   1   14.32    9.16
  -2  -2  -1    8.38    5.49
  -2   2   1    8.59    8.47
   2  -2   1   11.16    8.01
   2  -2   1    6.37    6.53
  -2   2   1    8.36    7.17
  -2   2   1    7.41    6.20
   2   2  -1    8.27    4.32
  -2  -2  -1    2.84    2.84
   2  -2   1   10.94    7.26
  -2   2   1    9.21    6.49
   2  -2   1    7.01    5.97
   2   2  -1    3.54    2.09
  -2  -2  -1    6.58    1.98
  -2   2   0  299.89   34.31
   2  -2   0  301.74   32.94
  -2  -2   0  301.15   24.44
   2   2   0  341.29   27.91
   2   2   0  310.53   25.10
  -2  -2   0  278.27   23.46
  -2   2   0  253.59   31.18
  -2  -2   0  274.86   24.60
   2   2   0  266.46   22.42
   2  -2   0  265.72   23.66
  -2   2   0  274.21   26.78
  -2  -2   0  322.31   25.39
   2  -2   0  344.87   38.01
  -2   2   0  274.06   32.44
   2   2   0  302.16   27.43
  -2  -2   0  284.49   28.76
   2  -2   0  333.89   36.44
  -2   2   0  321.26   33.37
   2  -2   0  357.38   34.99
  -2  -2   1    8.08    4.60
   2   2   1    6.21    3.86
  -2   2  -1    6.65    6.70
   2  -2  -1    8.20    6.35
  -2  -2   1    9.33    4.76
   2   2   1   11.76    6.17
  -2   2  -1    6.02    4.64
   2   2   1    3.19    3.03
   2  -2  -1    8.19    3.87
  -2   2  -1    8.32    5.45
   2  -2  -1    8.49    6.75
  -2   2  -1    8.58    6.02
   2   2   1    6.77    4.87
   2  -2  -1    4.75    6.03
  -2   2  -1    6.36    6.17
   2   2   1    6.87    4.84
   2  -2  -1    8.80    6.49
  -2   2  -1   15.04    9.00
  -2  -2   1    9.73    5.34
  -2  -2   2  650.04   38.86
   2   2   2  908.89   54.17
  -2   2  -2  777.59   56.11
  -2   2  -2  803.37   51.08
   2  -2  -2  766.18   41.67
  -2  -2   2  618.46   39.65
  -2   2  -2  732.77   46.63
   2  -2  -2  467.94   22.34
  -2   2  -2  799.54   54.06
  -2   2  -2  798.37   51.74
   2  -2  -2  819.15   50.96
  -2   2  -2  875.34   54.51
   2  -2  -2  848.56   53.41
   2   2   3   51.23   11.96
  -2  -2   3   38.45    7.61
   2  -2  -3   62.66   13.99
  -2   2  -3   44.31   12.70
  -2  -2   3   39.73   10.11
   2   2   3   55.57   13.80
  -2   2  -3   55.82   11.91
  -2   2  -3   58.12   15.64
   2   2   3   48.95   12.06
   2  -2  -3   52.76   12.47
   2   2   3   55.89   13.16
  -2  -2   3   49.17    8.45
  -2  -2   3   44.78    7.55
   2  -2  -3   53.61   11.05
  -2   2  -3   35.96   11.32
   2   2   4  759.73   56.82
  -2   2  -4  525.51   44.65
   2  -2  -4  781.95   51.88
  -2  -2   4  472.44   22.18
   2   2   4  635.48   46.71
  -2   2  -4  689.15   56.51
  -2   2  -4  472.66   40.97
   2  -2  -4  655.80   41.72
   2   2   4  748.16   51.66
  -2   2  -4  658.75   43.93
  -2  -2   4  551.17   24.89
  -2  -2   4  495.31   25.71
   2   2   4  607.55   45.08
   2  -2  -4  634.31   34.33
  -2  -2   5   49.01    8.06
   2   2   5   68.48   16.09
  -2  -2   5   62.40   12.79
   2   2   5   87.41   18.40
  -2   2  -5   76.65   19.99
   2  -2  -5  103.24   19.17
   2   2   5   79.07   18.18
  -2   2  -5   64.28   15.68
  -2  -2   5   60.74    8.27
   2   2   5   82.42   17.32
   2  -2  -5   72.38   12.11
   2   2   5   96.04   20.94
  -2   2  -5   68.60   13.34
  -2   2  -5   63.12   14.55
  -2  -2   6   83.17    9.65
  -2  -2   6  123.40   12.95
   2   2   6  140.07   24.38
   2   2   6  149.31   24.14
  -2   2  -6  156.01   30.26
   2   2   6  146.28   25.40
  -2   2  -6   80.62   15.57
  -2   2  -6   76.83   11.97
  -2  -2   6   76.91    9.28
   2   2   6  131.06   22.77
  -2   2  -6   67.22   15.99
   2   2   6  164.43   30.11
  -2   2  -7    7.63    5.69
   2  -2  -7    8.00    7.25
   2   2   7   -5.14    6.99
  -2  -2   7    2.48    1.68
  -2  -2   7    3.34    2.22
   2   2   7    5.98    7.27
  -2   2  -7    5.91    5.89
   2   2   7    4.04    5.10
  -2   2  -7    5.07    3.21
  -2  -2   7    5.63    4.64
  -2  -2   7    3.94    3.82
   2   2   7   -6.93    7.67
   2  -2  -8   39.89   11.89
   2   2   8   39.13   17.14
   2   2   8   43.78   15.23
  -2  -2   8   28.90    9.74
  -2   2  -8   54.86   20.53
   2  -2  -8   43.67   13.93
  -2   2  -8    7.76    2.95
   2   2   8   39.97   13.37
   2   2   8   40.01   15.75
   2   2   8   36.84   14.72
   2  -2  -9    7.44    6.53
   2   2   9    1.82    8.39
   2   2   9    7.02    4.49
  -2   2  -9   -0.46    4.00
  -2   2  -9   -0.23    7.27
   2  -2  -9    8.08    6.91
  -2  -2   9    5.85    6.64
   2   2   9    0.94    5.20
  -2  -2   9    7.36    5.53
   2   2   9    6.91    7.97
   2   2  10   17.15   12.05
  -2  -2  10   14.10    7.79
   2  -2 -10   31.82   10.96
   2   2  10    9.16    8.43
   2   2  10   12.27    9.57
  -2   2 -10    7.38    5.72
  -2   2 -10   10.37   12.80
  -2  -2  10   -1.37    4.70
   2   2  10   16.55   10.21
  -2   2 -10   16.38    8.36
   2  -2 -10   23.76   11.22
  -2  -2  10   17.20    7.12
   2   2  11    0.13    4.20
  -2   2 -11    0.43    1.63
   2   2  11   -0.30    7.61
  -2  -2  11    6.26    5.87
  -2  -2  11    1.83    3.32
   2   2  11    8.66    9.34
  -2  -2  11   -3.78    0.74
   2  -2 -11    9.40    8.35
  -2  -2  12    9.19    3.13
   2   2  12   13.90   12.01
  -2   2 -12   -2.43    2.38
  -2  -2  12   26.36   11.65
   2   2  12   17.89   14.29
   2   2  13   21.64   14.30
   2  -4  13   11.99   10.03
   2  -4  13    7.21    6.42
   2  -4  13   -6.12    5.14
   2  -4  12   12.20   14.85
   2  -4  12   -2.66    3.49
  -2   4  12    6.62    6.72
   2  -4  12   -0.51    4.74
  -2   4  12    1.10    4.21
   2  -4  11    4.87    7.72
  -2  -4 -11    4.94    3.81
   2  -4  11    9.66   10.47
   2  -4  11   10.19    7.92
  -2   4  11    1.34    7.09
  -2   4  11    6.83    3.85
  -2   4  10   16.77   10.39
   2  -4  10    3.79    4.80
   2  -4  10   -0.58    6.76
   2  -4  10    3.70    5.35
  -2  -4 -10   17.97   15.86
   2  -4  10    1.67    5.67
   2  -4  10   20.44   10.17
  -2  -4 -10   26.65   13.73
  -2   4  10    2.60    5.88
  -2   4  10   16.19   12.60
  -2  -4 -10    3.72    6.45
  -2   4   9   14.91    9.92
  -2   4   9   21.81   11.06
  -2  -4  -9   15.45    7.46
  -2   4   9   19.70    9.79
   2  -4   9   18.88   15.74
  -2  -4  -9   33.69   22.66
  -2  -4  -9   12.76    9.43
   2  -4   9   10.87    7.36
  -2  -4  -9    8.81    7.11
  -2   4   9   21.27   12.67
   2  -4   9   17.28   10.24
  -2   4   9   16.38    8.79
  -2   4   8   47.50   16.95
   2  -4   8   34.23   12.84
  -2  -4  -8   35.13   13.98
  -2   4   8   44.26   15.92
   2  -4   8   23.06   11.00
  -2   4   8   50.72   15.67
  -2  -4  -8   51.91   16.02
  -2  -4  -8   73.77   28.00
   2  -4   8   30.44   12.92
  -2  -4  -8   33.99   12.64
  -2  -4  -8   59.48   16.59
  -2   4   8   35.89   12.14
  -2   4   7   55.44   17.00
   2  -4   7   39.85   12.19
  -2  -4  -7   56.05   18.96
  -2   4   7   48.69   17.50
   2  -4   7   16.99    8.34
  -2   4   7   31.40   11.63
  -2  -4  -7   37.08   11.14
   2  -4   7   31.15   15.14
   2  -4   7   26.39   11.54
  -2  -4  -7   40.65   14.63
   2  -4   7   29.34   10.76
  -2  -4  -7   60.97   18.47
  -2   4   7   23.37   12.77
  -2   4   6   47.70   14.32
   2  -4   6   41.03   11.11
   2  -4   6   44.16   15.80
  -2  -4  -6   42.53   15.37
  -2  -4  -6   53.26   18.26
   2  -4   6   36.42   12.38
  -2   4   6   47.30   16.29
   2  -4   6   21.66    8.73
  -2   4   6   42.30   12.93
  -2  -4  -6   48.86   15.50
   2  -4   6   28.01    9.82
  -2  -4  -6   39.50   11.29
  -2  -4  -6   62.66   16.54
  -2   4   6   54.27   17.06
  -2   4   6   23.96   13.79
   2  -4   5   58.81   14.64
  -2  -4  -5   97.04   24.51
  -2  -4  -5   75.17   12.13
  -2   4   5   68.22   26.99
   2  -4   5   51.26   14.85
  -2   4   5  100.12   19.21
  -2   4   5   95.06   22.36
  -2  -4  -5  103.49   22.05
   2  -4   5   49.71   14.94
  -2   4   5   86.51   20.25
  -2  -4  -5   77.55   19.21
   2  -4   5   72.13   20.08
  -2  -4  -5   90.39   20.69
   2  -4   5   73.89   14.66
  -2   4   5   84.25   19.65
  -2  -4  -5   74.55   16.78
  -2  -4  -4   11.27    1.98
   2  -4   4    2.51    4.74
  -2   4   4   24.84    9.08
  -2  -4  -4   18.38    5.94
   2  -4   4   15.55    6.79
   2  -4   4   11.57    5.94
  -2  -4  -4   25.35   10.64
  -2   4   4   30.09   11.95
   2  -4   4   11.04    6.35
  -2  -4  -4   28.03    9.69
  -2   4   4   19.26    9.46
   2  -4   4    8.63    7.15
  -2  -4  -4   22.59    9.83
  -2   4   4   25.92    9.86
  -2  -4  -4   19.14    8.23
  -2   4   4   19.08    7.00
  -2  -4  -3  271.86   36.01
   2  -4   3  200.95   30.72
  -2   4   3  221.80   32.86
  -2  -4  -3  244.05   24.21
  -2   4   3  255.40   28.75
   2   4  -3  220.48   18.82
   2  -4   3  217.23   32.85
  -2   4   3  246.40   32.39
  -2  -4  -3  278.23   32.65
  -2   4   3  234.95   33.82
  -2  -4  -3  247.97   30.22
   2  -4   3  263.76   35.71
  -2  -4  -3  273.34   30.94
   2  -4   3  222.04   31.75
  -2   4   3  257.76   32.59
  -2  -4  -3  273.67   34.20
   2  -4   3  223.57   29.48
  -2   4   2  598.46   48.75
   2  -4   2  605.25   52.96
   2   4  -2  622.39   34.66
  -2  -4  -2  687.35   48.14
   2  -4   2  514.71   49.26
  -2  -4  -2  659.47   47.40
   2  -4   2  708.22   53.73
  -2  -4  -2  614.56   41.91
  -2   4   2  637.67   45.65
  -2   4   2  584.60   51.54
  -2  -4  -2  620.42   39.66
  -2  -4  -2  667.45   50.34
  -2   4   2  626.12   50.49
   2   4  -2  527.16   33.50
  -2  -4  -2  664.86   54.16
   2  -4   2  591.34   55.45
  -2  -4  -1  421.85   35.75
   2   4  -1  360.01   27.11
  -2   4   1  360.40   39.78
   2   4  -1  333.39   23.59
  -2  -4  -1  371.90   34.61
  -2  -4  -1  364.49   30.91
  -2   4   1  365.72   37.90
   2  -4   1  367.56   42.62
  -2   4   1  361.90   38.91
  -2   4   0    7.68    5.86
   2  -4   0    9.06   10.02
  -2   4   0    8.11    5.60
   2   4   0    6.07    6.24
  -2  -4   0    6.57    5.22
  -2   4   0    0.99    4.61
  -2  -4   0    4.79    4.69
   2  -4   0    6.87    9.77
  -2   4   0    2.41    4.32
   2   4   0    4.72    6.71
  -2   4   0    2.87    4.36
   2  -4   0    7.49    6.89
  -2  -4   0    9.53    5.83
   2   4   0    5.51    4.68
   2   4   0    8.81    5.30
   2  -4   0    6.91    7.45
   2  -4  -1  418.36   41.92
  -2   4  -1  351.80   40.91
   2   4   1  404.56   33.22
  -2  -4   1  393.52   28.55
  -2  -4   1  421.57   31.03
  -2   4  -1  431.81   40.41
   2  -4  -1  393.00   30.53
   2  -4  -1  366.67   35.92
  -2   4  -1  406.75   39.24
  -2  -4   1  407.01   34.89
   2  -4  -1  397.73   42.60
   2   4   1  392.01   36.10
  -2   4  -1  347.96   43.31
  -2   4  -1  382.66   38.31
  -2   4  -2  553.36   52.14
   2  -4  -2  692.25   53.08
   2   4   2  671.09   45.73
  -2  -4   2  621.88   31.74
   2   4   2  613.22   44.43
   2   4   2  702.41   52.64
  -2   4  -2  599.66   56.79
   2  -4  -2  713.46   57.66
  -2  -4   2  652.03   39.25
  -2   4  -2  683.38   46.82
   2  -4  -2  652.83   45.22
   2  -4  -2  569.44   31.94
  -2   4  -2  710.59   56.19
   2   4   2  669.95   46.83
  -2   4  -2  595.73   46.36
  -2  -4   2  453.23   28.15
  -2   4  -3  184.10   24.94
   2   4   3  286.90   31.91
   2   4   3  267.28   30.25
  -2  -4   3  231.86   16.27
   2   4   3  253.99   28.72
   2  -4  -3  127.65   11.61
  -2   4  -3  289.02   37.97
   2  -4  -3  274.65   28.73
  -2   4  -3  286.15   29.49
  -2  -4   3  152.69   15.82
   2   4   3  277.01   36.29
   2  -4  -3  295.67   36.29
  -2   4  -3  206.57   33.37
   2  -4  -3  306.62   35.74
  -2  -4   3  183.40   15.79
   2   4   4   30.69   10.28
  -2  -4   4   18.44    3.69
   2  -4  -4   27.93   10.96
   2   4   4   27.31   10.34
  -2  -4   4   12.74    3.77
   2   4   4   27.93    8.44
  -2   4  -4   11.61    8.54
  -2   4  -4    7.92    3.55
  -2   4  -4   25.68    7.63
   2  -4  -4   26.54    8.98
   2   4   4   16.14    4.75
  -2  -4   4   11.85    3.60
  -2   4  -4   14.82    7.71
  -2   4  -5   32.31    7.94
   2  -4  -5   81.54   15.36
   2   4   5   94.55   21.44
   2  -4  -5  108.30   22.51
  -2   4  -5   51.77   16.57
  -2   4  -5   97.31   15.16
  -2   4  -5   76.83   19.63
   2   4   5   80.47   17.42
   2   4   5   90.27   19.79
   2   4   5   60.09   13.10
  -2   4  -5   56.90   10.53
   2   4   5  107.44   22.12
   2  -4  -6   62.75   17.55
   2   4   6   51.67   17.32
  -2   4  -6    9.92    3.67
   2  -4  -6   52.98   12.42
  -2   4  -6    9.35    3.49
  -2   4  -6   35.21    9.95
  -2  -4   6   46.92   13.64
   2   4   6   42.18   12.61
  -2   4  -6   46.27   11.33
  -2  -4   6   36.92    9.63
  -2   4  -6   24.75   12.07
   2   4   6   38.58   11.65
   2   4   7   25.18   11.37
   2  -4  -7   55.25   16.87
  -2  -4   7   12.09    4.65
   2   4   7   57.36   18.50
  -2   4  -7   48.21   18.08
  -2  -4   7   34.73   14.56
   2  -4  -7   28.67    9.61
  -2  -4   7   27.20    9.55
   2   4   7   42.09   13.11
  -2   4  -7   32.95   12.25
   2  -4  -7   36.18    7.48
  -2  -4   7   12.92    3.19
   2   4   7   41.61   13.81
   2   4   8   49.97   16.71
  -2   4  -8   31.88   11.55
  -2   4  -8   37.02   15.28
  -2  -4   8   23.79   12.36
  -2   4  -8   19.81    9.90
  -2  -4   8   40.78   13.14
   2   4   8   36.98   12.83
   2   4   8   42.72   17.75
   2  -4  -8    5.87    6.10
  -2  -4   8   16.82    5.58
   2   4   8   37.67   14.70
   2   4   9   28.44   14.47
   2   4   9    8.60    6.67
  -2   4  -9   15.38    8.29
  -2   4  -9   16.72   11.29
  -2  -4   9    8.98    7.35
  -2  -4   9   19.47   11.73
   2   4   9   22.00   13.37
  -2  -4   9   10.79    4.90
   2   4   9   23.31   12.98
   2   4  10   18.01   13.43
   2   4  10    1.04    3.54
  -2   4 -10    8.89    9.21
  -2  -4  10    5.53    7.33
   2  -4 -10    8.84   10.48
  -2   4 -10    5.45    7.67
  -2  -4  10    1.30    5.75
  -2  -4  10    3.82    3.54
   2   4  10   12.99   11.63
   2   4  11    4.80    5.55
  -2  -4  11    2.11    2.25
  -2  -4  11    6.22    6.98
   2   4  11   10.64   13.00
  -2  -4  11    6.09    7.18
   2   4  11   12.92   11.91
   2  -4 -11   11.13    8.23
  -2  -4  12    3.28    3.81
  -2  -4  12    2.87    4.92
   2   4  12  -11.10   10.37
   2  -4 -12    7.18    7.85
   2  -6  12   13.61    8.23
   2  -6  12    6.30    6.59
   2  -6  12   11.17    5.58
  -2  -6 -11    8.70    7.49
  -2   6  11    9.96    9.21
   2  -6  11    1.53    8.34
   2  -6  11   17.63   11.38
  -2   6  11   12.52   10.13
  -2   6  11    4.11    3.85
   2  -6  11   10.13    7.00
  -2   6  11   17.88   10.09
  -2   6  10   13.92    7.60
  -2  -6 -10    8.80   11.74
   2  -6  10   35.89   14.48
  -2   6  10   14.21   11.71
   2  -6  10   26.17   11.74
  -2   6  10   11.33    7.96
   2  -6  10   19.77   10.35
  -2   6  10   15.36    8.46
  -2  -6 -10   28.21   17.52
  -2  -6 -10   16.65   13.72
   2  -6  10    8.72   14.16
  -2  -6 -10   13.11    8.84
   2  -6  10   21.47   13.34
  -2  -6  -9   30.82   14.53
   2  -6   9   24.19   10.30
  -2   6   9   37.93   17.14
   2  -6   9   17.41    9.44
  -2   6   9   45.92   18.17
  -2  -6  -9   19.87   11.48
  -2  -6  -9   33.48   17.07
  -2   6   9   31.86   14.07
  -2  -6  -9   62.83   32.49
   2  -6   9   43.21   21.82
  -2  -6  -9   18.57   11.66
   2  -6   9   19.02   11.33
  -2   6   9   29.48   15.13
  -2   6   9   22.93   12.30
   2  -6   8   13.28    9.94
  -2  -6  -8   33.51   15.42
  -2  -6  -8   36.59   18.08
   2  -6   8   36.69   13.36
  -2   6   8   25.93   14.43
  -2  -6  -8   39.12   17.74
  -2   6   8   22.33   13.30
  -2  -6  -8   31.83   15.43
  -2   6   8   14.79   11.20
   2  -6   8   37.29   20.84
  -2  -6  -8   70.04   29.15
  -2   6   8   18.89   11.83
  -2   6   8   29.15   14.47
  -2  -6  -7  206.26   40.20
  -2   6   7  132.86   26.80
   2  -6   7  112.88   22.13
  -2   6   7  137.31   25.55
   2  -6   7   91.61   23.09
  -2   6   7  189.66   36.30
  -2   6   7  155.95   27.67
  -2  -6  -7  179.05   32.46
  -2  -6  -7  161.50   30.64
   2  -6   7  150.28   35.74
   2  -6   7  120.17   24.45
  -2  -6  -7  258.32   40.56
  -2   6   7  176.92   33.10
   2  -6   7  107.49   26.14
  -2  -6  -6  164.28   30.16
  -2   6   6  126.32   26.17
   2  -6   6  102.95   22.46
  -2  -6  -6  172.88   34.80
  -2  -6  -6   88.40   13.32
  -2   6   6   98.98   22.78
   2  -6   6  110.56   22.18
  -2   6   6  107.14   20.62
   2  -6   6   54.67   16.79
   2  -6   6  120.51   28.05
  -2   6   6  127.67   28.90
   2  -6   6   81.41   20.25
   2  -6   6   69.69   15.39
  -2   6   5  125.38   26.45
   2  -6   5   85.90   22.12
  -2  -6  -5  128.64   24.13
   2  -6   5   58.94   17.80
  -2   6   5  113.80   26.17
   2  -6   5  117.80   26.80
  -2  -6  -5  144.83   28.33
  -2   6   5  117.22   22.18
  -2   6   5  103.48   24.74
   2  -6   5   98.58   22.94
  -2  -6  -5  119.60   26.97
   2  -6   5   96.24   22.43
   2  -6   5   99.87   19.86
   2  -6   4  152.35   30.48
  -2   6   4  171.02   30.08
  -2  -6  -4  220.87   33.04
   2  -6   4  143.01   26.28
  -2  -6  -4  192.30   29.52
  -2  -6  -4  184.59   27.94
   2  -6   4  200.76   35.03
  -2   6   4  187.13   28.17
  -2   6   4  168.22   28.30
   2  -6   4  202.41   33.11
  -2   6   4  186.91   32.48
   2   6  -4  142.44   13.46
   2  -6   4  121.89   26.04
  -2  -6  -4  213.29   35.31
   2   6  -4  112.64   11.10
   2  -6   4  136.19   28.04
   2   6  -3  961.53   40.54
   2  -6   3  652.24   59.69
  -2   6   3 1032.25   74.18
   2  -6   3  892.56   67.46
  -2   6   3  987.39   71.01
  -2  -6  -3 1091.26   71.26
  -2   6   3  928.05   71.48
  -2  -6  -3 1032.72   68.15
   2  -6   3 1087.88   76.11
  -2  -6  -3  912.36   57.32
  -2   6   3  982.31   62.75
  -2   6   3  828.46   63.98
   2  -6   3  993.97   69.76
   2  -6   3  848.83   66.06
   2  -6   3  863.12   73.33
  -2  -6  -3  987.19   73.59
   2  -6   2  334.04   42.16
  -2   6   2  421.79   45.79
   2   6  -2  390.13   29.24
  -2  -6  -2  422.58   40.86
  -2   6   2  388.49   46.62
  -2  -6  -2  473.50   45.36
  -2  -6  -2  381.46   36.93
   2  -6   2  474.26   46.84
  -2   6   2  409.97   40.58
   2  -6   2  385.73   45.26
   2   6  -2  435.38   27.89
   2   6  -2  262.34   16.98
  -2  -6  -2  454.92   37.40
  -2   6   2  394.14   42.27
   2  -6   2  423.37   44.19
  -2   6   2  407.43   45.47
  -2  -6  -2  463.52   43.90
   2  -6   2  380.54   41.76
  -2  -6  -2  355.13   41.24
   2   6  -2  342.35   33.75
   2  -6   2  399.95   48.45
  -2   6   1  856.06   64.07
  -2  -6  -1  764.86   58.44
   2  -6   1  915.79   63.55
   2   6  -1  818.24   44.91
  -2  -6  -1  920.35   56.95
  -2   6   1  866.27   70.56
   2   6  -1  824.55   41.91
   2  -6   1  991.72   63.68
   2   6  -1  736.88   38.82
   2  -6   1  918.50   70.40
  -2   6   1  720.68   55.16
  -2  -6  -1  906.24   53.19
  -2   6   1  835.44   60.44
   2  -6   1  866.83   62.06
   2  -6   1  960.05   72.10
  -2  -6  -1  912.60   61.30
  -2  -6   0  833.17   56.40
  -2  -6   0  689.04   53.50
   2   6   0  726.96   55.19
  -2  -6   0  835.39   54.48
  -2   6   0  733.76   56.90
   2  -6   0  721.26   56.56
  -2   6   0  617.64   53.21
   2  -6   0  624.24   55.14
   2  -6   0  754.45   62.24
  -2   6   0  686.44   57.12
  -2   6   0  749.71   57.55
  -2  -6   0  746.45   53.03
   2  -6   0  790.87   60.53
  -2  -6   0  814.41   50.88
   2   6   0  752.52   48.27
  -2  -6   1  921.35   50.06
   2   6   1  905.45   54.99
   2   6   1  867.40   53.27
  -2  -6   1  852.50   52.58
  -2   6  -1  721.86   64.85
   2  -6  -1  866.93   60.99
   2  -6  -1  882.40   65.07
  -2   6  -1  794.17   63.57
  -2   6  -1  975.50   64.65
   2  -6  -1  829.64   60.97
  -2  -6   1  946.75   59.11
  -2  -6   1  807.25   52.44
   2   6   1  870.40   60.60
  -2   6  -1  962.04   69.50
  -2   6  -1  856.65   59.37
   2   6   1  866.49   56.57
   2  -6  -1  932.69   65.94
  -2  -6   2  359.42   32.67
   2   6   2  441.59   44.53
   2  -6  -2  443.87   49.10
   2  -6  -2  474.72   47.53
  -2   6  -2  374.76   45.51
  -2   6  -2  484.87   43.98
   2  -6  -2  341.78   40.42
  -2  -6   2  478.93   41.57
  -2  -6   2  467.63   32.87
   2   6   2  409.01   38.81
  -2  -6   2  420.03   31.89
   2   6   2  446.01   39.75
   2  -6  -2  441.07   33.31
  -2   6  -2  466.30   47.20
   2  -6  -2  471.47   43.90
  -2   6  -2  340.14   44.52
  -2   6  -2  287.08   44.82
   2  -6  -2  435.67   45.37
   2   6   2  451.13   41.30
  -2   6  -2  382.51   38.05
  -2  -6   2  287.31   28.89
  -2  -6   3  912.06   40.51
   2   6   3 1040.13   65.89
  -2   6  -3 1137.05   76.84
   2  -6  -3  692.42   36.46
   2  -6  -3 1074.68   65.08
   2   6   3  949.60   61.27
  -2   6  -3 1034.25   61.57
   2  -6  -3  836.24   65.74
  -2  -6   3 1143.77   66.64
   2  -6  -3 1131.39   76.61
  -2   6  -3  839.12   70.41
   2   6   3 1085.45   73.88
   2  -6  -3 1100.07   78.80
  -2  -6   3  724.68   42.42
  -2   6  -3  800.06   50.29
   2   6   3 1061.82   67.56
   2  -6  -3 1049.10   70.63
   2   6   4  212.49   31.25
  -2  -6   4  160.44   13.58
  -2   6  -4  214.07   36.16
   2  -6  -4  183.71   25.47
  -2   6  -4  193.61   25.96
  -2  -6   4  224.08   29.56
  -2   6  -4  116.38   17.11
   2   6   4  243.00   34.04
   2  -6  -4  199.31   30.73
   2  -6  -4  232.09   34.97
   2   6   4  218.35   33.38
  -2   6  -4  142.67   28.51
   2   6   4  193.27   27.78
   2  -6  -5  148.13   24.20
   2   6   5  115.92   21.89
  -2  -6   5   45.12    6.99
  -2   6  -5  129.67   20.15
  -2  -6   5  136.63   23.35
   2  -6  -5  126.05   23.21
  -2   6  -5   60.53   10.35
  -2   6  -5   95.01   24.06
   2   6   5  113.64   22.92
   2   6   5  123.84   23.20
   2   6   6  166.64   30.20
   2  -6  -6  126.76   21.83
   2   6   6  145.22   26.35
  -2  -6   6  114.90   21.72
  -2   6  -6  131.14   20.82
  -2  -6   6  121.08   24.96
  -2   6  -6  118.66   28.61
   2   6   6  183.35   33.04
   2  -6  -6  131.20   25.17
   2   6   6  147.19   31.14
   2  -6  -6  137.47   29.02
  -2   6  -6   62.13   19.06
   2   6   7  194.78   34.69
  -2   6  -7  117.34   21.34
   2   6   7  191.60   32.28
   2  -6  -7  190.19   27.97
  -2  -6   7  182.68   32.74
  -2   6  -7  142.45   33.02
  -2  -6   7  177.50   29.36
  -2   6  -7  139.11   20.44
   2   6   7  224.58   38.38
   2  -6  -7  152.04   27.80
  -2   6  -7  120.62   25.53
   2   6   8   37.83   17.59
   2  -6  -8    6.73    6.95
   2   6   8   50.80   20.01
   2   6   8   36.68   15.69
  -2   6  -8   26.56   10.98
  -2  -6   8   27.41   13.30
  -2   6  -8   35.18   16.94
   2  -6  -8   25.46   12.08
  -2  -6   8   24.11   12.11
  -2   6  -8    8.17    8.11
   2   6   8   40.86   16.55
   2  -6  -8   23.21    8.61
   2   6   9   44.38   21.34
  -2   6  -9   16.50    8.14
  -2  -6   9   21.53   13.91
   2  -6  -9   30.76   15.40
   2  -6  -9   38.44   10.12
   2   6   9   44.36   20.37
  -2  -6   9   24.20   13.05
  -2  -6  10    0.95    8.85
  -2  -6  10    6.21    2.52
  -2  -6  10   12.54    9.24
   2   6  10   23.40   16.47
  -2   6 -11    0.63    1.44
  -2  -6  11    7.19    3.74
   2  -6 -11    7.38   11.28
  -2  -6  11    8.74    9.68
   2   6  11   10.02   13.99
  -2  -6  12    5.88    7.10
   2  -8  12    7.60    3.81
   2  -8  11    2.29    7.71
  -2  -8 -11    3.04    5.80
  -2  -8 -11   14.87   15.31
  -2   8  11   -3.95    4.17
  -2   8  11    0.76    3.02
  -2   8  10   20.33   14.98
  -2  -8 -10   35.67   20.40
   2  -8  10   26.06   16.58
   2  -8  10   12.19    5.75
  -2   8  10   11.36   10.30
   2  -8  10    0.99    7.27
  -2   8  10   19.42   14.15
   2  -8  10    2.01    5.59
  -2  -8 -10    7.94    8.12
  -2  -8  -9   14.47   10.73
   2  -8   9    8.00    4.58
  -2   8   9   17.61   12.34
   2  -8   9    7.12    8.89
  -2   8   9   17.98   12.30
   2  -8   9   10.78   12.34
  -2  -8  -9   -1.01    3.21
   2  -8   9    8.98    7.28
   2  -8   9    6.00    6.71
   2  -8   9    9.33    6.20
  -2   8   9   19.52   13.67
  -2   8   8    4.22    6.57
  -2   8   8    7.69    8.54
  -2  -8  -8   -6.66    2.91
  -2  -8  -8    4.89   11.16
   2  -8   8   -2.01    6.24
   2  -8   8   13.51   10.30
  -2   8   8    6.98   10.53
   2  -8   8    0.94    6.00
   2  -8   8   -6.22    8.35
   2  -8   7   22.58   12.92
  -2   8   7   52.63   20.80
   2  -8   7   16.99    9.22
  -2   8   7   32.54   13.65
  -2  -8  -7   31.80   13.33
  -2  -8  -7   26.90   13.18
   2  -8   7   16.89   10.77
  -2  -8  -7   54.02   23.89
  -2  -8  -7   39.99   17.90
   2  -8   7    6.97    5.33
  -2  -8  -7   14.74    9.40
   2  -8   7   12.72    8.54
   2  -8   6   13.34   10.29
   2  -8   6    5.62    3.83
  -2   8   6   14.61    7.87
  -2  -8  -6   21.95   13.89
   2  -8   6   11.07    8.64
  -2   8   6    4.90    4.57
  -2   8   6   29.55   13.97
  -2  -8  -6   16.29    9.57
  -2   8   6   22.75   12.92
  -2  -8  -6   13.47    8.88
  -2  -8  -6   25.92   11.36
  -2  -8  -6   22.40   11.07
   2  -8   6   17.86    9.15
  -2  -8  -6   18.42    8.75
  -2   8   5  124.25   25.85
   2  -8   5  124.61   29.12
  -2  -8  -5  144.11   22.86
  -2   8   5  125.59   25.34
  -2   8   5  115.98   28.85
   2  -8   5   60.92   18.95
   2  -8   5   78.58   19.74
  -2  -8  -5  143.83   27.84
  -2   8   5  147.50   31.92
  -2  -8  -5  153.91   26.42
   2  -8   5  143.31   31.07
   2  -8   5  123.62   26.17
   2  -8   5   99.79   25.16
  -2  -8  -5  179.01   32.70
  -2   8   5  183.26   34.03
   2   8  -4  108.59   13.77
  -2   8   4  102.56   24.25
   2  -8   4   57.84   17.60
  -2  -8  -4  115.64   24.21
  -2   8   4  102.12   26.01
  -2  -8  -4  101.20   23.35
   2  -8   4  116.09   27.85
   2  -8   4   93.00   23.90
  -2   8   4  103.87   22.90
  -2  -8  -4  113.93   19.97
  -2   8   4  104.79   23.16
   2  -8   4  132.73   28.86
  -2  -8  -4  135.94   29.37
   2   8  -4   66.91   13.50
   2  -8   4  101.59   28.09
  -2   8   4  125.63   26.89
  -2  -8  -4  139.62   27.64
   2  -8   4   78.90   22.24
   2   8  -3  161.93   19.19
  -2  -8  -3  160.50   26.58
  -2   8   3  152.65   31.85
  -2  -8  -3  163.06   29.33
   2  -8   3  158.52   32.89
  -2  -8  -3  171.88   24.95
  -2   8   3  199.92   31.63
   2  -8   3  155.40   28.55
   2  -8   3  174.86   31.52
  -2   8   3  173.13   29.24
   2  -8   3  207.22   34.16
  -2  -8  -3  149.18   24.31
   2  -8   3  143.23   28.21
  -2   8   3  167.75   31.90
  -2  -8  -3  175.05   28.29
   2  -8   3  168.69   30.34
   2  -8   2    4.19    5.26
   2   8  -2    4.72    3.37
  -2   8   2    5.83    4.52
   2  -8   2    9.03    5.35
  -2  -8  -2   14.10    5.84
   2  -8   2   12.20    8.02
  -2  -8  -2    9.79    8.39
  -2   8   2    7.49    7.99
  -2  -8  -2   -4.18    8.11
  -2   8   2   -3.06    8.06
  -2   8   2    5.90    5.43
   2   8  -2    3.88    2.26
  -2  -8  -2   12.73    8.73
   2  -8   2   10.88   10.48
  -2  -8  -2   15.81    8.57
   2  -8   2    5.37    4.40
  -2   8   2    4.57    2.02
  -2  -8  -1  215.26   29.74
   2   8  -1  218.33   25.90
  -2   8   1  209.29   36.56
  -2  -8  -1  203.79   31.67
   2  -8   1  273.94   37.22
  -2  -8  -1  231.30   29.51
  -2   8   1  207.47   30.97
   2  -8   1  246.81   38.45
  -2  -8  -1  205.35   33.35
   2  -8   1  236.73   38.66
   2  -8   1  253.34   38.32
  -2   8   1  176.80   28.61
  -2   8   1  216.07   34.91
  -2  -8  -1  179.30   28.36
   2  -8   1  192.57   31.77
  -2   8   0  298.37   39.93
  -2  -8   0  316.61   35.55
   2   8   0  319.74   35.22
  -2   8   0  287.04   45.56
   2  -8   0  332.18   37.52
  -2   8   0  267.61   37.64
   2  -8   0  314.47   40.79
   2   8   0  283.69   29.08
  -2  -8   0  285.39   38.66
   2  -8   0  277.22   40.25
   2   8   0  295.01   37.95
   2  -8   0  296.50   42.55
  -2  -8   0  309.95   35.24
   2  -8   0  316.67   41.99
  -2   8   0  330.96   41.04
  -2  -8   0  290.67   37.63
  -2   8   0  320.96   39.59
   2  -8   0  317.50   41.54
  -2  -8   0  270.29   35.37
  -2   8  -1  167.42   33.29
   2   8   1  214.99   33.37
  -2  -8   1  182.51   28.27
   2  -8  -1  220.11   35.90
   2  -8  -1  212.22   36.66
   2  -8  -1  187.31   31.88
  -2   8  -1  260.51   35.76
  -2  -8   1  200.13   27.19
  -2   8  -1  206.72   34.60
   2   8   1  232.06   30.65
  -2   8  -1  202.01   37.79
  -2  -8   1  226.33   28.19
   2  -8  -1  241.08   29.99
   2   8   1  221.88   27.59
   2  -8  -1  227.47   32.13
  -2  -8   1  232.38   28.69
   2   8   1  213.66   29.76
  -2   8  -1  214.80   31.01
  -2  -8   1  182.51   27.60
   2  -8  -1  239.24   37.01
  -2  -8   2    3.14    1.67
   2  -8  -2   10.81    6.43
   2   8   2   13.53    8.71
   2  -8  -2    7.07    4.25
  -2  -8   2    1.15    5.02
  -2   8  -2   10.16    9.17
  -2   8  -2   12.74   12.69
  -2  -8   2    7.81    6.03
   2  -8  -2   11.14    7.26
  -2   8  -2    4.65    3.24
  -2  -8   2   15.04    5.67
   2   8   2   15.71    9.29
   2   8   2   -1.28    5.73
   2  -8  -2    8.34    6.63
   2  -8  -2    0.20    5.43
  -2   8  -2   10.31    5.24
  -2  -8   2   10.71    5.39
   2   8   3  187.64   28.36
  -2  -8   3  198.90   22.89
  -2  -8   3  179.55   22.91
   2  -8  -3  181.46   28.94
   2   8   3  154.99   25.67
  -2   8  -3  186.68   27.66
   2  -8  -3  157.17   29.50
  -2  -8   3  201.84   29.15
   2  -8  -3  196.74   34.15
  -2  -8   3  153.02   22.22
   2   8   3  170.02   30.70
   2  -8  -3  186.52   32.21
  -2   8  -3  159.03   23.03
  -2   8  -3  104.39   24.78
   2   8   4  108.78   23.23
  -2  -8   4  112.95   16.22
   2   8   4  138.75   27.27
  -2   8  -4  110.13   21.75
   2  -8  -4   89.51   22.94
  -2  -8   4  143.27   24.47
  -2  -8   4   78.16   11.99
   2   8   4  134.53   27.67
  -2   8  -4   66.19   14.10
  -2  -8   4   60.01   13.10
   2   8   4  137.78   27.68
   2  -8  -4  103.41   23.58
   2   8   5  182.87   32.12
  -2  -8   5  132.78   14.58
   2   8   5  155.82   27.72
  -2  -8   5   82.14    8.69
   2   8   5  141.21   28.16
   2  -8  -5  184.76   36.06
  -2  -8   5  135.54   22.42
  -2   8  -5  165.86   26.26
  -2   8  -5   85.36   23.80
  -2  -8   5   73.65   12.34
   2   8   5  181.76   34.19
   2  -8  -5  131.63   26.13
   2   8   6   26.44   13.31
  -2  -8   6   23.05   12.46
  -2   8  -6   27.50   12.61
  -2  -8   6   15.27    7.65
   2  -8  -6   18.01    8.96
   2   8   6   27.34   13.16
  -2  -8   6    8.13    3.64
   2  -8  -6   28.40   13.32
   2   8   6   15.77   10.91
  -2  -8   7   19.50    4.47
   2   8   7   30.54   14.39
   2  -8  -7   42.15   17.95
  -2   8  -7   14.53    7.97
   2   8   7   38.01   16.25
  -2  -8   7   28.76   13.85
  -2  -8   7   25.02   13.47
  -2   8  -7   30.01   11.99
   2  -8  -7   29.92   13.01
   2   8   7   36.83   13.88
   2   8   7   70.70   20.95
  -2  -8   8    2.89    1.94
  -2   8  -8    5.44    5.62
   2   8   8   -5.25    8.26
  -2  -8   8   -9.00   10.14
   2  -8  -8    8.12    8.99
  -2  -8   8    9.18    9.88
  -2  -8   8    3.41    1.90
   2   8   8    6.80    9.65
   2   8   8    5.85    8.08
   2  -8  -8    7.29    8.85
   2   8   9    4.63    3.63
   2  -8  -9    8.87    6.97
  -2  -8   9   13.51    9.17
   2   8   9    1.71    7.07
   2   8   9   10.99    9.29
   2  -8 -10    8.56    7.47
   2   8  10    0.30    7.67
  -2   8 -10    7.08    3.85
   2   8  10   12.05    9.19
   2   8  11    0.02    2.65
   2   8  11   -4.28    3.67
  -2  -8  11   -9.59    4.80
  -2  -8  12   18.33   14.79
   2 -10  11   -6.67   11.19
   2 -10  11    0.72    3.71
   2 -10  11    4.41    3.98
  -2 -10 -11    9.47   11.54
  -2  10  10   10.08   10.63
  -2 -10 -10   10.41   12.90
  -2 -10 -10   -2.92   10.00
  -2  10  10    3.49    5.04
  -2 -10 -10    3.59    7.62
   2 -10  10    9.18    9.13
   2 -10  10   -9.68    9.53
   2 -10   9   17.50    9.76
   2 -10   9   19.01    9.69
  -2 -10  -9   27.98   16.13
  -2  10   9   31.07   17.71
  -2 -10  -9   33.51   19.06
   2 -10   9   11.06   13.98
  -2 -10  -9   18.32   16.30
  -2  10   9   11.94    9.02
   2 -10   9   15.61    9.20
  -2  10   9   21.94   14.53
   2 -10   9   18.25   12.21
  -2 -10  -8   15.74   16.80
   2 -10   8    2.69    7.08
   2 -10   8   -5.69    3.79
  -2  10   8   13.84   13.14
  -2 -10  -8    3.19    4.30
  -2  10   8   35.75   19.23
  -2 -10  -8    8.56   10.46
  -2  10   8   21.20   14.77
   2 -10   8   -1.59    5.11
  -2 -10  -8  -10.91    5.23
  -2  10   8   -3.41    5.31
   2 -10   8  -20.90   13.16
   2 -10   8   -2.59    2.24
  -2  10   8    3.10    8.79
   2 -10   8    4.46    8.32
  -2 -10  -8    3.31    5.69
  -2  10   7   26.30   14.79
  -2 -10  -7   -5.09   10.13
   2 -10   7    4.46    3.51
  -2  10   7   21.63   14.36
  -2 -10  -7   18.19   11.12
  -2 -10  -7   19.66   14.02
  -2  10   7   18.17   10.32
   2 -10   7   22.58   14.49
  -2 -10  -7   39.13   22.51
  -2  10   7   -2.28    9.63
   2 -10   7   18.96   13.68
  -2 -10  -7    2.82    3.04
   2 -10   7   14.78   11.75
  -2 -10  -7   11.65    8.48
  -2  10   6    3.02    1.31
  -2  10   6    9.72    4.85
  -2 -10  -6   -9.91   12.78
   2 -10   6    3.08    5.10
  -2 -10  -6    7.02    8.50
   2 -10   6    4.64    5.66
   2 -10   6   -2.24    5.66
  -2  10   6   18.46   13.83
  -2 -10  -6    2.04    6.63
  -2  10   6    7.55    7.15
  -2 -10  -6   11.15    8.11
  -2  10   6   12.30   11.10
   2 -10   6   10.04   10.77
  -2 -10  -6   11.04    8.88
   2 -10   6    1.32    7.53
  -2 -10  -6   11.67    9.40
   2  10  -5   56.06   11.10
  -2 -10  -5   61.75   18.48
  -2 -10  -5  106.24   23.35
  -2  10   5   62.63   18.64
  -2 -10  -5   84.76   22.94
   2  10  -5   62.29   10.14
  -2  10   5   92.93   27.98
   2 -10   5   53.66   17.48
  -2  10   5   89.84   25.88
  -2  10   5   73.30   24.29
  -2 -10  -5   79.19   21.89
   2 -10   5   39.19   16.54
  -2 -10  -5   95.11   23.25
   2 -10   5   65.30   21.28
  -2 -10  -4   -9.59    8.46
  -2  10   4    1.52    2.91
   2 -10   4   -9.07   11.26
  -2 -10  -4    2.18    3.70
  -2 -10  -4    6.96    8.32
   2 -10   4   -8.30    8.24
  -2 -10  -4    0.32    0.88
  -2  10   4    5.20    5.89
   2  10  -4    3.12    5.43
   2 -10   4  -13.95   13.86
   2  10  -4    5.53    5.67
  -2 -10  -4   -0.40    2.94
  -2  10   4   -3.43    7.52
   2 -10   4    4.03    4.77
  -2  10   4  -24.70   16.37
  -2  10   4   -1.05    4.38
  -2 -10  -4    2.76    5.74
  -2  10   3   41.33   17.28
   2 -10   3   10.07   10.28
  -2 -10  -3   13.54    6.86
   2 -10   3   15.46   10.15
  -2 -10  -3    9.93    7.08
   2 -10   3   15.45   10.97
  -2  10   3    9.59    7.05
  -2  10   3   27.65   15.42
  -2 -10  -3    5.63    2.59
  -2 -10  -3   -1.26    7.64
  -2  10   3   22.02   13.27
   2  10  -3   10.88    3.62
   2 -10   3    4.51    4.84
  -2 -10  -3    2.88    3.34
   2 -10   3   19.65   13.02
  -2  10   3    9.26    0.94
  -2  10   2    9.35   10.06
   2  10  -2   15.41    7.67
   2  10  -2    9.50    5.51
   2 -10   2   14.04    7.73
  -2 -10  -2   15.17   10.07
   2 -10   2    9.57   10.34
  -2 -10  -2   12.11    8.64
  -2  10   2    6.91    7.75
  -2  10   2   12.47   11.58
  -2 -10  -2    5.46    5.90
  -2 -10  -2    7.81    7.35
  -2  10   2    7.43    4.84
   2  10  -2   10.85    6.10
   2 -10   2  -11.73   12.58
  -2 -10  -2    4.90    4.35
   2 -10   2    7.50    9.45
  -2  10   2    0.85    6.99
  -2  10   1  234.49   37.38
   2  10  -1  222.44   30.53
  -2  10   1  207.74   37.95
  -2 -10  -1  265.41   36.49
   2 -10   1  263.61   37.46
  -2  10   1  235.69   36.65
   2  10  -1  204.42   25.12
  -2 -10  -1  241.16   33.69
  -2  10   1  235.79   35.12
   2 -10   1  262.62   40.08
  -2 -10  -1  263.71   41.67
   2 -10   1  228.54   39.43
   2 -10   1  223.00   39.99
  -2 -10  -1  209.50   33.67
   2 -10   1  260.88   41.12
   2 -10   0   22.01   13.65
  -2 -10   0   11.70    8.34
  -2  10   0    1.22    3.36
   2 -10   0   11.99    7.62
   2 -10   0    6.34    7.22
   2  10   0   17.02   12.30
   2 -10   0   20.09   12.78
   2  10   0   25.09   13.55
  -2 -10   0   15.12   10.15
  -2  10   0    1.22    6.75
  -2 -10   0   19.06   11.18
  -2  10   0    9.63    9.09
   2 -10   0   14.15    9.35
  -2  10   0    5.50    4.17
  -2 -10   0   20.89   11.53
   2  10   0   12.92    7.73
   2 -10  -1  237.17   40.81
  -2 -10   1  210.42   34.77
   2 -10  -1  243.48   40.95
   2  10   1  230.67   39.43
  -2 -10   1  264.96   35.85
  -2  10  -1  262.23   36.92
   2 -10  -1  255.89   40.51
   2 -10  -1  291.90   41.95
   2  10   1  247.95   31.38
  -2  10  -1  238.26   38.89
   2 -10  -1  282.92   44.94
  -2  10  -1  237.58   35.95
   2  10   1  232.99   34.30
  -2 -10   1  222.11   33.88
  -2 -10   1  294.28   37.53
   2 -10  -1  248.93   34.70
  -2 -10   1  241.03   33.98
  -2  10  -1  214.54   37.97
  -2 -10   2    8.02    7.48
   2 -10  -2   22.02   14.00
   2  10   2   16.64    9.03
  -2  10  -2   29.62   15.44
   2 -10  -2    4.74    8.85
  -2 -10   2   14.22    6.83
  -2  10  -2    5.99    7.70
   2 -10  -2   16.69   12.31
  -2 -10   2    9.53    5.47
   2 -10  -2    9.29    7.66
  -2  10  -2    2.93    4.38
  -2 -10   2   16.31    8.87
   2  10   2    5.98    5.72
  -2  10  -2    6.91    7.70
   2 -10  -2   13.16    9.80
   2 -10  -2   18.98    9.63
  -2  10  -2    2.22    1.71
  -2 -10   2    5.47    5.62
   2 -10  -3   12.85    6.64
  -2 -10   3   15.19    6.96
   2  10   3    5.79    6.34
   2 -10  -3   18.52   11.46
  -2 -10   3    6.97    3.21
  -2  10  -3   14.15    8.35
   2  10   3    6.11    4.51
  -2 -10   3   17.84    8.36
   2  10   3   11.50    6.34
  -2  10  -3   14.22   11.07
  -2  10  -3   -3.68    2.95
  -2  10  -3   17.77   12.04
  -2 -10   3   -0.75    7.05
   2 -10  -3   28.69   12.61
  -2 -10   3    7.37    2.55
   2  10   3   13.07    5.88
   2 -10  -3   24.18   11.93
   2 -10  -3    8.81    9.62
   2  10   4   -1.22    4.01
   2 -10  -4  -11.23   11.44
  -2 -10   4   -0.68    3.04
   2  10   4  -13.13   11.98
  -2  10  -4    6.14    2.67
   2  10   4    3.68    5.56
  -2  10  -4   -8.79    8.71
  -2  10  -4    1.64    5.82
  -2 -10   4  -12.31   12.02
   2 -10  -4    1.26    2.86
  -2 -10   4    4.39    4.33
   2  10   4    6.12    5.69
  -2 -10   4    0.39    0.58
   2 -10  -4    2.24    0.85
   2 -10  -4    1.89    5.49
  -2 -10   5   40.39    9.30
   2 -10  -5   96.19   26.54
   2  10   5   99.53   25.97
  -2  10  -5   36.30   17.21
  -2  10  -5   51.62   15.76
   2  10   5   72.43   19.49
   2 -10  -5   40.80   14.42
   2 -10  -5   80.64   22.88
  -2  10  -5   99.50   23.46
  -2 -10   5   78.11   19.26
  -2 -10   5   85.78   16.02
   2  10   5    2.32    7.58
   2 -10  -5  111.39   26.01
   2  10   6   10.80   11.10
  -2  10  -6    4.43    4.16
   2  10   6   11.21   10.59
   2 -10  -6   15.95   12.27
   2 -10  -6   26.31   15.66
   2 -10  -6   11.71   11.02
  -2  10  -6   11.27    8.64
   2 -10  -6    4.67    7.97
   2  10   6    7.89    5.46
  -2 -10   6    5.88    4.47
  -2 -10   7   12.08    5.12
   2  10   7    2.08    7.29
   2 -10  -7   21.19   14.21
   2  10   7    6.12    4.67
  -2  10  -7    2.47    4.28
   2  10   7   35.70   18.49
  -2  10  -7   19.60   11.09
   2  10   7   22.73   13.19
   2 -10  -8   17.85   12.56
   2  10   8    1.26    8.16
  -2  10  -8   -2.27    4.63
  -2  10  -8    6.64    5.93
   2  10   8   -8.19    6.95
  -2 -10   8    6.05    7.30
  -2 -10   8    8.94    4.29
  -2 -10   8   -0.38    1.22
   2  10   8    0.68    3.95
   2  10   9   19.69   18.13
  -2 -10   9    4.46    3.51
   2  10   9   16.79   12.09
  -2 -10   9   14.63   13.47
  -2 -10   9    6.04    9.41
   2 -10  -9   12.19    9.07
   2  10   9   23.17   13.32
   2 -10  -9   33.82   16.63
   2 -10 -10   15.60   11.57
   2  10  10    7.11    7.29
   2  10  10   12.05    7.13
  -2 -10  10   -2.94    6.50
   2 -10 -10   11.56   11.92
  -2 -10  10   -0.11    6.79
   2  10  10   19.49   14.18
   2 -10 -10   -8.44   12.97
   2 -10 -11    3.22    3.16
  -2 -10  11    3.56    9.01
  -2 -10  11   21.97   16.72
   2 -12  11   16.15   16.98
  -2 -12 -10    2.71    8.50
  -2  12  10  -11.31    8.39
   2 -12  10   25.39   17.66
   2 -12  10    3.77    4.09
   2 -12  10   16.39    7.52
  -2  12   9   32.71   20.36
   2 -12   9   12.51    8.41
  -2 -12  -9    5.31    7.09
  -2 -12  -9   13.53   12.24
  -2  12   9   56.76   26.02
   2 -12   9    8.66   11.99
  -2  12   9   12.72   11.24
   2 -12   9    2.12    4.92
  -2  12   9   27.66   16.96
   2 -12   9   15.62   12.81
   2 -12   9   15.29   11.03
  -2  12   8   12.83   12.49
   2 -12   8    0.13    2.72
  -2 -12  -8    1.42    6.53
  -2 -12  -8    0.48    7.78
  -2  12   8   21.32   16.52
   2 -12   8    1.10    6.69
   2 -12   8    1.83    2.32
  -2  12   8   16.33   12.72
  -2  12   8   14.50   13.97
   2 -12   8   21.36   13.63
  -2 -12  -8    3.94    4.52
   2 -12   7   30.24   16.81
  -2  12   7   31.88   16.28
   2 -12   7   26.61   16.48
  -2  12   7   20.24   12.59
  -2 -12  -7   60.62   23.85
  -2  12   7   23.34   14.74
  -2 -12  -7   53.62   26.44
   2 -12   7   39.72   23.35
  -2 -12  -7   71.94   33.04
  -2  12   7   13.13   12.88
  -2 -12  -7   31.11   16.18
  -2 -12  -7   21.16    9.37
  -2 -12  -6   18.05   12.72
  -2  12   6   10.91    8.14
   2 -12   6   -0.65    5.32
   2 -12   6   10.41   12.25
  -2 -12  -6    4.39    4.80
  -2  12   6   14.60   14.14
   2 -12   6    9.53   10.33
  -2 -12  -6   46.81   20.51
  -2  12   6   35.55   18.79
  -2  12   6    8.59    9.69
  -2 -12  -6   44.64   20.77
   2 -12   6   28.97   19.81
   2 -12   6   26.84   15.07
  -2  12   6    3.17    6.11
  -2 -12  -6   15.09   11.81
   2 -12   5   91.07   30.05
  -2  12   5   68.49   19.62
  -2 -12  -5   89.08   24.54
   2 -12   5   37.40   17.02
   2 -12   5  108.05   27.94
  -2  12   5   99.63   28.34
  -2 -12  -5   59.84   22.50
   2 -12   5   32.61   14.54
   2  12  -5   45.04    8.84
  -2 -12  -5  126.05   32.10
   2  12  -5   50.94   14.25
  -2  12   5   70.28   27.32
   2 -12   5  128.59   33.65
  -2 -12  -5  112.22   30.54
  -2 -12  -5   91.65   25.01
  -2 -12  -5  124.22   29.65
  -2  12   4   16.21   10.35
   2 -12   4   44.10   18.19
   2 -12   4   21.94   13.41
  -2  12   4   33.77   16.62
   2  12  -4   25.17   12.42
  -2  12   4    8.35    9.64
  -2 -12  -4   51.55   21.30
  -2 -12  -4   64.47   22.93
   2  12  -4   26.91    9.16
   2 -12   4   53.57   23.51
   2 -12   4   24.24   14.18
  -2 -12  -4   53.27   18.70
  -2  12   4   32.05   16.20
  -2 -12  -4   42.54   19.72
  -2 -12  -4   -3.98    5.65
   2 -12   4   31.84   17.81
  -2  12   3  209.48   40.96
   2  12  -3  234.11   30.28
  -2 -12  -3  274.74   43.23
   2 -12   3  173.45   32.99
  -2  12   3  221.46   38.42
  -2 -12  -3  286.01   41.05
   2 -12   3  254.77   48.34
  -2 -12  -3  224.42   42.22
   2 -12   3  191.62   37.42
  -2  12   3  154.84   34.23
  -2 -12  -3  224.23   40.58
   2 -12   3  212.15   38.28
  -2  12   2   14.29   11.56
   2 -12   2   11.75   11.31
   2 -12   2    8.53    7.15
  -2 -12  -2    2.91    7.09
  -2  12   2    1.62    4.47
   2 -12   2   11.07   12.91
  -2 -12  -2    8.31    9.64
  -2  12   2    6.03   10.75
  -2 -12  -2    7.75   10.36
  -2  12   2   -3.73    6.47
  -2 -12  -2   30.19   15.79
   2  12  -2    5.32    5.96
   2 -12   2   -4.09    5.74
  -2 -12  -2   10.82    6.69
   2  12  -1   88.61   15.68
   2 -12   1  134.70   32.34
  -2 -12  -1  144.04   32.27
   2 -12   1  172.58   37.61
  -2 -12  -1  152.02   28.25
  -2  12   1  144.26   30.37
   2 -12   1  136.49   32.79
   2 -12   1  124.53   30.41
  -2  12   1  118.88   27.35
  -2  12   1  152.77   32.50
   2  12  -1  143.52   26.58
  -2  12   1  114.12   31.45
  -2 -12  -1  169.56   32.37
   2 -12   1  184.19   33.27
  -2 -12  -1  144.92   28.64
  -2 -12  -1  141.81   29.02
  -2  12   1  123.38   30.67
   2 -12   1  165.69   36.08
  -2  12   0   64.77   20.46
   2 -12   0   82.54   24.57
   2  12   0   64.97   15.50
   2  12   0   88.26   26.02
   2 -12   0   66.95   23.61
   2 -12   0   93.98   28.66
  -2 -12   0   80.86   21.50
  -2  12   0   68.36   22.51
  -2 -12   0   77.15   21.44
   2  12   0   70.30   19.93
   2 -12   0   92.15   25.73
   2 -12   0   65.59   24.05
  -2 -12   0  111.72   25.96
  -2  12   0   68.49   22.23
   2  12   0   86.08   22.75
   2 -12   0   73.09   20.02
  -2  12   0   70.68   22.19
  -2 -12   0   77.30   20.27
  -2  12  -1  179.78   37.40
  -2 -12   1  127.60   29.08
   2 -12  -1  167.07   36.16
   2 -12  -1  167.00   35.49
  -2 -12   1  164.97   31.47
  -2  12  -1  125.19   28.13
   2 -12  -1  167.81   36.75
   2 -12  -1  158.45   33.51
   2  12   1  160.32   27.26
  -2  12  -1  185.86   37.39
   2  12   1  157.09   31.56
  -2 -12   1  180.12   32.15
  -2  12  -1  140.47   32.28
   2 -12  -1  164.40   28.66
  -2 -12   1   87.15   21.66
  -2 -12   1  106.30   24.76
   2 -12  -1  167.08   35.54
   2  12   1  118.84   25.17
   2  12   2   24.83   13.42
   2 -12  -2    2.81    6.00
  -2  12  -2   15.91   14.95
   2 -12  -2    7.25   11.54
  -2  12  -2   11.90    8.25
  -2 -12   2    9.23    9.20
   2  12   2   11.41   12.66
   2 -12  -2   -8.63   10.16
  -2  12  -2    3.12    9.41
  -2  12  -2    5.13    9.61
   2  12   2    2.59    6.64
   2 -12  -2   14.82   11.19
  -2 -12   2    0.53    2.41
  -2  12  -2    8.55    9.71
   2  12   2   20.35   13.18
   2 -12  -2   11.31   13.14
  -2 -12   3  191.13   29.75
   2  12   3  288.35   48.95
   2 -12  -3  247.42   46.26
  -2  12  -3  166.31   37.09
   2  12   3  245.53   41.76
  -2  12  -3  145.08   30.38
  -2  12  -3  185.87   39.59
   2 -12  -3  190.47   29.29
   2 -12  -3  218.46   36.68
  -2  12  -3  280.87   43.32
   2 -12  -3  281.29   48.44
   2  12   3  255.87   43.37
  -2  12  -3  204.24   29.82
  -2 -12   3  233.42   33.78
  -2 -12   4   19.93   10.87
   2 -12  -4   10.58    8.28
   2  12   4   64.03   25.21
   2  12   4    5.71    9.35
  -2 -12   4   22.39    9.99
  -2  12  -4   26.84   10.66
   2  12   4   49.37   20.13
  -2  12  -4   -0.94    4.94
   2 -12  -4   26.97   15.68
  -2 -12   4   36.40   15.73
  -2  12  -4   15.45   11.77
  -2  12  -4   23.26   11.14
  -2 -12   4   40.98   13.97
   2 -12  -4   16.28   12.64
   2  12   4   56.80   19.54
   2  12   5  134.40   33.69
  -2  12  -5   95.50   26.27
  -2 -12   5   86.58   23.37
   2 -12  -5   83.98   27.71
  -2 -12   5   55.46   14.10
   2 -12  -5   78.71   27.08
  -2  12  -5   93.57   28.45
   2  12   5   81.65   25.30
  -2  12  -5   51.97   18.08
   2 -12  -5   29.43   14.45
   2  12   5   76.31   22.30
  -2 -12   5   87.99   19.19
  -2 -12   5   29.81   12.65
  -2 -12   6    9.29    5.31
   2  12   6   27.52   18.58
   2  12   6   51.04   22.90
  -2 -12   6    6.43    6.07
  -2  12  -6    8.25    7.80
   2  12   6   19.89   14.61
  -2 -12   6    2.40   10.06
   2 -12  -6   11.92   12.60
  -2  12  -6    2.52    6.70
  -2 -12   6   17.27   13.18
   2 -12  -6   -1.10    3.47
  -2 -12   6   16.93    8.14
   2  12   6   28.38   15.24
  -2 -12   6   12.56    7.13
  -2 -12   7   24.58    8.04
   2  12   7   18.82   13.93
   2 -12  -7    8.39   11.56
   2  12   7   45.10   21.41
  -2  12  -7   32.36   18.41
   2  12   7   34.44   20.00
   2 -12  -7   30.70   15.22
  -2 -12   7   26.58   13.79
   2 -12  -7   15.43   10.96
  -2 -12   7   10.88    7.74
  -2  12  -7   18.95   13.65
  -2 -12   7   26.06   13.06
  -2 -12   8   10.09    5.31
   2  12   8    2.42    6.44
  -2  12  -8    8.06    6.84
   2  12   8    0.28    5.78
  -2 -12   8   12.37    2.76
   2 -12  -8    5.39    5.05
   2 -12  -8   10.47   10.20
  -2  12  -8    2.74    9.99
  -2 -12   8    2.98    3.55
   2 -12  -8    6.95    7.93
  -2 -12   8    5.61    3.13
   2  12   9   26.78   14.40
  -2 -12   9    8.87    5.28
  -2 -12   9   -7.82    2.29
   2 -12  -9   22.45   14.91
   2 -12  -9    9.74    9.69
  -2  12  -9   11.06    7.52
  -2 -12   9   16.52   14.16
  -2 -12  10   -1.41    5.93
   2 -12 -10   -2.43    6.43
  -2 -12  11   13.63   18.81
  -2 -12  11  -19.97   14.16
   2 -14  10   -4.72    5.15
   2 -14  10    5.90    4.81
   2 -14  10    8.77    7.27
  -2 -14  -9    1.46   12.08
   2 -14   9   13.56   13.10
  -2 -14  -9    6.79    7.28
   2 -14   9   -8.66    4.28
   2 -14   8   10.94   11.39
  -2  14   8   12.75   13.00
   2 -14   8   15.79   15.51
  -2  14   8   24.90   18.90
   2 -14   8    4.13    4.79
   2 -14   8    6.39    9.41
   2 -14   8   15.12   13.27
   2 -14   7   12.79   11.79
  -2  14   7   41.41   21.59
  -2 -14  -7   42.61   22.05
  -2  14   7   45.96   22.37
   2 -14   7   28.81   16.49
  -2 -14  -7   81.08   33.11
   2 -14   7   31.59   17.94
   2 -14   6   -9.79   10.43
  -2  14   6   10.07   12.05
   2 -14   6   -3.26    4.69
   2  14  -6    3.27    5.23
  -2  14   6    6.18   11.47
   2 -14   6   -2.35    1.31
   2 -14   6   -1.29    5.49
   2 -14   6   10.41    8.48
  -2 -14  -6   15.04   10.49
   2 -14   6   15.39   13.08
  -2  14   6   -5.10    7.08
  -2  14   5   23.16   15.49
   2 -14   5   24.67   14.32
   2 -14   5   19.55   16.27
   2 -14   5   12.16   13.47
  -2 -14  -5    4.12    6.93
   2 -14   5   -0.15    7.04
  -2  14   5    4.18    5.22
   2  14  -5   -0.03    2.51
   2  14  -5  -12.94    6.49
  -2  14   5    2.11    5.00
   2 -14   5   14.48   15.73
   2 -14   5   21.85   21.13
  -2 -14  -5  -18.00   12.74
  -2  14   4    9.62    8.36
   2 -14   4    5.03    8.06
   2 -14   4   25.55   16.52
  -2  14   4   18.00   14.76
  -2 -14  -4   -5.54    4.17
   2 -14   4   14.29   12.35
  -2 -14  -4    5.80    9.89
   2  14  -4   12.71    8.73
   2 -14   4   12.34    8.91
  -2 -14  -4    2.83    7.44
  -2  14   4   33.41   19.71
  -2  14   4   18.02   15.14
   2 -14   4   21.28   14.81
  -2 -14  -4   12.16   11.44
   2 -14   4   22.94   16.23
  -2 -14  -4    5.47    7.89
   2 -14   3   46.51   21.96
  -2 -14  -3   43.70   16.40
  -2  14   3   43.20   20.01
  -2 -14  -3   25.58   10.64
  -2  14   3   30.53   16.60
   2 -14   3   64.93   23.12
   2 -14   3   27.20   15.24
  -2  14   3   44.28   19.84
  -2  14   3   32.15   16.46
   2 -14   3   34.36   16.89
   2 -14   3   41.07   18.12
  -2 -14  -2   29.50   15.70
   2 -14   2    7.28    4.68
  -2  14   2    1.37    3.47
   2 -14   2   -0.31    1.42
  -2 -14  -2   -6.32   11.16
  -2  14   2   12.61   10.56
   2 -14   2    7.21    8.34
  -2 -14  -2   -4.90    8.19
   2 -14   2   -3.76    1.16
  -2  14   2    5.05    8.00
  -2  14   2   -5.26    6.65
  -2 -14  -2   22.04   13.32
   2  14  -2   -2.24    3.33
   2 -14   2   28.99   14.92
  -2 -14  -2   -5.82   10.47
  -2  14   2    7.77    8.68
   2 -14   2    4.68    3.04
   2  14  -1   34.45   13.28
   2 -14   1   53.15   21.09
  -2  14   1   48.90   21.07
   2 -14   1   60.82   23.89
  -2  14   1   37.87   17.66
   2 -14   1  104.16   31.60
  -2 -14  -1   36.06   14.86
   2 -14   1   45.31   19.61
  -2 -14  -1   27.13   15.62
   2  14  -1   32.92   14.63
   2 -14   1   34.55   15.91
  -2  14   1   59.80   22.41
   2  14  -1   11.35    9.34
  -2  14   1   67.76   25.53
  -2 -14  -1   60.48   20.59
   2 -14   1   48.94   18.94
  -2  14   1   27.97   14.98
  -2 -14  -1   15.48    9.50
  -2 -14  -1   30.87   15.73
  -2 -14   0   14.71   11.43
   2 -14   0   27.36   16.37
  -2 -14   0    8.04    9.69
   2  14   0   21.86   15.31
   2 -14   0   18.58   14.20
  -2  14   0   23.46   16.34
   2  14   0   22.18   15.29
  -2  14   0   26.33   15.98
  -2 -14   0   24.96   14.00
   2 -14   0   30.61   17.82
   2  14   0   20.46   13.56
   2  14   0   22.86   11.55
   2 -14   0   -0.06    6.95
  -2 -14   0   13.95    8.43
  -2  14   0    1.47    5.06
  -2  14   0   16.00   12.32
  -2  14  -1    1.00    6.88
  -2 -14   1   35.96   13.33
   2 -14  -1   46.75   19.44
   2 -14  -1   57.45   22.87
   2  14   1   27.98   12.79
   2 -14  -1   69.14   26.56
  -2  14  -1   35.86   15.22
  -2 -14   1   53.36   19.12
   2  14   1   37.59   17.19
  -2  14  -1   55.92   24.32
   2 -14  -1   61.92   23.30
  -2 -14   1   16.67    7.45
   2  14   1   39.42   14.21
  -2  14  -1   33.34   16.82
  -2 -14   2    1.68    5.72
   2 -14  -2    3.63    6.54
  -2  14  -2    3.95   10.80
   2 -14  -2   19.20   12.06
  -2 -14   2    1.14    1.45
  -2  14  -2   -2.42    2.93
   2 -14  -2   -2.34    1.98
  -2 -14   2    2.08    4.85
   2  14   2   25.32   17.41
  -2  14  -2    3.28   10.62
   2  14   2    1.26    7.07
  -2 -14   2    4.16    7.76
  -2  14  -2    4.02    9.58
   2 -14  -2    7.58    8.57
  -2  14  -2    5.78    4.46
  -2 -14   2    2.78    2.41
   2 -14  -2    7.58    8.68
   2  14   2   18.24   11.89
   2  14   3   45.45   16.34
  -2 -14   3   22.20   11.33
  -2  14  -3   87.66   28.98
   2 -14  -3   46.06   21.76
  -2 -14   3   23.52   12.76
  -2  14  -3   42.09   16.37
   2 -14  -3   36.48   18.78
  -2 -14   3   37.60   14.47
   2 -14  -3   54.99   23.31
   2  14   3   47.31   20.54
  -2  14  -3   34.37   17.11
   2  14   3   33.62   17.25
  -2 -14   3   31.36   13.65
   2 -14  -3   35.43   12.92
   2 -14  -3   37.23   19.03
   2  14   3   47.94   20.73
  -2 -14   3   19.62   11.24
  -2  14  -4   12.91    9.67
   2 -14  -4   24.41   17.02
  -2 -14   4   15.86   10.84
   2 -14  -4   -1.96    3.99
  -2 -14   4   11.58    6.96
   2 -14  -4   23.39   15.67
   2  14   4    3.90   10.29
   2  14   4   18.38   14.27
  -2 -14   4    8.73    7.28
  -2  14  -4    5.96    8.82
  -2  14  -4   13.08   11.31
   2  14   4    5.16    9.58
   2 -14  -4   12.35   10.87
  -2 -14   4   12.79    9.86
   2  14   4    9.21    9.17
   2 -14  -4   12.73   11.54
   2 -14  -4   17.89   14.72
   2 -14  -5    7.64   10.02
  -2 -14   5   17.75    8.20
   2 -14  -5   10.15   10.05
  -2 -14   5   -7.22    7.52
   2 -14  -5   11.68   11.35
   2  14   5   -5.92    3.37
  -2 -14   5  -17.85   10.51
   2  14   5   13.73   12.29
   2 -14  -5    4.23    7.28
   2 -14  -5   19.52   13.90
   2  14   5  -11.40    9.93
   2 -14  -5    2.96    9.52
   2  14   6    9.12    9.57
   2 -14  -6    2.78    8.35
  -2 -14   6    8.27    7.32
  -2 -14   6   15.63   12.65
   2 -14  -6    4.14   10.80
  -2 -14   6    9.47    6.11
   2  14   6    9.21   11.44
   2 -14  -6    4.32    6.34
  -2  14  -6   10.89   10.78
   2  14   6   22.21   14.76
  -2 -14   6    6.58   11.18
  -2 -14   6   -1.87    1.35
   2 -14  -6   13.99   13.42
   2  14   7   30.57   20.27
  -2  14  -7   27.42   15.74
   2  14   7   25.83   17.95
  -2 -14   7   14.66   15.74
   2 -14  -7   16.57    7.77
   2 -14  -7   25.02   15.99
  -2 -14   7   35.13   16.72
  -2  14  -7   30.43   17.37
   2 -14  -7   14.05   13.75
  -2 -14   7   10.34    7.11
  -2 -14   8   -0.96    3.70
   2  14   8   -3.64    9.66
   2 -14  -8    5.35    6.27
   2 -14  -8    9.83    4.10
   2 -14  -8   12.79   11.59
  -2 -14   8    5.56    6.74
   2  14   8    2.12    6.31
   2 -14  -8   12.24   16.51
  -2 -14   9  -27.91   17.68
   2  14   9  -19.53   19.25
  -2 -14   9    5.28    3.99
   2 -14  -9   -9.80   11.17
  -2 -14  10    3.49   11.64
   2 -16   9    8.69   15.20
  -2 -16  -9    0.49    4.63
  -2 -16  -8   11.39   14.00
  -2 -16  -8   -0.54    6.44
   2 -16   8    9.46    7.64
   2 -16   8   -3.83   11.54
   2 -16   7    4.78    4.44
  -2 -16  -7   -2.47    4.86
  -2  16   7   -8.71    4.66
  -2 -16  -7   -8.46    6.64
  -2  16   6   24.87   15.60
   2 -16   6  -18.69   12.31
  -2 -16  -6    6.24    5.63
   2 -16   6    0.83    7.10
  -2  16   6   21.66   16.70
   2  16  -6    5.55    7.12
  -2 -16  -6   17.52   13.15
  -2  16   6   12.89   14.81
   2 -16   6    3.24    7.42
   2 -16   6   13.33   12.24
   2 -16   6   -4.65    6.76
   2 -16   6   11.36   13.70
  -2 -16  -6    9.73    9.99
  -2 -16  -6   11.78   14.03
  -2 -16  -5   12.49   12.34
  -2  16   5    5.99   12.16
   2 -16   5  -11.50   10.84
   2  16  -5    6.47    8.19
   2 -16   5   -4.44    4.68
  -2 -16  -5    4.41    8.20
  -2  16   5   26.64   18.99
   2 -16   5   -1.51    4.05
   2 -16   5   19.66   13.51
  -2 -16  -5   14.39   15.12
   2 -16   4    9.64    8.69
   2 -16   4   13.43   12.42
   2 -16   4   -9.62   14.36
  -2  16   4    1.17    7.52
   2  16  -4    3.26    7.33
  -2 -16  -4    2.55    7.76
  -2 -16  -4   10.57   10.63
  -2  16   4    2.47    3.01
   2 -16   4   -6.74   12.82
   2 -16   4   11.67    9.49
  -2 -16  -4   17.32   11.83
  -2  16   4   12.86   13.26
   2 -16   4    8.29    7.56
  -2 -16  -4    2.59    9.30
   2 -16   3   12.45   13.25
  -2 -16  -3    0.70    8.03
  -2 -16  -3   -8.86   10.45
  -2  16   3    8.28   11.25
  -2 -16  -3    4.82    7.46
   2 -16   3   -0.10    4.99
   2 -16   3   -0.01    5.78
  -2  16   3   16.63   12.85
   2 -16   3    2.65    6.49
   2 -16   3    4.27    7.57
   2 -16   2   24.69   15.67
   2  16  -2   46.52   24.44
  -2  16   2   37.23   18.16
   2 -16   2   27.47   17.84
  -2  16   2   23.08   13.34
   2 -16   2   14.36   12.11
  -2 -16  -2    9.81    9.16
   2 -16   2   11.77   10.22
  -2  16   2   29.62   18.21
  -2 -16  -2   17.14   13.76
   2 -16   2   33.75   16.23
  -2 -16  -2   19.94   13.54
  -2  16   2   21.59   14.34
   2 -16   2   32.91   18.28
  -2 -16  -2   35.42   17.87
   2 -16   1   10.04    9.98
  -2 -16  -1   12.71   12.04
   2  16  -1   15.18   11.33
  -2  16   1   12.46   11.68
   2 -16   1   -1.09    7.47
  -2  16   1    3.06    7.56
  -2 -16  -1   -9.87    7.44
   2 -16   1   22.68   12.49
  -2 -16  -1    4.24    7.44
   2 -16   1   -0.78    6.56
   2  16  -1   17.86   12.75
  -2  16   1    0.97    7.66
   2  16  -1   -0.36    5.22
  -2 -16  -1    4.08    7.56
   2 -16   1   18.12   12.35
  -2 -16  -1    9.52    9.96
   2 -16   1   -8.28    5.46
   2 -16   0    8.99   12.37
  -2  16   0    3.21    4.84
   2  16   0    5.72    5.20
   2 -16   0    0.58    9.35
  -2  16   0   -1.29    7.17
  -2 -16   0   -6.64    7.78
   2 -16   0   12.21    8.53
  -2 -16   0    3.33    6.87
   2  16   0    5.81    6.99
   2 -16   0    5.43   11.55
  -2  16   0    8.99   10.68
   2  16   0   -1.02    1.33
  -2  16   0   10.27    9.67
  -2 -16   0    1.51    2.02
   2 -16   0    3.91    7.80
   2 -16   0   10.64   11.77
   2  16   0   10.59    5.19
  -2 -16   0    5.58    6.89
  -2  16   0   12.99   11.81
   2 -16  -1    4.90    8.85
  -2  16  -1   -6.26    9.46
  -2 -16   1   10.67   11.17
   2 -16  -1   -3.23    6.92
   2  16   1   -0.66    2.18
   2 -16  -1  -10.39    9.97
   2  16   1   -0.83    3.80
  -2 -16   1    8.33   10.08
  -2  16  -1   14.37   11.69
   2  16   1    2.62    6.92
  -2  16  -1    7.55    4.97
  -2 -16   1   21.46   14.01
   2 -16  -1    6.30    8.04
   2 -16  -1    8.18    7.09
   2  16   1    9.32    8.03
  -2 -16   2   35.94   16.17
  -2  16  -2   27.79   15.64
   2  16   2   19.72   12.51
   2 -16  -2   21.77   14.01
  -2 -16   2   18.26   11.95
   2 -16  -2   34.54   18.20
  -2 -16   2   22.59   13.12
   2  16   2   18.66   12.13
   2 -16  -2   17.49   13.87
  -2  16  -2   16.75   13.55
  -2 -16   2   21.92   14.64
   2  16   2   20.55   14.89
   2 -16  -2   27.53   14.67
  -2  16  -2    7.72    6.59
  -2 -16   2   18.69   12.99
   2 -16  -2   36.29   20.79
  -2 -16   3   15.98   11.09
   2  16   3    3.48    5.71
  -2  16  -3   -1.94    5.60
   2 -16  -3    2.13    6.25
  -2 -16   3   10.20    9.45
   2 -16  -3    5.70    8.07
  -2 -16   3    5.20    5.89
   2 -16  -3   11.25   13.76
   2  16   3    7.50    5.92
  -2  16  -3    0.12    6.78
   2  16   3    5.12   10.58
   2 -16  -3    8.08    8.63
   2  16   3   19.93   14.45
   2 -16  -3    6.19   11.77
  -2 -16   3   -0.35    3.42
   2 -16  -4   12.24   13.75
   2 -16  -4   16.50   12.48
   2  16   4    9.91   11.14
  -2  16  -4    9.78    6.12
  -2 -16   4    7.18    6.89
  -2 -16   4   11.87   11.38
   2  16   4    8.38    7.80
   2 -16  -4   11.78   12.19
  -2 -16   4   16.94   13.26
   2  16   4   -3.66    7.77
  -2  16  -4   13.08    8.81
   2 -16  -4    6.58   13.60
  -2 -16   5    7.27    5.76
   2 -16  -5    4.41    7.45
   2  16   5   12.31   12.21
  -2 -16   5    4.98    8.78
   2  16   5   14.83   12.30
   2 -16  -5   13.83   13.41
  -2 -16   5   11.13    9.85
  -2 -16   5   11.09    8.24
   2 -16  -5   11.22   12.17
   2 -16  -5    4.50    9.39
   2  16   6   -6.30    7.38
  -2 -16   6   12.18    8.17
   2  16   6   18.81   15.34
  -2  16  -6    4.48    7.45
   2  16   6   20.96   16.56
  -2 -16   6   23.66   13.84
  -2 -16   6   -6.96    5.82
   2 -16  -6   15.48   12.49
   2  16   7    0.02    7.77
  -2  16  -7    8.69   10.08
   2  16   7  -10.93   12.92
  -2 -16   7   -1.40    6.94
   2 -16  -7   10.39   12.90
   2 -16  -7  -12.96   10.79
  -2 -16   7    6.75    6.67
  -2 -16   7   12.91   11.72
  -2 -16   7    0.65    2.27
  -2 -16   7    3.11    2.59
   2  16   8   -2.15    4.53
   2 -16  -8    7.48    5.36
   2 -18   7   35.71   20.06
   2 -18   5   -5.30   11.41
  -2 -18  -5   -2.75    7.19
   2 -18   5   -5.56    7.15
  -2  18   4   29.58   19.76
  -2 -18  -4   13.44   14.28
   2 -18   4   12.63    9.12
  -2  18   4   17.06   16.32
   2  18  -4   17.36   11.00
  -2 -18  -4   20.58   17.55
   2 -18   4   27.02   17.43
   2 -18   4    6.65   12.72
  -2 -18  -4   23.12   16.02
   2 -18   4   30.02   18.65
   2 -18   3   21.67   18.08
  -2  18   3   16.44   13.54
  -2 -18  -3   11.49   10.86
   2 -18   3   17.56   16.35
   2 -18   3   19.87   17.34
   2 -18   3   14.72   12.29
  -2 -18  -3   21.69   15.41
  -2 -18  -3    3.97    8.54
  -2 -18  -2   25.41   16.25
   2 -18   2   20.43   17.23
   2 -18   2   27.54   18.03
  -2  18   2   23.68   15.24
   2 -18   2   -3.43    4.59
   2 -18   1   14.80   14.32
  -2  18   1    0.86    2.82
  -2 -18  -1   -4.25    2.43
   2 -18   1    6.76   11.79
   2  18  -1    1.87    7.97
  -2  18   1   -7.96    9.17
  -2  18   0   30.79   16.13
  -2 -18   0   47.38   20.50
   2 -18   0   31.10   19.24
  -2  18   0   17.43   16.67
  -2 -18   0   20.09   13.61
   2 -18   0   21.22   16.43
  -2  18   0   11.53   10.78
  -2  18  -1   24.05   18.56
   2  18   1   40.50   16.25
  -2  18  -1   25.92   15.57
  -2 -18   1   10.08   11.48
   2 -18  -1   18.32   13.25
   2 -18  -1   15.24   14.67
   2 -18  -1   10.00   12.94
   2  18   1   21.42   16.11
   2  18   2   42.00   22.56
   2 -18  -2   21.89   17.01
   2  18   2   38.12   17.06
  -2 -18   2   32.27   17.49
  -2  18  -2    5.33    8.25
   2 -18  -2   25.74   15.31
  -2 -18   2   12.15   11.39
   2 -18  -2   45.42   22.10
   2 -18  -2   36.54   21.52
  -2 -18   2   51.27   22.10
   2 -18  -3   11.44   16.26
   2 -18  -3   16.39   14.13
   2 -18  -3   12.79   18.35
   2  18   3   18.63   17.72
  -2  18  -3   18.45   14.51
  -2 -18   3   11.74   11.98
  -2  18  -3    9.26    9.50
   2 -18  -3   14.73   13.93
  -2 -18   3    6.24    6.99
  -2 -18   3   24.25   17.16
   2  18   3   25.79   15.87
  -2  18  -3   28.93   17.47
   2  18   4   28.41   16.86
  -2 -18   4   20.40   13.53
   2 -18  -4   27.03   14.79
   2 -18  -4   22.69   19.30
  -2  18  -4   15.98    8.86
  -2 -18   4   41.82   21.73
   2 -18  -4    5.23   11.21
  -2 -18   4   16.55   10.62
   2 -18  -4   13.91   15.88
   2 -18  -4   25.58   16.88
  -2 -18   5    7.71    8.26
   2 -18  -5    7.19   10.59
   2  18   5   15.97   12.55
   2 -18  -5   11.27   13.46
   2 -18  -5   11.33   13.88
  -2 -18   5   10.71    8.47
   2 -18  -6    4.58    9.98
   2  18   6   12.57   14.80
   2 -18  -6   17.47   17.77
   2 -18  -6   20.95   19.15
  -2 -18   6   12.59    9.81
   2 -18  -7    7.87    6.80
  -2 -18   7    1.50    2.52
   2  18   7    0.02    5.25
  -2 -18   7   19.07   10.21
   2 -18  -7   -2.77    9.72
  -2  20   5  -29.47   18.21
  -2  20   4   -3.62   11.35
  -2  20   3   15.79   12.85
  -2 -20  -3   -3.02   11.86
  -2  20   2   12.16   15.45
  -2  20   2    2.85    3.97
  -2 -20  -2   16.13   15.17
   2 -20   1   10.09   12.04
   2  20  -1   24.06   15.86
  -2 -20   0   13.34   16.47
  -2  20   0   21.03   14.40
   2 -20   0   20.98   16.25
  -2  20   0   -8.70    9.39
   2  20   0   24.42   16.67
  -2 -20   1    6.06    7.76
   2 -20  -1   14.83   16.15
  -2  20  -1   33.14   21.58
  -2 -20   1    3.23   11.66
   2 -20  -1   -3.73    3.47
   2  20   1   22.17   19.40
  -2  20  -1    5.28    5.90
   2  20   1   11.69   10.56
  -2  20  -2   28.04   19.80
   2 -20  -2   19.64   14.79
   2  20   2   39.52   22.39
  -2 -20   2    3.83    8.56
   2 -20  -2   18.86   16.66
  -2 -20   2   -9.27    7.43
   2  20   3   -4.52    8.86
  -2 -20   3    4.93    5.31
  -2 -20   4  -12.12    8.73
   2 -20  -4    0.94   10.03
   2  20   5  -15.84   16.60
  -2 -20   5   -1.39    3.40
   2 -20  -5   10.55   18.41
  -2 -20   6   20.39   10.57
   2  20   6  -20.88   14.99
  -3   1  13   19.05    9.37
  -3   1  12   12.90    7.53
  -3   1  12   12.13    7.63
  -3   1  12    0.06    3.43
  -3   1  12    7.47    3.62
   3  -1  11   10.66   10.91
   3  -1  11    0.51    5.74
  -3   1  11    0.49    4.67
  -3   1  11    6.48    9.14
   3  -1  11    4.68    7.47
   3  -1  11    4.48    8.29
   3  -1  11    9.41    6.97
  -3   1  10   12.78    8.00
  -3   1  10   11.27    5.56
   3  -1  10   33.14   18.72
   3  -1  10   25.37   13.81
  -3   1  10   16.89   11.04
   3  -1  10   26.84   15.40
  -3  -1 -10   23.64   10.53
  -3  -1  -9    4.24    8.93
  -3   1   9    7.92    6.82
   3  -1   9    9.76    8.77
  -3   1   9    7.01    6.98
   3  -1   9    4.05    7.47
  -3   1   9    2.31    3.28
   3  -1   9   21.02   16.14
  -3  -1  -9    7.37    7.68
  -3  -1  -9    4.14    5.43
   3  -1   9   13.39   11.88
  -3  -1  -9    8.54    9.23
  -3  -1  -8    6.89    7.25
   3  -1   8   69.77   19.84
  -3   1   8   54.24   21.42
   3  -1   8   39.29   13.62
  -3   1   8   38.24   13.72
  -3   1   8   71.72   17.97
  -3  -1  -8   71.48   18.17
  -3  -1  -8  114.36   31.91
  -3   1   8   60.70   15.56
  -3  -1  -8   56.89   16.81
   3   1  -8   30.70    5.42
   3  -1   8   78.67   20.90
   3  -1   8   50.79   17.41
   3   1  -7   10.13    5.26
  -3  -1  -7   10.99    9.36
   3  -1   7    9.31    8.10
  -3   1   7   11.22    7.89
   3  -1   7   12.90    9.35
  -3  -1  -7   11.40    9.33
  -3   1   7   10.33    6.28
   3  -1   7   17.51   15.69
  -3  -1  -7   28.54   18.51
  -3   1   7   11.28    7.76
   3  -1   7   22.65   12.50
  -3  -1  -7   13.06   12.30
  -3  -1  -7   19.68   11.76
  -3   1   7   17.98    9.04
   3   1  -7    8.25    4.61
  -3   1   6  109.67   24.42
   3  -1   6  137.70   24.99
  -3  -1  -6  181.86   31.28
  -3   1   6  141.89   23.20
   3  -1   6  169.71   31.32
  -3  -1  -6  182.38   34.94
   3  -1   6  157.15   30.89
  -3   1   6  205.90   27.78
   3  -1   6  184.02   32.66
  -3  -1  -6  166.80   31.15
   3   1  -6  132.88   17.77
  -3  -1  -6  164.06   31.20
  -3   1   6  143.69   26.67
  -3  -1  -6  203.20   32.60
  -3  -1  -5   14.98    9.40
  -3   1   5   15.56    9.53
   3  -1   5   15.56    7.99
  -3   1   5   20.14    9.47
  -3  -1  -5   17.34   10.06
   3  -1   5   17.28   10.42
   3   1  -5   19.20    8.10
   3   1  -5   23.09    9.40
  -3   1   5   12.19    9.52
  -3   1   5    9.62    5.13
  -3  -1  -5   17.64   10.94
  -3  -1  -5   29.24   16.83
   3  -1   5   20.85   12.56
   3  -1   5   21.98   11.39
  -3  -1  -5   22.33   14.01
  -3  -1  -4  376.78   42.71
   3  -1   4  398.19   45.03
  -3   1   4  340.23   33.24
   3   1  -4  380.64   37.38
  -3   1   4  329.68   39.92
  -3  -1  -4  379.43   41.17
   3  -1   4  425.39   45.88
  -3  -1  -4  461.97   47.99
   3  -1   4  365.11   42.17
   3  -1   4  431.54   40.70
  -3  -1  -4  417.00   44.92
  -3  -1  -4  368.74   42.05
  -3   1   4  390.44   43.43
   3  -1   3   11.62    9.68
  -3  -1  -3    5.40    2.50
  -3  -1  -3    4.74    5.05
   3   1  -3   -3.58    6.04
  -3   1   3    4.09    6.44
  -3  -1  -3    4.79    4.42
   3  -1   3   11.34    9.39
  -3  -1  -3    7.77    6.49
  -3   1   3   -0.03    3.35
  -3  -1  -3    5.10    5.68
  -3   1   3   -2.39    7.24
   3  -1   3   11.73    9.57
   3  -1   3   10.26    8.62
   3   1  -3    2.07    2.44
  -3  -1  -2 1081.31   63.79
   3  -1   2 1275.97   69.29
   3   1  -2 1017.14   45.10
  -3  -1  -2 1064.71   66.81
   3  -1   2 1255.31   74.92
  -3  -1  -2 1281.57   66.32
   3  -1   2 1091.31   63.01
  -3   1   2 1122.91   73.47
   3   1  -2 1232.52   73.43
   3  -1   2 1192.86   71.44
   3   1  -2 1050.35   59.03
  -3   1   2 1020.13   67.24
   3  -1   2 1205.05   76.13
  -3   1   2 1103.44   79.82
  -3  -1  -2 1187.67   71.41
  -3  -1  -1   30.86   12.77
  -3   1   1   30.56   13.74
   3   1  -1   43.64   13.07
   3  -1   1   76.19   21.68
  -3   1   1   33.60   13.62
   3   1  -1   42.64   10.46
  -3  -1  -1   38.76   13.62
   3  -1   1   65.22   18.65
  -3   1   1   33.72    9.06
  -3  -1  -1   44.07   12.96
   3  -1   1   81.72   19.42
   3  -1   1   89.74   23.95
   3   1  -1   36.54   12.86
   3  -1   1   72.16   21.42
  -3  -1  -1   32.46   10.82
  -3   1   1   31.50   12.93
   3   1  -1   55.86   16.93
  -3   1   1   39.72   13.18
  -3   1   0  522.96   49.76
   3   1   0  568.02   46.30
  -3  -1   0  496.58   40.19
   3  -1   0  508.92   52.28
  -3  -1   0  477.90   40.44
   3  -1   0  542.86   45.31
  -3   1   0  539.79   37.42
  -3  -1   0  561.10   36.66
   3   1   0  550.52   44.91
   3  -1   0  556.22   50.44
   3  -1   0  537.09   49.42
   3   1   0  554.45   45.98
  -3   1   0  523.10   44.95
  -3   1  -1   35.03   13.50
  -3  -1   1   30.54   12.30
   3   1   1   69.79   20.50
   3  -1  -1   30.06    8.94
   3   1   1   67.58   18.82
  -3   1  -1   30.77   14.50
   3  -1  -1   31.45   12.37
  -3   1  -1   33.80   13.22
  -3  -1   1   31.22   10.12
   3  -1  -1   36.90   14.85
   3   1   1   54.90   15.84
  -3  -1   1   35.12   12.12
  -3  -1   1   50.24   11.61
  -3   1  -1   48.05   13.95
   3   1   1   59.05   16.69
   3  -1  -1   46.95   17.68
  -3   1  -1   33.73   13.38
   3   1   1   88.22   21.94
   3  -1  -2 1345.51   81.22
  -3  -1   2 1143.98   62.06
   3   1   2 1293.82   72.19
  -3   1  -2 1279.44   76.93
  -3   1  -2 1189.74   68.31
   3   1   2 1271.51   68.86
   3   1   2 1171.02   66.57
  -3   1  -2 1322.01   72.65
  -3  -1   2 1300.90   50.36
   3   1   2 1207.04   66.40
   3  -1  -2 1177.77   64.81
  -3  -1   2 1063.39   67.58
  -3   1  -2 1090.91   70.25
  -3  -1   2 1171.72   60.33
  -3   1  -2 1090.58   67.82
  -3  -1   3    1.91    3.83
   3   1   3   10.99    9.92
  -3  -1   3    5.31    4.16
   3  -1  -3    9.31    5.74
  -3  -1   3    2.34    2.59
  -3   1  -3   13.56    9.28
   3   1   3    6.38    8.08
  -3   1  -3    4.59    4.98
   3  -1  -3    8.61    6.41
  -3  -1   3    4.18    5.23
  -3   1  -3    9.01    7.58
   3   1   3    6.80    7.23
   3   1   3    4.98    6.34
  -3   1  -3    8.70    7.87
  -3   1  -3   10.30    7.68
   3  -1  -3    1.96    3.22
   3   1   3   10.19    8.09
  -3  -1   4  325.80   33.42
  -3   1  -4  326.87   36.53
   3   1   4  411.11   43.28
   3   1   4  441.88   47.76
  -3  -1   4  274.44   33.31
   3  -1  -4  484.87   44.27
  -3   1  -4  337.87   38.81
  -3   1  -4  459.99   41.71
   3   1   4  378.74   40.72
   3  -1  -4  355.77   26.04
  -3   1  -4  446.83   49.70
   3   1   4  408.41   43.78
   3   1   4  472.13   44.71
  -3  -1   4  264.84   29.65
  -3   1  -4  313.57   37.18
  -3   1  -4  389.21   41.27
   3   1   5   17.26    7.95
   3  -1  -5   15.97    8.19
   3   1   5   25.91   13.85
   3   1   5   22.47   12.91
  -3   1  -5   20.64    8.87
  -3  -1   5    6.12    3.62
  -3   1  -5   15.36   10.73
  -3   1  -5   16.08   10.50
   3   1   5   15.10    9.72
  -3  -1   5    9.63    3.55
  -3   1  -5   14.34    8.66
  -3  -1   6  125.09   22.00
  -3   1  -6  161.95   27.15
   3   1   6  147.41   28.60
  -3  -1   6  120.99   14.96
   3   1   6  197.75   33.56
  -3   1  -6  190.68   34.92
   3   1   6  180.26   32.79
  -3   1  -6  125.87   24.75
   3  -1  -6  203.55   28.29
  -3   1  -6  112.81   22.07
  -3  -1   6  108.48   22.90
  -3   1  -6  160.02   26.64
   3  -1  -7    8.46    6.78
   3   1   7   34.27   18.54
  -3   1  -7    8.60    8.09
   3  -1  -7   15.30    7.16
  -3  -1   7    5.69    4.05
  -3  -1   7    7.82    4.79
  -3   1  -7   25.53   13.83
  -3  -1   7    9.99    3.93
  -3   1  -7    6.19   12.91
  -3   1  -7   11.98   10.03
  -3  -1   7   11.01    7.26
   3   1   7   15.34   13.43
  -3  -1   8   44.19    9.07
   3   1   8   72.40   20.41
  -3  -1   8   38.48   15.18
  -3  -1   8   18.42    4.21
  -3   1  -8  103.85   33.24
  -3   1  -8   71.22   19.14
   3  -1  -8   71.93   15.04
   3   1   8   82.43   24.19
   3  -1  -8   74.26   17.88
  -3  -1   8   70.88   14.59
   3  -1  -9    8.64    6.28
  -3   1  -9    9.72    8.02
   3   1   9   -4.77    5.86
   3   1   9    5.68    6.56
  -3  -1   9   -0.10    1.39
  -3  -1   9    4.35    3.90
  -3   1  -9    7.17    3.73
  -3  -1   9    3.63    4.95
  -3   1  -9    8.12    4.17
  -3   1  -9    3.16    5.09
   3  -1  -9    0.61    3.56
   3   1   9   19.44   12.74
  -3  -1   9    3.61    5.18
   3   1   9    0.01    6.85
   3   1  10   24.45   15.35
   3   1  10   22.51   13.55
  -3  -1  10   12.79    8.33
   3  -1 -10    9.60    6.56
  -3  -1  10   18.79    8.75
   3   1  10   14.53   12.78
   3  -1 -10   21.25    7.61
   3   1  10   20.39   12.69
  -3   1 -11    7.61    6.61
   3   1  11    6.27    7.00
  -3  -1  11    7.07    7.24
   3   1  11    6.33   11.58
  -3  -1  11    7.06    6.80
   3   1  11   11.03   12.62
   3   1  11   -2.60    4.45
  -3  -1  12   10.12    6.48
   3   1  12   -1.40    6.16
  -3  -1  12   -5.41    3.15
   3   1  13   12.05   10.89
   3  -3  13   28.10   18.79
  -3   3  12   -0.24    5.33
   3  -3  12    1.09    2.66
   3  -3  12   -4.69    9.36
   3  -3  11    2.68    5.91
  -3   3  11   10.42    4.96
  -3   3  11    8.10    4.74
   3  -3  11   13.60   10.19
  -3  -3 -11  -14.50    4.43
  -3   3  11    4.48    6.99
   3  -3  11    6.64    7.49
  -3   3  11    5.27    4.94
   3  -3  10    8.25    8.88
  -3   3  10    7.34    5.39
   3  -3  10   -3.59    5.08
   3  -3  10   10.11    7.98
  -3   3  10    4.79    6.48
   3  -3  10    8.55    7.76
   3  -3  10    8.25    7.69
  -3  -3 -10   -0.55    4.97
  -3   3  10    9.35    8.31
  -3  -3  -9   -3.21    4.22
  -3  -3  -9    4.87   11.76
   3  -3   9   -8.49    7.06
  -3   3   9    3.83    4.75
   3  -3   9    0.12    2.89
  -3  -3  -9   -3.57    7.07
   3  -3   9    0.73    6.24
  -3   3   9    4.75    8.67
   3  -3   9    5.74    6.50
  -3  -3  -9   -2.66    3.57
  -3   3   9   -2.04    3.36
   3  -3   8   -0.73    2.36
  -3   3   8   16.86   11.07
   3  -3   8    8.52    7.05
  -3   3   8   14.00    7.51
  -3  -3  -8   11.10    9.73
  -3  -3  -8    6.91    6.65
   3  -3   8    3.60    5.99
   3  -3   8   10.39    6.68
  -3   3   8   17.79    9.99
  -3  -3  -8   16.37   12.04
  -3  -3  -8    7.95    7.59
   3  -3   8    2.93    1.42
  -3  -3  -7    5.76    0.52
  -3   3   7    4.19    7.33
   3  -3   7   11.34    7.83
  -3   3   7   16.34    9.30
  -3  -3  -7   12.33    9.27
  -3  -3  -7    8.57   11.48
   3  -3   7    6.93    7.40
   3  -3   7    6.72    5.60
  -3  -3  -7    6.13    2.07
  -3   3   7   23.14   11.45
   3  -3   6   38.97   12.83
  -3   3   6   64.47   17.48
   3  -3   6   62.65   18.07
  -3   3   6   75.32   21.02
  -3  -3  -6   64.38   21.07
   3  -3   6   49.12   16.94
  -3  -3  -6   84.75   20.55
  -3  -3  -6   57.92    9.56
   3  -3   6   56.58   17.38
  -3   3   6   77.53   18.85
  -3   3   6   48.13   17.88
  -3  -3  -6   82.80   21.90
  -3   3   6   80.44   20.90
  -3  -3  -6   78.53   21.24
   3  -3   5    5.16    5.81
  -3   3   5   17.14    9.46
   3  -3   5   10.82    9.19
  -3   3   5   12.49    6.37
  -3  -3  -5    0.97    6.54
   3   3  -5    7.71    3.85
  -3  -3  -5    7.43    6.88
   3  -3   5   16.55    8.27
   3   3  -5    6.96    4.65
  -3   3   5   11.76    8.22
   3  -3   5    2.38    5.24
  -3  -3  -5    4.31    9.41
  -3   3   5    4.33    5.45
   3  -3   5   17.84   11.10
  -3  -3  -5   14.77   10.67
  -3   3   5    8.91    5.55
   3   3  -4   94.37   17.38
  -3   3   4  116.12   24.53
  -3   3   4  107.37   23.01
  -3  -3  -4  129.34   26.88
  -3   3   4  130.24   28.16
   3  -3   4   93.87   21.85
  -3  -3  -4  118.12   25.91
   3  -3   4  108.21   24.56
  -3  -3  -4  127.29   23.44
  -3   3   4  126.11   22.14
  -3   3   4  103.48   25.66
   3  -3   4  111.40   21.33
   3   3  -4  101.49   14.29
  -3  -3  -4  123.12   27.41
   3  -3   4  110.43   24.22
   3  -3   3  147.56   28.46
  -3  -3  -3  177.14   30.19
  -3   3   3  156.32   28.51
   3   3  -3  144.42   19.67
   3  -3   3  151.07   29.20
  -3  -3  -3  165.25   30.60
  -3   3   3  159.60   30.84
  -3   3   3  170.80   25.59
  -3  -3  -3  180.82   26.81
   3  -3   3  170.21   28.89
   3  -3   3  173.97   27.66
  -3  -3  -3  167.55   28.21
  -3   3   3  159.62   28.85
   3   3  -3  172.03   25.38
   3  -3   2   69.75   19.75
  -3   3   2   68.21   19.51
   3   3  -2   78.57   15.97
  -3  -3  -2   83.84   19.01
  -3   3   2   72.40   19.99
   3  -3   2   84.69   20.47
  -3   3   2   47.14   14.40
   3   3  -2   68.26   10.82
  -3  -3  -2   81.48   17.66
   3  -3   2   85.24   18.04
  -3  -3  -2   91.53   16.55
  -3   3   2   77.61   21.60
   3  -3   2   65.52   18.10
   3  -3   2   65.20   18.55
  -3  -3  -2   78.87   20.63
  -3   3   1   16.17   11.08
  -3   3   1   13.48   10.15
  -3  -3  -1   12.50    9.04
   3  -3   1   52.90   25.47
   3  -3   1   51.81   21.98
  -3   3   1    9.97    9.02
  -3   3   1    6.53    4.64
   3   3  -1    9.47    4.39
  -3  -3  -1   17.31   10.43
  -3   3   1   10.56    5.63
   3  -3   1   83.57   21.63
  -3  -3  -1   21.31   12.11
  -3   3   1   11.42    3.01
   3   3  -1   13.14    8.61
   3   3  -1    1.86    3.59
  -3  -3  -1   19.63   10.06
   3  -3   1  102.08   33.07
   3  -3   0  797.18   65.72
  -3  -3   0  645.49   44.05
   3   3   0  781.50   52.92
   3   3   0  763.93   48.65
  -3   3   0  616.54   61.47
  -3  -3   0  715.90   48.35
  -3   3   0  747.79   51.67
  -3  -3   0  825.08   48.73
   3  -3   0  756.49   70.32
  -3   3   0  728.59   61.54
   3   3   0  707.00   51.28
   3  -3   0  800.13   68.43
  -3   3   0  696.53   64.95
  -3  -3   0  716.64   53.62
  -3   3   0  712.31   61.62
   3  -3   0  753.33   62.70
   3   3   1   80.58   22.66
  -3  -3   1    5.91    1.92
   3  -3  -1   15.62    8.19
  -3   3  -1   17.82   13.70
   3   3   1   54.83   18.18
   3  -3  -1   13.84    8.24
  -3   3  -1   14.62   15.63
  -3  -3   1   15.60    5.88
   3  -3  -1   13.13    7.48
  -3   3  -1   20.18   15.31
  -3  -3   1    4.39    0.85
   3   3   1   56.67   20.00
  -3   3  -1    9.91   15.49
   3  -3  -1    9.68    3.80
  -3  -3   1   11.85    5.76
  -3   3  -1   22.23   13.35
   3  -3  -1    9.48    4.97
   3   3   1   44.85   14.12
  -3   3  -1   15.56   14.78
   3  -3  -2   92.92   22.65
  -3   3  -2   77.79   21.70
  -3  -3   2   57.02   13.72
   3   3   2   64.29   12.98
  -3   3  -2   77.75   20.14
   3  -3  -2   79.05   17.97
  -3   3  -2   70.11   19.42
   3  -3  -2   94.18   22.76
   3   3   2   96.06   19.35
  -3  -3   2   69.57   12.42
   3   3   2  100.71   20.01
   3   3   2   82.43   16.16
  -3  -3   2   72.82   13.65
   3  -3  -2   58.06   10.58
  -3   3  -2   89.47   19.74
  -3   3  -2   57.71   15.37
  -3   3  -2   80.22   19.24
   3  -3  -2   98.66   21.29
  -3   3  -3  154.47   29.46
   3  -3  -3  206.97   33.35
   3   3   3  170.63   26.72
  -3  -3   3  138.74   16.66
  -3   3  -3  155.99   26.30
  -3  -3   3  118.00   19.39
   3   3   3  169.59   25.49
  -3  -3   3  141.57   17.97
  -3   3  -3  195.05   32.31
   3   3   3  164.35   25.41
   3  -3  -3  183.95   25.95
  -3   3  -3  197.62   30.52
   3   3   3  183.29   30.23
   3  -3  -3  190.32   32.70
  -3  -3   3  121.95   21.12
  -3   3  -3  136.95   28.56
  -3   3  -3  127.98   25.49
   3  -3  -3  189.84   27.99
  -3   3  -4   95.65   21.53
  -3  -3   4   95.64   13.25
   3   3   4  123.09   24.43
  -3  -3   4   77.58   15.17
   3   3   4  115.17   22.46
  -3   3  -4  144.97   28.99
   3   3   4  103.69   20.20
   3  -3  -4  133.15   19.92
  -3   3  -4  123.60   21.91
   3   3   4  140.82   28.19
  -3   3  -4  101.73   23.83
   3  -3  -4  151.49   27.91
  -3  -3   4   71.61   17.12
  -3  -3   4  108.36   14.70
  -3   3  -4   92.73   20.13
  -3   3  -5    3.38    5.14
   3   3   5   12.80    8.73
  -3   3  -5    6.37    3.20
  -3  -3   5    7.71    4.06
   3   3   5    9.42    6.88
   3  -3  -5    7.22    7.37
  -3  -3   5    5.52    3.24
   3   3   5   12.68    7.16
  -3   3  -5    8.87    6.91
   3   3   5    2.57    4.63
   3  -3  -5   15.10    6.13
  -3  -3   5    0.46    1.70
  -3   3  -5    9.17    4.47
  -3   3  -5    8.73    6.07
  -3  -3   6   31.13    5.56
  -3  -3   6   44.67    7.75
   3   3   6   69.25   19.14
   3  -3  -6   58.01    9.90
  -3   3  -6   46.03   12.97
   3   3   6   59.15   18.64
  -3   3  -6   62.44   17.67
   3  -3  -6   44.15    9.31
  -3  -3   6   37.28   10.16
  -3   3  -6   38.85   11.63
  -3   3  -6   45.51    9.72
   3   3   6   54.66   15.87
  -3  -3   6   43.71    9.10
   3   3   6   72.26   21.96
  -3   3  -6   55.86   17.82
   3  -3  -6  103.13   22.36
   3  -3  -7   19.07   10.19
   3   3   7   15.08    7.72
  -3   3  -7    1.74    3.53
   3   3   7   15.67   10.56
  -3   3  -7    9.12    4.91
  -3   3  -7  -11.51   11.30
  -3  -3   7   10.52    5.17
   3   3   7   -7.74    8.49
  -3   3  -7   12.17    7.21
  -3  -3   7   10.08    8.02
  -3   3  -8    6.71    5.82
  -3   3  -8    8.20    6.13
  -3  -3   8    7.75    6.09
   3   3   8    7.57    7.27
   3  -3  -8    7.09    6.64
  -3   3  -8    4.08    7.28
   3  -3  -8   14.85    8.67
   3  -3  -9   11.15    9.48
  -3  -3   9    5.41    5.70
   3  -3  -9    3.89    8.16
  -3   3  -9    0.87    5.10
  -3  -3   9   -2.46    1.65
   3   3   9   -2.41    1.72
   3   3   9    0.01    4.42
   3   3   9   -9.56    9.50
   3   3  10    6.65    5.99
   3   3  10   19.92   13.63
   3   3  10   -0.98    5.41
  -3   3 -10   12.42   10.47
  -3   3 -10    5.30   11.59
   3  -3 -10   13.37    8.85
  -3  -3  10   11.22    5.74
  -3  -3  10    7.24    7.12
   3   3  10   13.96    8.41
  -3  -3  10    6.09    4.73
   3   3  11   -6.21    5.25
  -3   3 -11    8.92    8.31
   3   3  11   -2.21    5.16
  -3  -3  11   16.13    8.47
   3   3  11    3.04    8.12
  -3  -3  11    7.13    4.88
  -3  -3  11   15.66    9.67
   3   3  11    8.82    9.44
  -3  -3  12    3.06    3.05
  -3  -3  12    9.69    5.78
   3   3  12    4.35    6.80
   3  -5  13   14.82   14.87
  -3   5  12    5.03    3.39
   3  -5  12   -2.63    4.35
  -3   5  11   -8.42    5.77
   3  -5  11   25.13   14.31
   3  -5  11   18.85   13.32
   3  -5  11    9.53    9.03
  -3   5  11   12.88   11.68
  -3  -5 -11   10.03    5.72
  -3  -5 -10    6.07    6.95
  -3  -5 -10   15.02   11.41
  -3   5  10   11.16    9.73
   3  -5  10    7.78   10.62
   3  -5  10   15.85   12.12
   3  -5  10    5.01    9.27
  -3  -5 -10   26.05   15.66
  -3   5  10    7.05    9.74
   3  -5  10   23.94   12.93
   3  -5   9   22.08   11.61
  -3   5   9   26.63   12.96
  -3  -5  -9    3.37    8.00
  -3  -5  -9   54.83   29.51
   3  -5   9   26.44   17.31
   3  -5   9    8.04    8.08
  -3   5   9    9.62    8.38
   3  -5   9   16.02   11.95
  -3  -5  -9    6.83   10.50
  -3   5   9    2.97    4.03
  -3  -5  -9   24.65   15.19
  -3   5   8   20.70   11.73
   3  -5   8   42.29   16.41
   3  -5   8    5.92    6.30
  -3   5   8   15.58   11.28
  -3   5   8   15.47   10.19
  -3  -5  -8   51.33   25.74
   3  -5   8   27.46   17.92
   3  -5   8   18.48   11.91
  -3   5   8    7.24    8.61
  -3  -5  -8   29.75   16.52
   3  -5   8   12.73   10.09
  -3  -5  -8   17.36   11.30
   3  -5   7   47.11   15.25
  -3   5   7   37.76   14.78
   3  -5   7   14.51    7.79
  -3   5   7   32.34   14.12
  -3   5   7   25.09   11.61
  -3  -5  -7   49.89   23.39
   3  -5   7   23.35   12.64
  -3  -5  -7   39.83   19.06
  -3  -5  -7   31.92   15.89
   3  -5   7   28.66   16.01
  -3  -5  -7   44.22   17.92
  -3   5   7   55.96   18.42
  -3  -5  -7   12.33    4.34
  -3  -5  -6   53.10   20.62
   3  -5   6   53.45   19.50
  -3  -5  -6   75.25   22.66
   3  -5   6   36.82   13.97
  -3   5   6   56.31   18.83
  -3   5   6   43.30   17.22
  -3  -5  -6   45.70   18.21
   3  -5   6   58.58   21.52
   3  -5   6   38.23   16.48
  -3  -5  -6   56.10   19.17
  -3   5   6   50.05   15.16
  -3  -5  -6   52.11   10.62
  -3  -5  -5  245.57   38.05
   3  -5   5  141.88   30.66
  -3   5   5  185.97   33.61
   3  -5   5  157.31   27.11
   3  -5   5  213.64   38.45
  -3   5   5  184.05   29.73
  -3   5   5  183.14   37.35
  -3   5   5  195.23   35.25
   3  -5   5  107.39   26.92
   3  -5   5  129.43   28.44
  -3  -5  -4  211.09   34.93
   3   5  -4  173.53   18.74
  -3  -5  -4  225.98   38.77
   3  -5   4  134.07   28.86
  -3   5   4  200.42   36.58
  -3   5   4  189.88   30.47
   3  -5   4  170.90   29.05
   3  -5   4  201.83   34.72
  -3  -5  -4  226.63   33.03
  -3   5   4  201.85   34.91
   3   5  -4  159.65   24.74
   3  -5   4  141.11   30.18
  -3   5   4  206.46   34.39
  -3  -5  -4  231.87   36.29
   3  -5   4  153.88   31.09
  -3   5   3   92.12   22.84
   3   5  -3   77.78   15.44
  -3  -5  -3  109.85   22.39
  -3  -5  -3  104.44   21.23
   3  -5   3   77.50   22.85
  -3  -5  -3  120.94   21.83
   3  -5   3  116.85   25.43
  -3   5   3   99.60   22.75
  -3   5   3  115.72   28.14
  -3  -5  -3  102.50   17.16
  -3  -5  -3  133.26   28.78
   3  -5   3   80.55   22.79
   3  -5   3   61.19   15.48
  -3   5   3   93.00   22.99
   3  -5   3  115.62   27.00
  -3  -5  -3  102.19   23.81
   3   5  -2  111.71   19.31
   3  -5   2  117.92   29.09
  -3   5   2  104.76   22.91
  -3  -5  -2  115.09   22.93
   3   5  -2   81.92   10.77
  -3  -5  -2  121.48   21.98
   3  -5   2  110.66   26.10
   3  -5   2  122.23   24.95
  -3  -5  -2   99.56   19.09
  -3   5   2   93.93   25.46
  -3   5   2  123.30   28.27
   3  -5   2  101.70   23.20
  -3  -5  -2  120.23   26.07
   3  -5   2  119.33   29.80
   3  -5   2  120.05   27.21
  -3   5   2   73.11   20.16
  -3  -5  -2  134.83   25.16
  -3  -5  -1  451.47   49.68
   3  -5   1  510.53   60.36
  -3   5   1  361.37   48.72
  -3   5   1  500.07   53.79
   3  -5   1  393.91   47.69
   3  -5   1  530.04   60.36
   3  -5   1  435.84   54.80
  -3   5   1  367.22   49.20
   3   5  -1  543.87   43.93
  -3  -5  -1  451.72   42.45
  -3  -5  -1  449.86   41.84
  -3   5   1  379.08   37.35
   3  -5   1  541.55   49.67
  -3  -5  -1  509.63   44.50
   3   5  -1  533.81   39.80
  -3   5   1  310.97   39.79
   3  -5   1  472.14   54.18
  -3  -5  -1  494.17   44.74
  -3   5   1  453.76   51.45
  -3  -5   0  514.43   49.56
   3   5   0  487.60   44.19
  -3   5   0  460.32   56.66
  -3   5   0  525.59   56.36
   3  -5   0  563.31   64.38
   3  -5   0  527.21   56.85
   3   5   0  565.94   46.10
  -3  -5   0  455.98   38.40
  -3  -5   0  515.42   43.56
   3   5   0  504.36   40.58
  -3   5   0  479.73   47.27
   3  -5   0  537.24   45.68
  -3  -5   0  595.41   47.36
   3   5   0  581.82   44.68
  -3   5   0  405.47   51.86
   3  -5   0  556.93   57.66
  -3  -5   0  505.89   43.16
  -3   5   0  466.16   53.27
  -3   5  -1  414.83   54.35
   3  -5  -1  426.91   50.97
   3   5   1  513.70   43.84
  -3  -5   1  390.11   32.77
   3   5   1  483.73   41.81
  -3  -5   1  443.05   38.24
   3   5   1  642.88   50.49
  -3   5  -1  438.79   55.26
  -3   5  -1  514.21   51.04
   3  -5  -1  445.77   49.94
  -3   5  -1  467.49   52.46
   3   5   1  472.62   45.89
  -3   5  -1  420.01   57.16
  -3  -5   1  378.22   39.85
   3  -5  -1  524.75   53.85
  -3   5  -1  407.09   48.98
  -3   5  -2   96.89   28.68
   3  -5  -2  124.53   25.77
   3   5   2  129.54   22.24
  -3  -5   2   93.75   14.16
   3   5   2  118.43   20.88
  -3  -5   2  107.10   17.00
  -3   5  -2  102.72   25.40
  -3   5  -2  125.01   25.41
   3  -5  -2   51.91   10.88
   3  -5  -2  128.35   26.38
  -3   5  -2  134.91   26.26
  -3   5  -2  109.51   29.49
   3  -5  -2  144.48   31.67
  -3  -5   2   99.89   17.92
   3  -5  -2  124.51   24.78
  -3   5  -2   94.34   23.09
  -3   5  -3   80.25   24.45
   3   5   3  126.91   23.08
  -3  -5   3   85.45   12.34
   3   5   3   95.72   18.69
  -3  -5   3   80.61   13.30
  -3   5  -3  104.59   22.84
  -3   5  -3  119.46   25.07
   3  -5  -3   84.77   12.57
  -3   5  -3  124.24   24.78
   3  -5  -3  125.35   26.43
  -3   5  -3   68.95   18.62
   3  -5  -3  126.73   23.80
   3   5   3  125.06   26.26
  -3   5  -3   89.07   26.24
   3  -5  -3  121.10   24.02
   3  -5  -3  126.71   29.25
  -3  -5   3   74.68   14.26
  -3   5  -4  155.28   32.08
   3   5   4  199.93   31.69
  -3  -5   4  141.45   15.39
   3   5   4  192.48   29.13
  -3  -5   4  134.81   16.35
   3   5   4  244.46   39.16
   3  -5  -4  244.17   40.18
  -3  -5   4  123.70   19.47
  -3   5  -4  224.28   32.59
   3  -5  -4  225.93   29.72
  -3  -5   4   93.82   15.72
   3  -5  -4  211.85   32.62
  -3   5  -4  128.93   24.53
   3   5   5  215.88   33.45
  -3  -5   5  113.70   11.91
   3  -5  -5  203.90   28.38
   3   5   5  173.80   29.39
  -3  -5   5  155.81   16.34
   3   5   5  252.77   41.01
   3  -5  -5  218.79   35.65
   3  -5  -5  255.74   42.81
  -3   5  -5  115.25   28.54
  -3   5  -5  181.56   26.69
  -3   5  -5  178.28   36.12
   3  -5  -5  161.47   28.84
  -3   5  -5  132.55   23.58
   3   5   5  211.82   32.38
  -3   5  -5  105.81   19.53
  -3  -5   5  106.46   15.99
   3   5   6   85.35   26.00
  -3   5  -6   34.05   15.25
  -3   5  -6   38.35    9.37
   3  -5  -6   40.48   12.67
   3   5   6   60.40   17.65
   3  -5  -6   68.87   20.53
  -3   5  -6   11.11    6.08
   3   5   6   53.04   17.25
  -3   5  -6   43.69   16.39
  -3  -5   6   18.85    6.04
   3   5   6   47.92   15.76
   3  -5  -6   47.78   12.69
  -3   5  -7    0.31    4.17
  -3   5  -7   27.92    9.08
  -3  -5   7   21.64    9.82
   3  -5  -7    3.14    6.15
   3   5   7   35.56   14.02
  -3   5  -7   10.85    5.12
  -3   5  -7   15.46    6.67
  -3   5  -7   37.49   18.39
  -3  -5   7   39.14   15.04
   3  -5  -7   35.26   10.89
  -3  -5   7   22.05    7.31
   3   5   7   37.16   15.70
   3   5   8   23.38   13.65
   3   5   8   22.22   12.42
   3   5   8   19.30   11.95
  -3  -5   8    7.40    4.82
  -3   5  -8   23.11   14.61
  -3  -5   8   14.80    8.69
   3  -5  -8    7.54    4.91
   3  -5  -8   15.50    5.32
  -3  -5   8    6.78    8.19
   3   5   8   25.79   15.05
   3   5   9   19.47   13.20
   3   5   9   29.26   14.67
   3   5   9   17.91   12.70
  -3   5  -9   13.69    8.99
  -3   5  -9   39.20   19.07
  -3  -5   9   17.37   12.24
   3   5   9   23.83   14.71
  -3  -5   9   16.44   10.90
  -3   5  -9    3.13    7.66
  -3  -5   9    5.81    4.82
  -3   5 -10   22.71   11.36
  -3  -5  10    4.22    6.23
  -3  -5  10   11.82    4.88
   3  -5 -10   18.51   14.64
   3   5  10   14.17   11.34
  -3  -5  11    9.54    6.74
   3  -5 -11    7.07   10.68
  -3  -5  11    3.83    3.10
   3  -7  12   17.69   14.38
   3  -7  11   10.78    7.84
  -3   7  11    4.93    3.35
   3  -7  11   10.59   11.01
  -3  -7 -11   26.46   16.27
   3  -7  11    3.97    8.24
   3  -7  11    4.99    7.46
   3  -7  10   15.21   13.07
   3  -7  10   20.76   12.18
  -3   7  10   11.76    9.85
  -3   7  10   12.05   10.72
   3  -7  10    3.49    5.42
  -3  -7 -10   14.05   23.24
  -3   7  10   13.27   11.89
  -3  -7 -10    8.98    7.38
  -3  -7 -10    8.01    9.22
  -3   7  10    7.11    9.44
  -3   7   9   10.15   11.63
  -3   7   9   13.77   12.03
  -3   7   9   13.93   10.93
   3  -7   9   22.42   17.01
   3  -7   9   30.35   14.73
  -3  -7  -9    0.01    6.89
  -3  -7  -9   20.40   14.38
   3  -7   9   19.56   11.96
  -3   7   9   20.07   13.65
  -3   7   8   18.67   13.34
   3  -7   8   13.51    8.91
  -3   7   8   20.23   13.89
  -3  -7  -8   22.02   13.85
  -3   7   8   10.53    9.91
   3  -7   8   22.29   17.47
  -3  -7  -8   10.38   10.46
  -3  -7  -8   21.82   14.41
   3  -7   8   23.67   12.81
  -3  -7  -8   14.74   11.94
   3  -7   8   15.87   12.41
  -3   7   8   13.82    6.26
   3  -7   8   23.06   10.86
  -3   7   8   24.39   14.00
   3  -7   7   36.96   14.70
   3  -7   7   24.55   13.53
  -3  -7  -7   43.35   19.85
  -3   7   7   31.11   15.77
  -3   7   7   34.99   16.97
   3  -7   7   29.96   15.26
  -3  -7  -7   25.00   15.43
  -3  -7  -7   40.03   20.61
   3  -7   7   44.19   22.15
   3  -7   7   17.08   13.71
  -3   7   7   29.09   16.18
  -3  -7  -7   33.59   16.10
  -3   7   6   24.73    9.44
  -3  -7  -6   19.15    9.15
   3  -7   6   21.62   14.96
   3  -7   6   32.18   17.35
  -3  -7  -6   14.05   11.15
   3  -7   6   19.28   12.50
   3  -7   6   30.38   15.98
  -3  -7  -6   36.85   16.78
  -3  -7  -6   41.02   19.20
  -3  -7  -6   44.67   19.61
  -3   7   6   14.39    8.59
  -3  -7  -6   23.96   13.16
  -3   7   5  160.50   34.46
   3  -7   5  112.66   28.39
  -3  -7  -5  205.04   35.43
  -3   7   5  137.59   32.44
  -3  -7  -5  166.69   29.79
   3  -7   5  161.66   35.22
  -3  -7  -5  170.03   32.90
  -3   7   5  170.75   32.73
  -3  -7  -5  135.04   21.65
   3  -7   5   96.77   23.76
   3  -7   5  110.71   29.09
  -3   7   5  128.33   30.56
   3  -7   5   91.36   25.70
  -3  -7  -5  234.24   39.71
  -3   7   4   52.19   15.65
   3  -7   4   60.33   21.01
   3   7  -4   60.66   11.08
  -3  -7  -4   89.97   19.28
   3  -7   4   60.33   19.94
  -3  -7  -4   80.40   23.48
  -3   7   4   86.71   23.32
   3  -7   4   64.70   21.66
  -3  -7  -4  103.18   25.93
   3  -7   4   60.15   20.51
  -3   7   4   48.43   18.48
   3  -7   4   65.36   22.32
  -3  -7  -4   90.61   23.73
  -3  -7  -4   82.29   21.91
  -3   7   4   60.41   18.83
   3  -7   4   55.29   19.54
  -3  -7  -4  101.43   25.22
  -3  -7  -3  156.41   28.53
  -3   7   3  130.32   31.10
  -3  -7  -3  147.96   30.00
   3  -7   3  157.35   35.60
  -3  -7  -3  143.85   23.62
  -3   7   3  150.53   31.51
   3  -7   3  129.87   28.35
   3  -7   3  162.83   32.04
  -3   7   3  102.12   23.06
   3  -7   3  157.57   31.50
  -3   7   3  135.53   30.76
   3  -7   3  111.98   28.42
  -3  -7  -3  161.50   29.12
   3  -7   2  183.91   36.65
  -3   7   2  184.03   34.00
  -3  -7  -2  213.73   31.26
   3   7  -2  249.22   28.46
  -3   7   2  163.46   37.61
  -3  -7  -2  243.65   38.28
   3  -7   2  216.29   42.53
  -3  -7  -2  244.63   32.06
  -3   7   2  267.09   41.87
   3  -7   2  201.60   35.48
  -3   7   2  171.80   31.84
   3  -7   2  239.51   38.54
   3   7  -2  201.13   18.86
   3  -7   2  263.92   40.65
  -3  -7  -2  220.78   30.59
   3  -7   2  217.79   40.39
  -3   7   2  229.20   38.57
  -3  -7  -2  233.37   35.80
  -3  -7  -2  240.28   33.63
  -3   7   1  359.64   47.76
   3  -7   1  297.91   45.93
   3   7  -1  382.61   35.27
  -3  -7  -1  389.09   39.18
  -3  -7  -1  400.41   43.59
   3   7  -1  433.14   36.56
   3  -7   1  447.74   47.78
  -3  -7  -1  386.82   39.12
  -3   7   1  294.44   43.06
   3  -7   1  420.03   53.76
  -3   7   1  422.45   52.28
   3  -7   1  337.05   45.29
  -3  -7  -1  416.55   43.13
  -3  -7  -1  385.60   45.44
   3  -7   1  375.39   53.98
   3  -7   1  400.42   51.93
  -3   7   1  397.63   50.69
  -3  -7  -1  387.40   45.38
   3   7   0   51.58   16.69
   3  -7   0   33.85   20.39
   3  -7   0   36.20   20.79
  -3  -7   0   22.97   11.99
   3  -7   0   46.05   24.66
   3  -7   0   49.93   19.37
  -3  -7   0   47.67   16.58
  -3   7   0   19.72   16.03
   3   7   0   50.84   16.18
   3  -7   0   41.46   22.18
  -3   7   0   21.20   13.87
   3   7   0   53.18   14.53
  -3  -7   0   23.57    9.65
   3  -7   0   37.25   16.67
   3   7   0   60.97   18.62
  -3  -7   0   37.40   12.91
  -3   7   0   27.35   18.77
  -3  -7   1  370.68   40.86
   3   7   1  393.92   44.73
  -3   7  -1  282.08   47.23
   3  -7  -1  419.67   55.63
  -3   7  -1  355.81   46.35
   3  -7  -1  323.57   44.96
  -3  -7   1  441.00   44.83
   3  -7  -1  385.81   48.78
  -3   7  -1  289.66   47.12
   3  -7  -1  428.55   54.17
   3   7   1  381.61   39.05
  -3  -7   1  366.22   35.04
   3   7   1  396.06   38.43
  -3  -7   1  419.07   40.58
  -3   7  -1  357.59   42.50
   3  -7  -1  405.27   39.98
  -3   7  -1  276.35   44.04
   3  -7  -1  443.24   54.37
  -3   7  -1  325.40   46.78
  -3  -7   1  371.04   39.89
  -3   7  -2  175.27   37.49
  -3  -7   2  176.25   26.06
   3  -7  -2  250.22   40.17
  -3   7  -2  224.42   36.12
   3  -7  -2  196.63   36.82
  -3  -7   2  256.63   34.38
   3   7   2  239.28   32.28
  -3  -7   2  210.57   25.78
   3   7   2  223.91   29.93
  -3  -7   2  225.41   28.65
  -3   7  -2  217.60   36.29
   3  -7  -2  212.20   33.80
  -3   7  -2  196.32   35.41
  -3  -7   2  196.36   25.90
   3  -7  -2  212.55   35.50
  -3   7  -2  180.83   40.21
  -3   7  -2  169.11   37.88
  -3   7  -3  127.60   32.54
   3   7   3  170.13   27.86
  -3  -7   3  126.29   17.97
   3  -7  -3  166.70   33.17
   3   7   3  168.43   31.42
  -3  -7   3  111.69   19.31
  -3   7  -3  165.60   30.96
  -3  -7   3  179.38   27.56
   3  -7  -3  163.18   30.25
   3   7   3  152.19   25.58
  -3  -7   3  122.13   18.97
  -3   7  -3  113.70   26.57
   3  -7  -3  162.86   32.74
  -3   7  -3   99.06   25.59
   3   7   4   79.05   20.45
  -3  -7   4   64.46   10.68
   3  -7  -4   83.34   22.03
  -3   7  -4   47.10   20.28
  -3   7  -4   62.37   19.56
  -3   7  -4   86.32   24.42
   3  -7  -4   44.76    8.79
  -3   7  -4   85.53   22.05
  -3  -7   4   93.91   20.90
   3   7   4  125.22   29.24
  -3   7  -4   42.46   19.49
   3  -7  -4   94.70   25.84
  -3  -7   4   48.68   11.23
   3  -7  -4   89.73   22.31
   3   7   4  105.54   24.95
  -3  -7   4   63.43   12.16
   3   7   4   70.74   19.93
  -3   7  -4   41.27   14.01
   3   7   5  194.21   33.41
  -3  -7   5   75.30   10.26
  -3  -7   5  119.09   14.45
   3   7   5  150.91   28.78
  -3   7  -5  133.05   32.71
  -3   7  -5  125.67   23.16
  -3  -7   5  165.16   28.10
   3  -7  -5  179.09   35.20
   3   7   5  216.32   39.37
  -3   7  -5  115.93   30.83
   3  -7  -5  213.39   41.94
  -3  -7   5   91.79   14.92
   3  -7  -5  176.21   32.51
  -3   7  -5   67.90   16.22
   3   7   5  201.57   34.01
   3   7   6   47.16   17.48
   3  -7  -6   36.52   16.75
   3   7   6   40.10   18.38
  -3   7  -6   13.96    6.75
   3   7   6   28.04   13.79
  -3   7  -6   27.52   17.09
   3  -7  -6   15.11    9.13
  -3   7  -6   21.09   10.27
  -3  -7   6   26.14   11.66
  -3  -7   6   15.68    5.04
   3  -7  -6   43.09   19.09
  -3   7  -6   12.13    9.93
   3  -7  -7   13.13   12.97
   3   7   7   28.81   16.98
   3  -7  -7   41.97   17.46
  -3   7  -7   38.29   17.59
  -3  -7   7   31.15   12.39
  -3   7  -7   31.02   12.17
   3  -7  -7   27.54   13.54
   3   7   7   52.60   19.06
  -3  -7   7   25.05   10.73
  -3   7  -7    4.31    9.31
   3   7   7   47.29   18.56
   3   7   7   27.61   13.38
   3   7   8   30.65   16.88
   3  -7  -8   21.47   12.70
  -3   7  -8   28.91   15.35
   3   7   8   16.52   10.61
  -3  -7   8    3.49    6.02
   3  -7  -8   17.89    9.08
   3   7   8   24.59   14.77
   3  -7  -8   10.16    8.66
   3   7   8   28.39   14.35
  -3   7  -8   17.70    9.63
  -3   7  -9   13.05    6.45
   3   7   9   21.47   16.17
  -3  -7   9   34.06   18.70
   3  -7  -9   11.55    7.61
   3   7   9   40.50   18.19
   3   7   9   12.42    9.60
   3   7  10    6.07   10.38
   3   7  10    9.82   11.74
  -3   7 -10   12.18    8.42
   3   7  11   20.42   11.48
  -3  -7  11    5.86    7.49
  -3   7 -11   10.09    7.17
   3  -7 -11   20.01   15.25
   3   7  11   20.75   15.46
  -3  -7  12    4.55    4.55
   3  -9  11   12.65    6.42
  -3  -9 -11    8.30    1.83
   3  -9  10    2.46    3.29
  -3  -9 -10    4.96    8.92
  -3  -9 -10    5.99    8.17
  -3   9  10   25.38   17.31
   3  -9  10   -4.56   11.01
   3  -9  10   -2.75    5.26
   3  -9  10   -1.37    5.76
  -3   9  10    7.09    6.46
  -3  -9  -9   -5.52    5.85
   3  -9   9   22.16   15.07
   3  -9   9   -5.16    7.16
  -3   9   9   14.00   12.84
  -3  -9  -9   13.62   13.52
   3  -9   9    8.18    8.79
  -3  -9  -9   11.77   11.13
  -3   9   9   11.07   10.82
   3  -9   8   -5.15    5.76
  -3   9   8    9.53   10.34
   3  -9   8   14.64   11.67
  -3  -9  -8   -0.55    2.70
   3  -9   8   -3.22    5.34
  -3   9   8    3.68    6.04
  -3  -9  -8   -1.16    6.74
   3  -9   8    5.98    9.24
  -3  -9  -8    1.63    1.23
  -3   9   8    9.98    9.74
  -3   9   8    5.61    2.02
  -3  -9  -7    7.04    5.48
  -3  -9  -7   15.02    8.34
   3  -9   7    8.27    9.72
   3  -9   7   14.38    6.95
  -3   9   7   34.21   15.83
   3  -9   7    6.25    1.75
  -3  -9  -7   35.33   18.57
   3  -9   7   12.31    9.38
  -3   9   7   36.76   17.04
  -3  -9  -7   23.12   13.21
  -3   9   7   28.92   15.24
   3  -9   7   -6.62   11.60
  -3  -9  -7    4.06   10.63
  -3  -9  -7   31.42   16.46
   3  -9   7   14.90    9.44
  -3   9   7   11.66    9.93
  -3  -9  -6   -3.50    4.65
  -3  -9  -6    6.11    6.57
   3  -9   6    5.55    7.05
  -3   9   6   -8.11    7.66
   3  -9   6    5.39    7.47
  -3  -9  -6   -2.28    4.34
   3  -9   6    4.88    9.28
   3  -9   6   -1.03    3.89
  -3   9   6    5.05    7.73
  -3   9   6    0.73    3.99
  -3  -9  -6   11.66    9.20
   3  -9   6   -1.03    8.91
  -3  -9  -6   -4.64    1.25
  -3   9   6   -3.68    4.59
  -3  -9  -6   16.15   11.78
   3  -9   6    5.63    4.96
  -3   9   6    0.31    4.59
  -3  -9  -5    9.47    7.69
   3  -9   5    6.95    5.40
  -3  -9  -5   20.28    9.43
  -3  -9  -5   18.56    9.69
   3  -9   5    9.78    8.91
   3  -9   5   20.60   14.83
  -3  -9  -5   12.34    8.15
   3  -9   5   12.04   12.14
   3   9  -5   12.31    6.09
   3   9  -5   14.36    9.33
  -3   9   5   27.40   16.04
  -3  -9  -5    4.03    0.82
   3  -9   5   10.45    8.33
  -3   9   5   21.17   13.91
   3  -9   5   10.36    8.94
  -3   9   5    9.48   10.44
  -3  -9  -4   12.41    9.62
  -3   9   4    1.27    2.27
   3  -9   4    9.29    9.13
   3  -9   4   11.92   10.27
  -3  -9  -4    6.84    8.72
  -3  -9  -4   14.66   10.88
   3  -9   4    2.24    3.40
  -3  -9  -4    0.32    3.56
   3  -9   4    6.53    7.29
   3   9  -4    7.27    4.86
   3   9  -4    6.73    5.28
  -3   9   4   22.09   14.22
  -3   9   4    5.35    5.04
  -3  -9  -4   14.26   10.17
   3  -9   4    8.40   10.59
  -3  -9  -4    2.17    6.18
  -3   9   4   -8.40   10.25
   3  -9   4    3.01    6.87
  -3   9   4   11.28   10.64
  -3   9   3  178.85   36.60
  -3  -9  -3  166.20   29.31
   3   9  -3  145.63   22.53
  -3   9   3  124.43   32.93
  -3  -9  -3  153.22   30.07
   3  -9   3  149.41   32.12
  -3  -9  -3  129.08   25.18
   3  -9   3  118.74   27.33
  -3   9   3  114.98   26.97
  -3  -9  -3  176.27   27.98
  -3   9   3  133.52   30.29
   3  -9   3  141.76   33.35
  -3  -9  -3  150.65   32.79
   3  -9   3  126.68   34.90
   3  -9   3  125.25   30.13
  -3   9   3  149.97   33.39
  -3  -9  -3  137.01   30.36
   3   9  -2   16.88    6.22
  -3  -9  -2    8.32    6.30
   3  -9   2    0.96    3.88
  -3   9   2   19.00   12.81
   3   9  -2   21.64    8.23
   3  -9   2   13.71    6.93
  -3  -9  -2    4.90    1.65
  -3  -9  -2    3.15    3.91
   3  -9   2   -4.75   10.59
  -3  -9  -2    7.06    5.20
   3  -9   2   11.95    6.02
  -3   9   2   22.43   13.72
   3   9  -2   16.72    8.27
  -3  -9  -2   10.99    7.33
  -3   9   2   14.47   12.53
   3  -9   2   12.56    9.20
  -3  -9  -2    2.07    2.38
  -3   9   2   17.90   11.82
   3  -9   2   12.17    9.44
  -3   9   2   11.46    8.13
   3   9  -1   58.11   12.13
   3   9  -1   53.93   12.09
  -3   9   1   43.45   16.95
   3  -9   1   57.12   20.74
   3  -9   1   55.92   20.78
  -3  -9  -1   63.96   16.52
   3  -9   1   66.35   22.22
  -3  -9  -1   43.79   14.83
   3  -9   1   54.21   19.41
  -3   9   1   55.37   18.90
  -3  -9  -1   48.78   12.75
  -3   9   1   59.91   22.69
   3   9  -1   60.36   14.34
   3  -9   1   64.27   18.95
  -3  -9  -1   56.13   17.93
  -3   9   1   52.53   20.53
   3  -9   1   48.79   19.01
  -3   9   1   53.36   18.39
   3   9   0    6.96    7.25
  -3   9   0  -37.39   19.05
   3  -9   0  -12.01   10.51
   3  -9   0   11.92    7.93
  -3  -9   0    5.10    4.03
   3  -9   0   -7.78   10.58
   3  -9   0    0.42    9.22
  -3   9   0    0.02    5.44
   3  -9   0  -24.20   17.74
   3   9   0    8.27    8.19
  -3   9   0    3.20    4.55
   3   9   0   -0.06    3.86
  -3  -9   0    3.57    4.28
  -3   9   0  -37.40   19.49
   3  -9   0   -9.10    8.65
   3   9   0   15.12    7.93
  -3  -9   0   -2.88    5.39
  -3  -9   0    5.54    6.60
   3  -9  -1   56.45   19.70
  -3   9  -1   43.51   14.79
   3  -9  -1   60.78   22.64
  -3  -9   1   53.42   14.67
   3  -9  -1   60.28   20.74
  -3  -9   1   41.71   13.53
   3  -9  -1   56.97   20.98
   3   9   1   37.52   15.28
  -3  -9   1   39.97   14.73
  -3  -9   1   43.13   11.28
   3  -9  -1   80.99   19.57
  -3  -9   1   42.71   13.81
   3   9   1   37.00    8.71
   3  -9  -1   38.52   15.36
  -3   9  -1   55.89   17.97
  -3  -9   2   10.85    6.27
   3   9   2    9.26    4.56
   3  -9  -2    8.14    8.14
  -3   9  -2   13.78    9.32
   3  -9  -2   11.80    9.54
  -3  -9   2   11.94    6.88
   3  -9  -2   12.77   10.37
  -3  -9   2    6.46    4.54
   3  -9  -2   11.94   11.58
  -3   9  -2    6.32   10.77
  -3  -9   2   15.11    7.46
   3  -9  -2   14.84    9.51
  -3   9  -2    5.77    9.48
  -3  -9   2   16.08    8.99
   3  -9  -2   15.20    9.74
  -3   9  -2    8.16    6.32
  -3   9  -3  136.27   34.58
  -3  -9   3  126.86   19.19
   3   9   3  171.16   32.92
   3  -9  -3  189.46   40.81
  -3  -9   3  111.49   21.23
  -3  -9   3  146.67   26.35
  -3   9  -3  192.40   34.47
   3  -9  -3  121.26   29.52
   3  -9  -3  216.01   36.57
  -3  -9   3  141.98   23.54
   3   9   3  141.51   25.80
   3  -9  -3  161.14   26.63
  -3   9  -3   87.74   23.44
   3   9   3  145.12   29.37
  -3  -9   3  126.63   22.34
   3  -9  -3  184.96   36.17
  -3   9  -3   98.61   25.78
  -3   9  -4   17.19   11.46
   3  -9  -4   22.53   14.47
   3   9   4   21.77   14.11
   3  -9  -4   -6.10    6.62
   3   9   4   16.58   11.97
  -3   9  -4    7.50    9.94
  -3   9  -4   -0.95    5.65
  -3  -9   4    5.71    4.94
  -3  -9   4    4.38    3.12
   3  -9  -4   10.23   10.78
   3  -9  -4    8.77    8.62
  -3  -9   4   10.56    6.78
   3   9   4    9.80   10.81
  -3  -9   4    7.37    1.74
  -3   9  -4   17.36   13.18
  -3  -9   5    9.36    5.86
  -3   9  -5   15.69    7.62
   3  -9  -5   27.74   15.08
  -3   9  -5    4.73    2.23
   3   9   5   13.57    4.05
   3  -9  -5   11.11    5.46
  -3  -9   5   13.06    5.25
   3   9   5   -1.54    3.88
  -3  -9   5   14.32    6.14
   3   9   5   10.76    4.69
   3  -9  -5   21.06   11.90
   3   9   5   18.68   13.43
   3  -9  -5   28.59   13.09
  -3   9  -6    4.57    6.50
   3   9   6   -4.59    8.72
   3  -9  -6   -1.57    5.58
   3   9   6    1.81    7.54
  -3  -9   6    5.21    4.52
   3  -9  -6    0.56    4.71
   3   9   6    1.04    2.94
   3  -9  -6   13.07   10.91
   3  -9  -7   37.40   21.04
  -3  -9   7   23.18    9.82
   3   9   7   12.63    8.16
   3  -9  -7   36.97   17.56
   3   9   7   29.93   15.66
   3   9   7   15.51    7.06
   3  -9  -7   29.65   13.97
  -3  -9   7   16.06    5.00
   3  -9  -7   48.29   20.47
   3   9   7   12.97   10.18
   3   9   8   -1.80    3.94
  -3   9  -8   -0.86    3.07
   3   9   8    3.83    6.19
   3  -9  -8   12.33   10.43
   3  -9  -8    9.88   11.41
  -3  -9   8   -6.35    7.67
   3  -9  -8    4.52    6.18
   3   9   8    0.01    6.29
  -3  -9   8    5.00    3.00
  -3  -9   9    2.81    1.88
   3   9   9   -3.59    7.61
  -3   9  -9    5.66    5.95
   3  -9  -9   19.76   11.89
  -3  -9   9    0.85    8.55
   3   9   9    7.56    8.47
  -3  -9  10    5.18    6.78
   3  -9 -10   -2.71    5.26
   3   9  10    5.64   10.97
   3   9  10   -2.61    5.51
  -3  -9  10   -8.45   12.43
   3  -9 -10   19.90   10.70
   3   9  10    9.24    9.15
  -3  -9  11    7.71   12.73
  -3  -9  11   -0.06    4.64
   3 -11  11   12.19   10.90
   3 -11  10    2.71    6.07
   3 -11  10   18.03   12.55
  -3 -11 -10   17.14   15.26
   3 -11   9   10.58   11.13
   3 -11   9   14.44   11.30
  -3  11   9   21.43   17.36
  -3 -11  -9    4.30   10.11
  -3  11   9    7.05   12.65
   3 -11   9   31.03   21.11
  -3  11   9    7.49   12.92
  -3 -11  -9    7.17    7.14
   3 -11   9   -1.97    6.50
   3 -11   8    0.87    6.00
  -3 -11  -8    5.57    7.48
  -3  11   8    7.45   13.23
  -3  11   8   10.21    8.14
  -3 -11  -8   17.69   17.28
   3 -11   8    7.40   11.34
  -3 -11  -8    1.88   15.73
   3 -11   8   11.09    9.99
  -3  11   8    7.58    9.44
   3 -11   8    0.66    4.37
  -3 -11  -8    8.32   10.26
  -3  11   8   -9.78    7.47
  -3 -11  -7   27.34   14.03
  -3  11   7   28.43   18.50
   3 -11   7   25.49   14.86
   3 -11   7   20.20   14.97
   3 -11   7   30.58   15.99
  -3  11   7   40.44   22.38
  -3 -11  -7   54.82   23.35
  -3  11   7   13.53   11.98
   3 -11   7   35.46   19.20
  -3  11   7   34.33   17.49
   3 -11   7   15.63   10.66
  -3 -11  -7   58.62   24.07
  -3 -11  -7   22.54   10.47
  -3 -11  -6   -0.80    3.26
  -3 -11  -6    5.91    5.73
   3 -11   6    5.14    7.55
   3 -11   6    3.74    6.78
  -3  11   6    1.29    3.25
  -3 -11  -6   23.30   15.20
  -3  11   6  -18.59   14.87
   3 -11   6    8.02   11.90
  -3 -11  -6    9.09    8.24
  -3 -11  -6   12.36   12.79
   3 -11   6    3.23   10.07
  -3  11   6  -28.51   16.68
  -3  11   6  -31.59   20.87
  -3 -11  -6   13.89   12.42
  -3  11   6  -15.53   10.97
  -3 -11  -5   36.47   16.60
  -3  11   5   50.72   19.77
   3 -11   5   35.02   17.42
  -3 -11  -5   40.16   15.65
  -3 -11  -5    9.45    9.19
  -3 -11  -5   51.18   20.63
   3 -11   5   45.30   22.15
   3 -11   5   32.47   16.60
   3  11  -5   25.89    9.19
  -3  11   5   50.57   20.77
   3  11  -5   21.60    9.31
  -3 -11  -5   34.56   17.77
  -3  11   5   36.32   17.14
   3 -11   5   39.87   19.06
  -3  11   5   36.88   17.50
  -3 -11  -5   32.13   13.95
  -3  11   5   46.72   20.87
   3 -11   4   15.93   13.90
  -3  11   4   22.20   13.93
   3 -11   4   -9.77    3.33
  -3 -11  -4    9.60   11.77
  -3 -11  -4    3.25    9.54
   3 -11   4    0.44    2.28
   3 -11   4   22.23   15.74
  -3  11   4   10.83   11.53
   3  11  -4   14.41    9.98
  -3  11   4    8.55   10.86
   3  11  -4    6.10    7.28
  -3 -11  -4   24.18   16.08
  -3  11   4    2.16    7.68
   3 -11   4   19.49   16.93
  -3  11   4    4.56    5.19
  -3 -11  -4    3.74    8.83
  -3 -11  -4   -0.68    2.35
  -3 -11  -3   82.41   18.67
  -3  11   3  113.17   32.20
   3 -11   3   90.85   30.94
   3 -11   3   56.89   19.40
  -3  11   3  102.75   29.74
  -3 -11  -3   84.18   25.64
  -3 -11  -3   45.71   16.88
   3  11  -3   57.55   15.23
  -3 -11  -3  101.16   23.62
  -3  11   3   89.18   25.74
  -3  11   3   92.04   30.33
  -3 -11  -3  100.91   24.87
  -3  11   3    4.60    5.44
  -3 -11  -3   58.21   19.70
   3 -11   3   83.14   24.30
  -3 -11  -2   25.41   14.51
   3  11  -2   33.88    9.44
   3  11  -2   26.16    8.91
   3 -11   2    4.00    4.51
  -3  11   2   17.51   14.83
   3 -11   2   21.82   16.76
  -3 -11  -2   15.54   10.97
   3 -11   2   -0.99    2.25
  -3 -11  -2   20.16   12.39
   3 -11   2    8.19    5.33
  -3  11   2  -20.06   15.07
   3  11  -2   27.45   12.40
  -3 -11  -2   11.25    6.58
   3 -11   2   35.19   16.94
  -3 -11  -2   18.00   10.99
  -3  11   2  -17.86   14.54
   3 -11   2   18.35   15.18
  -3  11   2   13.41   10.03
  -3  11   1   79.65   23.65
   3 -11   1   85.99   24.34
  -3 -11  -1   99.32   26.13
   3 -11   1  103.04   32.38
  -3 -11  -1  119.82   26.36
  -3  11   1  138.22   32.51
   3 -11   1  124.76   33.17
   3 -11   1   82.55   27.17
   3  11  -1   68.11   15.25
  -3  11   1  103.18   29.01
   3  11  -1  102.81   23.68
   3 -11   1   96.17   27.57
  -3 -11  -1  109.71   22.79
  -3 -11  -1  113.07   27.20
  -3  11   1   89.41   27.65
   3 -11   1  144.51   30.72
  -3 -11  -1  141.15   30.96
   3  11  -1   92.40   18.51
   3 -11   0   15.13   14.78
  -3  11   0  -29.52   15.32
   3 -11   0   16.81   13.00
  -3 -11   0   21.48   12.86
   3 -11   0    5.38   10.83
   3 -11   0   34.26   20.57
  -3  11   0   -1.51    4.00
   3  11   0   38.37   18.48
   3 -11   0   -0.30    9.84
  -3  11   0   12.62   13.16
  -3 -11   0   16.39   11.96
  -3  11   0    7.06    7.35
   3  11   0   37.42   15.45
   3 -11   0  -27.89   12.08
  -3 -11   0   19.13   12.66
  -3  11   0   -0.64    4.94
   3  11   0   37.62   13.67
  -3 -11   0    1.14    5.42
  -3 -11   1  100.71   23.41
   3  11   1  107.57   27.93
   3 -11  -1  124.32   32.30
  -3 -11   1  124.71   28.23
   3 -11  -1  103.14   28.76
  -3  11  -1   78.70   20.51
   3 -11  -1  122.53   30.86
   3  11   1  132.90   25.16
  -3  11  -1  106.56   28.77
  -3 -11   1   98.81   24.84
   3 -11  -1  133.92   33.77
   3 -11  -1  101.29   28.62
   3  11   1  124.62   26.63
  -3 -11   1  118.57   23.68
  -3  11  -1   97.11   29.24
   3 -11  -1  144.75   27.97
  -3 -11   1   74.97   18.85
  -3  11  -1   82.82   26.57
   3  11   2   33.03   13.95
   3 -11  -2  -19.09   16.16
  -3  11  -2    6.92    6.49
   3 -11  -2   -0.05   10.84
  -3  11  -2    6.61    4.57
   3 -11  -2   26.09   14.07
  -3 -11   2   13.77    8.04
   3  11   2   33.45   16.91
  -3  11  -2   12.22   11.62
  -3  11  -2    8.55    6.32
   3  11   2   26.19   12.10
   3 -11  -2  -16.02   11.44
  -3 -11   2   17.52   10.81
   3 -11  -2   17.04   11.56
   3  11   2   10.74    6.68
  -3 -11   3   95.45   21.98
   3  11   3   72.51   21.26
   3  11   3  112.28   26.62
   3 -11  -3  100.24   30.95
  -3  11  -3   61.43   24.01
  -3  11  -3   64.61   23.48
   3 -11  -3  101.29   22.34
  -3 -11   3   91.44   21.68
   3  11   3  127.01   31.28
   3 -11  -3   92.33   28.88
  -3  11  -3   31.85   13.23
  -3  11  -3   52.00   20.32
  -3 -11   3   54.99   15.39
   3 -11  -3  100.14   26.12
  -3  11  -4   22.92   13.98
   3 -11  -4    6.78    9.87
  -3  11  -4    6.61    8.66
  -3 -11   4    1.44    7.14
   3  11   4   -0.12    4.97
   3  11   4   23.50   16.25
   3 -11  -4    3.94   11.48
  -3  11  -4    7.30   12.00
  -3 -11   4    1.07    4.65
   3  11   4    8.55   11.85
   3 -11  -4    0.01    6.96
   3  11   4   -6.89    7.54
   3 -11  -4    7.73   10.37
  -3 -11   4   10.91    8.42
  -3 -11   4   14.48   10.27
  -3  11  -4  -10.46    7.87
   3  11   5   59.78   23.04
   3 -11  -5   59.49   23.98
  -3 -11   5   20.49   10.47
  -3  11  -5   16.10    8.78
   3  11   5   52.19   18.76
   3 -11  -5   46.53   19.04
   3 -11  -5   49.29   24.91
  -3 -11   5   38.04   17.18
  -3  11  -5   45.29   18.93
   3 -11  -5   20.76   13.73
  -3 -11   5   24.00    9.55
   3  11   5   13.55    5.05
  -3 -11   5   27.75    9.63
   3 -11  -6  -14.36   10.24
  -3 -11   6    3.80    4.77
   3  11   6    6.29    2.62
  -3 -11   6    1.10    1.71
   3  11   6   14.64   13.03
   3 -11  -6   -8.99   11.28
  -3  11  -6   -5.66    3.41
  -3 -11   6    6.57    9.83
  -3 -11   6    3.12    4.18
   3 -11  -6   -1.61    4.22
   3  11   6    5.17   10.19
   3  11   7   64.38   26.85
  -3 -11   7   20.48    8.59
   3  11   7   42.31   20.48
  -3 -11   7   38.96   19.63
   3 -11  -7   41.02   18.19
  -3  11  -7   20.24    9.45
  -3 -11   7   35.26   18.38
   3 -11  -7   55.25   24.97
  -3 -11   7   22.31    7.86
   3 -11  -7   33.13   15.28
   3  11   7   16.23   11.39
   3  11   8   19.36   16.84
  -3  11  -8    9.64   11.54
   3  11   8    1.59    7.87
   3 -11  -8   14.89   13.62
  -3 -11   8    5.96    7.27
   3 -11  -8   19.69   12.68
  -3 -11   8   12.13    6.35
  -3 -11   8   15.33   12.73
  -3  11  -8    8.11    8.64
   3  11   9   13.85   12.30
  -3 -11   9   -6.07    7.11
   3 -11  -9   10.02   11.47
   3 -11  -9    7.12   10.58
   3  11   9   14.73   10.24
  -3 -11   9    0.84    3.94
   3  11  10   -7.03    2.41
  -3  11 -10   19.34   10.43
  -3 -11  10    0.41    5.91
  -3 -11  10   17.98   13.00
   3 -11 -10    5.86   12.83
   3 -11 -10   -2.29    7.97
  -3 -13  -9    9.77   10.94
   3 -13   9   11.44   10.60
  -3 -13  -9   11.82    4.87
   3 -13   9    6.98    8.78
   3 -13   9    6.35    9.46
  -3  13   8   14.23   14.59
   3 -13   8   10.43   12.98
  -3  13   8   -7.48    9.71
   3 -13   8    2.98    1.84
   3 -13   8    9.25   10.23
   3 -13   8    9.03    7.81
  -3 -13  -8    4.08    4.42
   3 -13   8  -13.70    3.38
  -3  13   8    9.17    8.14
  -3  13   7    7.24   15.36
  -3 -13  -7   24.14   20.69
   3 -13   7    3.13    9.62
   3 -13   7    6.06   12.34
  -3  13   7   -4.21   12.35
   3 -13   7    8.03    9.48
  -3 -13  -6   28.91   19.34
   3 -13   6   11.21   10.53
   3 -13   6   21.14   11.85
  -3  13   6   12.12   15.34
  -3 -13  -6    6.81   12.88
   3 -13   6    3.87    7.90
  -3  13   6   -5.55    1.86
   3 -13   6   15.15   13.07
   3 -13   6    7.45   11.36
   3 -13   5   50.69   24.16
   3 -13   5   36.08   19.90
   3 -13   5   69.95   24.97
  -3  13   5   33.04   18.70
  -3 -13  -5   67.25   27.93
   3  13  -5   18.99    8.32
   3 -13   5   48.25   22.76
  -3  13   5   55.69   23.47
  -3 -13  -5   26.19   12.68
   3 -13   5   36.84   20.46
   3 -13   5   63.03   26.90
  -3 -13  -5   30.39   16.86
  -3  13   4    7.90   12.70
   3 -13   4   28.78   18.13
   3 -13   4   22.45   17.57
   3 -13   4   19.16   14.78
  -3 -13  -4   28.40   17.68
   3  13  -4   11.89    8.46
  -3  13   4   13.61   10.23
  -3 -13  -4   12.18   11.22
  -3  13   4    4.01    7.76
   3 -13   4   11.86   13.16
  -3 -13  -4   12.20   11.49
   3 -13   4    6.09   11.31
   3 -13   3   64.06   23.41
  -3  13   3   26.28   14.92
   3 -13   3   52.02   24.51
  -3  13   3   61.72   23.78
  -3 -13  -3   37.84   15.38
   3 -13   3   44.80   22.25
  -3 -13  -3   46.91   21.43
   3 -13   3   29.68   17.70
  -3  13   3   43.82   21.36
  -3  13   3   27.97   20.35
   3 -13   3   55.92   22.77
  -3 -13  -3   28.71   15.68
   3 -13   3   30.42   19.24
  -3 -13  -2   44.13   20.21
   3  13  -2   34.91   10.09
  -3  13   2   25.99   18.01
   3 -13   2   18.22   14.35
   3 -13   2   15.13   14.35
  -3 -13  -2   26.02   13.60
  -3  13   2   49.16   23.49
   3 -13   2   12.44   12.79
  -3 -13  -2   31.90   20.94
   3 -13   2   12.39   11.44
  -3  13   2   29.95   18.47
  -3 -13  -2   26.05   14.20
   3  13  -2    0.60    3.76
  -3  13   2   14.66   13.13
   3 -13   2   41.10   19.96
   3 -13   2   16.78   13.42
  -3  13   2   20.24   15.11
  -3 -13  -2   27.26   16.30
  -3  13   1   98.64   30.75
  -3 -13  -1   70.09   23.39
   3 -13   1   69.19   27.22
  -3 -13  -1   95.20   27.96
  -3 -13  -1   73.87   23.40
  -3 -13  -1   81.57   22.29
   3  13  -1    7.57    6.71
  -3  13   1   56.81   23.31
   3 -13   1   56.43   23.98
   3 -13   1   74.89   27.91
   3 -13   1   77.64   27.09
  -3 -13  -1   89.75   21.97
  -3  13   1   25.21   15.72
   3  13  -1   51.84   14.53
  -3  13   1   67.42   25.48
   3 -13   1   66.25   25.32
   3  13  -1   68.89   16.64
   3  13   0   10.67    9.07
   3 -13   0   17.74   15.10
  -3 -13   0   16.74   13.49
  -3  13   0    3.82    6.17
   3 -13   0    9.55   10.13
   3 -13   0   10.84   14.58
   3  13   0   24.51   14.70
   3 -13   0   -1.48    7.53
  -3  13   0   10.07   13.55
  -3  13   0    8.44   10.08
  -3 -13   0   15.20   11.33
   3  13   0   11.35   10.61
  -3  13   0   -6.77    6.36
  -3 -13   0   13.26   13.52
  -3  13  -1   37.01   19.29
   3 -13  -1  117.37   35.67
  -3 -13   1   98.62   25.94
  -3 -13   1   99.50   26.13
  -3  13  -1   31.00   17.17
   3  13   1  100.47   23.05
   3 -13  -1   83.98   29.00
   3 -13  -1   59.73   23.26
   3 -13  -1   71.02   26.77
  -3  13  -1   54.07   23.39
  -3 -13   1   97.78   25.40
  -3  13  -1   66.67   26.07
   3  13   1   73.92   22.56
   3 -13  -1  117.41   29.47
   3 -13  -1   -4.52    7.20
  -3 -13   1   55.11   20.00
  -3  13  -1   67.31   23.53
  -3  13  -2   26.65   15.49
   3 -13  -2   28.50   19.01
  -3  13  -2   12.79   13.71
  -3 -13   2   53.27   20.62
   3 -13  -2   30.58   19.50
  -3 -13   2   20.92   13.45
   3  13   2   25.39   16.93
   3 -13  -2    9.15   12.92
  -3 -13   2   20.15   12.37
  -3  13  -2   14.91   12.50
  -3  13  -2   26.43   16.71
  -3 -13   2   26.84   13.39
   3  13   2   38.16   19.50
   3 -13  -2   25.63   14.58
   3 -13  -2    0.64    4.42
  -3 -13   2   32.02   15.05
   3 -13  -2   25.14   18.61
   3  13   2   21.15   14.24
   3  13   3   25.70   13.56
  -3 -13   3   29.67   14.80
  -3  13  -3   70.38   26.69
   3 -13  -3   42.34   23.71
  -3  13  -3   39.28   17.08
  -3 -13   3   48.22   18.56
   3 -13  -3   26.90   18.19
  -3 -13   3   14.53    7.98
   3  13   3   19.73   15.73
   3 -13  -3   36.41   19.21
  -3  13  -3   23.91   17.43
  -3 -13   3   19.38   10.77
   3  13   3   29.61   17.84
   3 -13  -3   33.10   15.25
  -3 -13   3   13.61    8.49
  -3  13  -3   35.17   15.51
   3 -13  -3   21.63   14.98
   3  13   3   24.21   11.22
  -3  13  -4   23.88   15.20
   3 -13  -4   -2.24    4.34
  -3  13  -4    6.53    9.96
  -3 -13   4   18.36   13.60
   3 -13  -4   10.57   11.97
   3 -13  -4   31.84   19.21
   3  13   4   19.57   15.03
   3 -13  -4   -0.25    3.19
  -3  13  -4   24.59   16.21
  -3 -13   4    5.63    7.52
   3  13   4   20.77   14.05
  -3  13  -4   20.54   16.65
   3 -13  -4    0.01    4.23
   3  13   4   11.80   10.76
  -3 -13   4    6.07    6.09
  -3 -13   5   29.76   10.49
   3  13   5   34.32   15.66
   3 -13  -5   50.79   22.16
  -3  13  -5   47.56   14.18
  -3 -13   5   29.10   12.78
   3  13   5   51.83   20.41
   3 -13  -5   38.93   15.34
   3 -13  -5   44.84   20.85
  -3 -13   5   68.42   24.10
   3 -13  -5   59.66   28.50
   3 -13  -5   58.01   25.98
   3  13   5   29.54   15.44
   3 -13  -6   15.44   12.28
   3  13   6   36.03   20.28
  -3 -13   6    8.23    8.14
   3  13   6    0.50    5.02
   3 -13  -6    4.69    3.89
   3 -13  -6    3.01    4.37
  -3 -13   6   22.23   14.82
   3 -13  -6   -8.62    4.92
   3  13   6   15.42   12.96
  -3 -13   6   -0.24    1.12
   3 -13  -6   17.65   15.79
   3  13   7   30.51   22.30
  -3  13  -7   17.47   13.39
   3  13   7    3.14   10.27
  -3 -13   7   17.81   11.50
   3 -13  -7   13.17    6.48
   3 -13  -7    4.81    3.33
  -3 -13   7   10.70   13.83
  -3 -13   7   10.67    7.60
   3 -13  -7   23.22   17.23
  -3 -13   8    3.78    4.05
   3  13   8    4.11    9.60
  -3  13  -8   10.07   11.00
   3  13   8   -7.98    8.41
  -3 -13   8   10.19   13.72
  -3 -13   8    6.83    9.28
  -3 -13   8    5.82    3.50
   3 -13  -8   -3.18    5.76
   3 -13  -8  -10.98    9.60
   3  13   9   -6.82    5.74
  -3 -13   9    4.31    0.67
  -3 -13  10  -11.64    9.80
   3 -13 -10    0.92    6.10
  -3 -13  10   10.48   10.03
  -3 -15  -9    2.46    7.40
  -3 -15  -8   -9.98    9.81
   3 -15   8   -0.26    4.32
  -3 -15  -8  -12.07   11.07
  -3  15   7   -2.16    8.59
  -3 -15  -7    3.76    6.68
  -3  15   7   14.54   18.22
   3 -15   7    7.04   10.40
  -3 -15  -7    2.50    6.13
   3 -15   7    1.20    7.10
  -3 -15  -7   -3.73    5.70
   3 -15   7    9.46    8.00
  -3  15   6    8.55   14.45
   3 -15   6    8.83    2.58
   3  15  -6    3.11    2.83
  -3  15   6    6.32   10.83
  -3 -15  -6   22.76   16.27
  -3  15   6    7.18   10.71
   3 -15   6   -3.87    5.54
   3 -15   6    7.33    7.19
   3 -15   6   10.41   12.78
  -3 -15  -6   10.75   13.57
  -3 -15  -6    3.66    9.06
   3 -15   6    6.58    7.60
  -3 -15  -6    9.86   13.42
   3 -15   5   -4.94    8.61
  -3 -15  -5   -2.23    9.20
   3 -15   5    8.55    4.68
  -3  15   5    6.56   14.21
  -3  15   5  -13.41   12.17
  -3 -15  -5    3.55    4.47
   3 -15   5   17.11   12.70
   3 -15   5    3.04    5.64
  -3 -15  -5    0.96    3.10
  -3  15   4    6.66   11.81
   3 -15   4   -5.40    3.52
   3 -15   4   10.00   14.59
  -3 -15  -4   -9.26   10.17
   3 -15   4    2.28   10.20
  -3 -15  -4   18.49   15.23
   3  15  -4   10.64    7.63
  -3  15   4   21.85   17.10
  -3  15   4    4.97    9.79
  -3 -15  -4   -1.28    2.76
   3 -15   4  -20.96   15.85
   3 -15   4   14.85   13.06
  -3 -15  -4    3.75    4.98
   3 -15   3   10.58   12.83
   3 -15   3    3.92    3.46
  -3 -15  -3   -6.54    7.31
  -3  15   3   20.85   16.95
  -3 -15  -3    0.54    1.68
   3 -15   3   -7.22    3.27
   3 -15   3    2.02   10.40
  -3 -15  -3   -1.39    7.75
  -3  15   3   15.24   13.30
   3 -15   3    4.86   10.02
   3 -15   3   28.15   16.38
  -3 -15  -2   -0.67    6.15
   3  15  -2    8.15    4.86
  -3  15   2   14.35   10.18
   3 -15   2    4.76    9.21
   3 -15   2    2.78    5.43
  -3 -15  -2    4.98    6.30
  -3  15   2   11.58    8.35
   3 -15   2    4.80   10.49
  -3 -15  -2   10.31    9.92
   3 -15   2    4.13    3.61
  -3  15   2   14.12   13.32
  -3  15   2   40.19   21.66
  -3 -15  -2   -0.30    1.71
   3  15  -2  -11.21    9.31
   3 -15   2    8.79   10.19
  -3  15   2   23.33   15.97
  -3 -15  -2    5.89    8.16
   3 -15   2   10.88    9.65
  -3 -15  -1   14.48   10.80
  -3  15   1    0.02    6.79
   3 -15   1    4.26    7.80
   3  15  -1  -11.96    7.92
   3 -15   1    3.11   10.56
  -3 -15  -1   -1.48    0.81
  -3  15   1    9.55    9.82
   3 -15   1   20.54   15.35
  -3 -15  -1   12.77   13.61
   3 -15   1    4.98    6.76
  -3  15   1    6.13   10.13
  -3 -15  -1    9.87    8.80
  -3  15   1    0.02    7.38
   3  15  -1   -4.63    7.89
   3 -15   1   25.88   16.92
  -3 -15  -1   14.21   10.69
   3 -15   1    4.62    6.05
   3 -15   0   23.08   15.97
   3  15   0   16.51    8.90
  -3  15   0   16.02   12.25
   3 -15   0   30.65   19.79
  -3 -15   0   23.38   13.89
  -3  15   0   16.80   13.41
   3 -15   0   18.57   14.96
  -3 -15   0   12.78   10.34
   3 -15   0   20.99   13.48
   3  15   0   22.82   15.00
  -3  15   0   15.68   13.96
  -3 -15   0   35.00   16.08
   3  15   0    3.92    6.02
   3 -15   0   20.02   14.63
  -3 -15   0   23.38   15.83
  -3  15   0   27.60   19.08
   3 -15   0   16.40   12.97
   3 -15  -1    9.73   10.04
  -3  15  -1   15.48   13.31
  -3 -15   1    6.11    9.09
   3 -15  -1   14.34   15.15
  -3 -15   1   17.78   11.22
   3 -15  -1   -4.90    2.10
   3 -15  -1    5.42    9.97
  -3  15  -1    1.67    2.71
  -3 -15   1    1.40    2.63
  -3  15  -1    2.04    8.12
   3  15   1    3.58    8.67
   3 -15  -1   14.15   12.69
  -3  15  -1    6.69   10.04
  -3  15  -1   14.52   12.03
  -3 -15   1   11.08   10.17
   3 -15  -2    5.33   10.44
  -3 -15   2   -2.36    6.78
   3 -15  -2   24.77   17.38
   3  15   2    1.19    4.34
  -3  15  -2   12.17   10.38
  -3 -15   2    9.43    9.48
   3  15   2  -13.27   11.68
  -3 -15   2    5.10    8.31
  -3  15  -2    6.08    5.86
   3  15   2   14.21   10.51
  -3  15  -2    4.29    3.63
  -3 -15   2    6.28    8.10
   3 -15  -2   18.12   15.26
   3 -15  -2   10.97   10.90
  -3 -15   2   10.75    9.97
   3 -15  -2   -4.31    5.04
  -3 -15   3   11.35    8.94
   3  15   3    2.45    7.71
  -3 -15   3   -7.98    8.84
   3 -15  -3   33.70   21.54
   3  15   3   15.88    4.29
  -3  15  -3    2.59    8.17
  -3 -15   3    2.56    3.50
   3  15   3   -8.08    5.92
  -3 -15   3    8.68    9.22
   3 -15  -3   15.48   13.99
  -3  15  -3   24.15   13.09
  -3  15  -3   10.00    7.84
  -3 -15   3    4.91    7.48
   3 -15  -3    3.14    7.38
   3  15   3    5.12    6.12
   3  15   4   -0.09    1.96
  -3  15  -4    6.19    9.52
  -3  15  -4   18.22   11.91
   3 -15  -4    2.59   10.97
   3 -15  -4   -4.07    3.74
   3  15   4   -7.79    9.69
  -3 -15   4    5.94    6.42
  -3 -15   4   14.25   10.81
  -3 -15   5    4.73    6.47
   3 -15  -5    5.46    9.85
   3  15   5   -8.63   12.63
  -3  15  -5    8.96    7.18
  -3 -15   5    9.32   10.39
   3 -15  -5    2.02    5.76
   3 -15  -5   -4.13    8.53
   3 -15  -5   -6.95    3.37
   3  15   5  -14.97   11.26
  -3 -15   5   13.16    9.73
  -3 -15   6   14.51    8.73
   3 -15  -6    1.59    6.05
  -3 -15   6   -1.19    2.01
   3  15   6    4.21    8.82
  -3 -15   6    7.11    8.75
   3  15   6  -12.40    5.06
   3  15   6  -15.40   13.05
  -3  15  -7    5.20    4.29
   3  15   7   -9.38   12.71
  -3 -15   7   10.63    7.03
   3 -15  -7   -3.49    2.69
   3 -15  -7    0.74    4.89
  -3 -15   7    9.29    8.37
  -3 -15   7    5.12    5.79
   3 -15  -8   -7.15   10.31
   3  15   8   13.04   17.98
  -3 -15   8    3.09    7.37
  -3 -15   8    0.38    4.40
   3 -15  -8  -16.62   11.00
   3 -15  -9   32.06   18.30
  -3 -17  -8    8.33   21.40
   3 -17   7   -0.43   12.55
  -3 -17  -7   15.12   12.89
  -3  17   6    6.03   10.08
   3 -17   6   -1.92    8.28
   3 -17   6    3.96   13.47
  -3 -17  -6    5.51    7.58
  -3 -17  -5   -7.68    8.38
  -3  17   5   13.43   14.12
   3 -17   5    9.01   11.96
  -3 -17  -5   20.21   14.43
   3 -17   5   -4.14   12.10
  -3  17   5    0.04    2.55
  -3  17   4   19.70   16.78
   3 -17   4  -12.90   11.92
   3  17  -4   12.01    8.85
  -3  17   4   21.22   18.01
  -3  17   4  -23.48   16.58
  -3 -17  -4   11.53   14.22
   3 -17   4   17.43   15.86
  -3 -17  -4   26.00   15.06
  -3 -17  -4   -7.26    6.93
  -3 -17  -4   35.21   19.46
   3 -17   3   19.49   13.56
  -3 -17  -3   13.77   16.43
   3 -17   3   -7.12   13.89
  -3  17   3    5.11   12.54
  -3  17   3   -5.82   12.33
  -3 -17  -3   10.56   13.14
   3 -17   3   -9.21   14.44
  -3 -17  -3   18.02   13.56
  -3 -17  -3   21.54   14.28
  -3 -17  -2   14.44   13.41
   3 -17   2   15.08    9.71
  -3 -17  -2    4.08    5.96
   3 -17   2   -9.35    6.05
   3  17  -2   23.38    6.97
  -3  17   2    5.59    7.67
   3 -17   2   10.41    7.84
   3 -17   1   16.31   18.83
  -3 -17  -1   12.64   13.38
   3 -17   1   10.17   10.75
  -3 -17  -1   16.68   15.62
   3  17  -1   11.19    9.99
   3 -17   1    8.78   12.66
  -3  17   1   -7.70   12.00
  -3 -17  -1   -4.31    5.50
   3 -17   1  -31.39   16.61
  -3 -17  -1   16.87   13.39
   3  17  -1   21.47   14.83
  -3  17   1  -10.47   11.99
  -3 -17   0    1.45    7.77
   3 -17   0   21.78   20.51
  -3 -17   0   35.17   17.81
  -3  17   0   16.78   15.20
  -3 -17   0    5.48    8.21
   3 -17   0   26.08   13.37
   3 -17   0   20.33   15.87
  -3  17   0    6.18   11.17
  -3 -17   0   22.96   14.74
  -3 -17   1    5.98    9.69
   3 -17  -1  -11.67   11.80
  -3  17  -1   24.64   18.73
   3 -17  -1    1.99   10.86
   3 -17  -1  -13.80   11.80
   3  17   1    9.93   10.29
   3  17   1    9.72    8.14
  -3  17  -1   13.55   14.67
   3 -17  -2  -13.42   10.29
   3  17   2    5.88    9.15
  -3 -17   2    6.27   10.48
   3  17   2   14.37    9.00
  -3  17  -2   10.39   13.40
   3 -17  -2  -19.38   11.99
   3 -17  -2    2.65   13.23
  -3 -17   2    0.39    0.55
   3 -17  -3    0.25    9.70
  -3 -17   3   31.70   17.81
   3 -17  -3   10.49   12.84
  -3 -17   3    3.27    0.85
   3  17   3    0.46    6.03
  -3  17  -3   -4.38    2.96
  -3 -17   3   21.92   14.27
  -3 -17   3   13.82   11.53
   3 -17  -3   -1.80    3.84
  -3 -17   3   -3.08    2.70
   3  17   3    4.01    5.07
  -3  17  -4    2.82    6.08
  -3 -17   4   18.80   13.68
   3 -17  -4    6.71    7.02
   3 -17  -4   15.32   12.11
  -3 -17   4   49.65   23.22
   3 -17  -4   18.61   20.70
  -3  17  -4   27.82   16.82
   3  17   5    1.41    6.91
   3  17   5  -22.22   12.38
  -3 -17   5    5.83    7.03
   3 -17  -5   -5.10    8.63
  -3 -17   5   26.34   17.43
   3 -17  -5   -8.79    2.91
  -3  17  -5    6.07    6.02
   3 -17  -5   -1.52    8.20
  -3 -17   5    4.28    6.50
   3  17   6    8.00   12.45
  -3 -17   6    1.90    8.15
   3 -17  -6    3.85    4.79
  -3 -17   6  -14.81   10.92
   3 -17  -7    2.15    8.11
  -3 -17   7    0.34    6.89
  -3  19   5   -3.27    6.76
  -3  19   4   -6.27    8.33
  -3  19   3   -2.09    7.07
  -3 -19  -3    1.39    2.78
  -3  19   2    8.72   13.54
   3 -19   2    9.55   10.65
  -3  19   2   26.21   18.52
   3 -19   1   -4.79    6.27
   3 -19   1    9.26   14.39
   3  19  -1   29.60   15.52
   3  19  -1   28.99   17.37
  -3 -19  -1   30.30   19.69
  -3  19   0   10.37   13.88
  -3 -19   0    9.51    4.01
   3 -19   0    7.51   11.33
  -3 -19   0    3.57    8.59
   3 -19   0   -0.19    7.76
   3  19   0   23.56   16.59
   3  19   0   -1.32    3.09
  -3  19  -1    7.67   14.90
  -3 -19   1    4.46    9.49
   3 -19  -1   17.93   19.16
   3 -19  -1    4.82    3.05
   3  19   1   -7.18    3.73
  -3  19  -1   23.84   17.39
   3  19   1   16.83   10.48
  -3  19  -2   19.43   10.01
  -3  19  -2   21.60   16.24
  -3 -19   2  -11.75   12.72
   3  19   2    5.42    9.90
  -3  19  -2   29.17   19.51
   3  19   2   14.74   10.36
  -3 -19   3  -17.79   14.80
  -3  19  -3   16.27   19.14
   3  19   3   11.37   13.06
   3 -19  -3   -7.29    7.23
   3  19   4   33.37   21.04
  -3  19  -4   22.12   13.35
   3 -19  -4    3.09    8.18
   3  19   5   10.50   14.26
   3 -19  -5  -11.12    9.75
  -3  21   2  -11.36   10.86
   3  21   0   33.52   15.42
   3  21   1   14.38   13.23
  -3  21  -2   34.74   24.03
   3  21   2   -5.17    6.59
   4   0   0 1904.54  101.09
  -4   0   0 1845.78   98.01
   4   0   0 1795.46  102.31
  -4   0   0 1528.37   90.28
   4   0   0 1861.81   89.57
   4   0   0 1872.58   85.21
  -4   0   0 1670.36   72.43
  -4   0   0 1731.52   98.38
   4   0   0 1926.46  102.32
  -4   0   0 1790.43   90.12
   4   0  -1   22.29   18.40
  -4   0   1    7.73    9.90
  -4   0  -1  105.02   31.80
   4   0  -1   14.35    9.63
   4   0  -1   18.49   15.17
   4   0   1  213.64   48.91
  -4   0  -1  163.19   40.16
   4   0  -1   15.61   12.10
  -4   0   1    8.40   10.46
  -4   0  -1   83.06   35.58
   4   0  -1   24.32   12.88
   4   0   1  400.43   55.11
   4   0   1  193.98   39.74
  -4   0   1   11.83    8.09
  -4   0  -1  118.18   32.24
   4   0   1  334.85   51.10
  -4   0   1   15.27   11.69
  -4   0  -1  103.37   28.40
  -4   0  -2  371.13   46.40
  -4   0   2  355.27   47.51
   4   0  -2  499.98   49.86
   4   0   2  432.55   55.13
   4   0  -2  454.99   52.11
   4   0  -2  431.06   49.83
   4   0   2  471.11   51.60
  -4   0   2  392.20   44.84
  -4   0  -2  405.38   47.07
   4   0   2  484.94   50.90
  -4   0   2  371.35   46.37
   4   0   2  450.09   48.93
   4   0  -2  450.89   38.18
  -4   0  -2  481.96   46.63
  -4   0   2  338.06   27.09
   4   0   2  455.52   46.59
  -4   0  -2  430.55   48.06
  -4   0  -2  404.73   46.13
  -4   0   2  401.99   43.45
   4   0   3    6.16    6.65
   4   0  -3    6.86    6.83
  -4   0   3    5.53    9.75
  -4   0   3    3.53    6.74
   4   0   3   10.32    9.30
   4   0  -3    1.02    2.64
  -4   0   3    3.26    6.48
   4   0   3    4.81    7.18
  -4   0  -3   10.91   10.51
  -4   0   3    5.31    4.62
   4   0   3    4.65    6.16
  -4   0  -3    0.88    5.61
   4   0   3    5.91    8.80
  -4   0  -3    2.28    7.82
  -4   0   3    5.17    7.62
  -4   0   4  222.18   33.14
  -4   0  -4  272.07   39.15
  -4   0  -4  243.56   37.97
  -4   0   4  236.04   33.61
   4   0  -4  189.06   18.62
   4   0   4  291.14   42.07
   4   0   4  298.74   42.26
  -4   0  -4  333.19   44.84
   4   0  -4  245.81   24.13
   4   0   4  292.59   45.66
  -4   0   4  201.70   35.84
  -4   0  -4  230.97   36.95
  -4   0   4  233.20   33.62
   4   0  -4  259.03   39.99
   4   0   4  251.03   38.20
   4   0   5   10.31   10.50
  -4   0   5    5.86   10.30
   4   0   5   18.89   12.41
   4   0   5   19.60   13.63
  -4   0   5   -3.35    5.35
  -4   0  -5    6.34    8.02
   4   0   5    9.82    9.10
   4   0  -5   -6.10    3.79
   4   0   5    6.47    6.90
  -4   0   5   10.31   10.24
  -4   0  -5    8.88   10.01
  -4   0  -5   20.06   14.62
  -4   0  -5   16.64   12.89
  -4   0  -5    9.21    8.88
   4   0   6  194.79   37.14
   4   0  -6  173.46   25.56
   4   0  -6  124.93   22.65
  -4   0  -6  138.74   29.41
  -4   0  -6  144.43   26.60
  -4   0   6  113.58   22.87
   4   0   6  137.31   29.56
  -4   0   6  122.69   26.38
  -4   0  -6  183.10   33.18
  -4   0   6  125.54   24.62
   4   0   6  146.92   31.48
   4   0   6  212.55   39.37
  -4   0  -6  209.13   39.77
   4   0   6  150.86   31.26
  -4   0  -6  162.57   32.27
  -4   0   6  128.71   29.13
   4   0  -7    9.54    7.20
  -4   0  -7    8.29    9.17
   4   0   7   17.93   14.13
   4   0  -7    1.43    6.53
   4   0   7   19.12   11.58
  -4   0   7    3.66    5.30
  -4   0  -7   15.81   11.67
  -4   0  -7   18.48   16.03
   4   0   7   16.81   11.13
  -4   0   7   10.31   10.50
  -4   0   7    6.20    6.25
  -4   0  -7   15.24   10.01
   4   0   7   21.29   13.79
   4   0   8   70.15   26.18
  -4   0   8   34.10   13.52
   4   0   8   42.76   18.37
   4   0  -8   23.33    8.38
  -4   0   8   31.43   12.71
  -4   0  -8   52.79   19.85
  -4   0   8   36.35   10.75
  -4   0  -8   78.90   31.22
   4   0   8   46.77   18.90
  -4   0  -8   63.33   20.57
  -4   0  -8   51.12   17.30
   4   0   8   52.95   20.44
   4   0  -8   29.41    9.91
   4   0   9   15.54   14.20
   4   0   9   20.28   15.57
  -4   0   9   11.13    9.37
  -4   0   9    8.17    5.74
  -4   0   9    3.78    2.64
  -4   0  -9    6.84   12.81
  -4   0  -9    7.26    8.31
   4   0   9    7.49   10.91
   4   0  10   31.13   16.59
   4   0  10    3.03    8.34
  -4   0  10    9.63    6.04
  -4   0  10    8.85    4.84
  -4   0  10   23.86   15.87
  -4   0 -10   21.62   10.56
  -4   0  10   16.08   12.25
  -4   0 -10   18.29    8.13
   4   0  10   31.13   18.97
  -4   0  10   13.80   12.12
  -4   0  11    2.93    5.30
  -4   0  11    6.31    8.65
   4   0  11   12.15    9.23
  -4   0  12    3.12   10.09
  -4   2  12   -1.36    6.42
   4  -2  12   -3.11    6.89
  -4   2  12    0.67    4.15
  -4   2  11   -0.12    3.74
  -4   2  11    8.22    3.50
  -4   2  11    2.40    6.11
  -4   2  11    0.31    7.88
  -4  -2 -11    8.27    3.82
   4  -2  10   26.35   15.25
  -4   2  10    9.81    6.95
  -4   2  10    4.16    5.03
   4  -2  10   -9.96    9.35
  -4   2  10   13.49    9.05
  -4  -2 -10   22.01   15.00
   4  -2  10   11.48   12.61
  -4  -2 -10   -2.75    9.61
  -4   2  10   14.82   12.54
  -4  -2 -10    5.92    5.82
   4  -2  10   17.52   11.74
   4  -2   9    5.50   10.00
  -4   2   9    2.27    8.72
  -4   2   9    0.16    6.92
   4  -2   9   -7.12    6.03
  -4  -2  -9   -1.67    4.96
  -4   2   9    6.14    4.60
   4  -2   9   14.34   12.13
  -4  -2  -9    1.93    3.23
  -4  -2  -9    6.68    7.08
  -4   2   9   -8.05    7.12
  -4  -2  -9    6.79    8.84
  -4   2   9    2.41    5.33
   4  -2   9    5.61    7.05
   4  -2   8    7.37    9.83
  -4  -2  -8   16.89   10.38
  -4   2   8   14.10   14.02
   4  -2   8    0.01    4.64
  -4   2   8   16.63   12.13
  -4  -2  -8   26.77   13.70
  -4   2   8   14.58    8.98
  -4  -2  -8    9.29    8.32
   4  -2   8   10.53   14.31
  -4  -2  -8   17.98   12.15
  -4   2   8   10.86   11.08
   4  -2   8   -3.58    4.83
  -4  -2  -8   18.14   13.91
  -4   2   8   18.96   14.32
   4  -2   8    1.22    4.58
   4   2  -7   11.71    6.36
   4  -2   7    8.20    9.33
  -4  -2  -7    5.85    7.99
   4   2  -7    1.49    4.59
  -4   2   7    1.43    5.86
  -4   2   7   -0.43    5.42
  -4  -2  -7   10.90   14.16
   4  -2   7    2.47    4.96
  -4  -2  -7   -9.04    3.79
  -4   2   7    5.07    9.71
   4  -2   7    0.84    6.81
  -4   2   7    7.82   11.06
  -4  -2  -7   -5.94    8.50
   4   2  -6   41.37    9.63
  -4  -2  -6   46.36   18.47
  -4   2   6   35.87   14.36
   4  -2   6   55.19   20.63
  -4  -2  -6   35.32   13.56
  -4  -2  -6   52.65   17.41
  -4   2   6   33.75   13.01
   4  -2   6   27.59   14.15
  -4   2   6   34.44   12.74
   4  -2   6   60.09   20.42
  -4  -2  -6   45.37   17.07
   4   2  -6   38.39   10.21
   4  -2   6   48.93   19.17
   4   2  -5   19.68    8.86
  -4   2   5   17.25   10.96
   4  -2   5   15.06    8.27
  -4  -2  -5   20.26   11.74
   4  -2   5   17.94   12.25
  -4  -2  -5   23.89   13.36
  -4   2   5    8.46    8.90
   4  -2   5   23.54   12.02
   4  -2   5   15.00   11.45
  -4  -2  -5   13.08   11.49
  -4   2   5   17.12   11.88
  -4  -2  -5   15.67    6.83
   4   2  -5   17.09    7.45
   4  -2   5   14.28   10.45
  -4  -2  -4  198.41   33.53
  -4  -2  -4  192.91   34.77
   4  -2   4  156.93   32.30
  -4   2   4  166.97   29.44
   4  -2   4  185.05   35.47
  -4  -2  -4  213.53   33.24
   4  -2   4  207.13   35.35
   4  -2   4  159.98   30.72
  -4   2   4  215.80   37.53
  -4  -2  -4  204.52   34.59
  -4   2   4  193.66   35.31
  -4  -2  -3    1.61    6.72
   4  -2   3   -0.14    6.44
  -4  -2  -3    6.52    7.88
   4   2  -3   13.05   11.29
  -4   2   3   10.41    8.01
   4  -2   3   -9.25   10.50
  -4  -2  -3    8.66    7.49
   4  -2   3   10.38    8.97
  -4  -2  -3    6.89    7.83
  -4   2   3    5.41    5.01
   4  -2   3   -4.70    5.27
  -4   2   3    6.66    7.82
   4   2  -3    2.86    5.01
   4  -2   3    1.91    4.80
  -4  -2  -3    6.48    6.15
  -4   2   3    7.48    8.22
  -4   2   3    6.91    6.62
   4   2  -3    6.57    3.69
  -4   2   2  218.07   36.56
   4  -2   2  215.69   36.44
   4   2  -2  222.43   33.50
  -4  -2  -2  208.50   30.50
  -4  -2  -2  208.69   35.12
   4  -2   2  210.69   38.67
   4   2  -2  298.46   42.74
   4  -2   2  194.99   34.31
  -4  -2  -2  220.29   32.70
  -4   2   2  165.59   21.88
  -4  -2  -2  235.04   30.24
   4  -2   2  207.86   31.18
   4  -2   2  207.58   33.83
  -4   2   2  153.48   29.30
  -4   2   2  200.48   34.67
   4   2  -1    1.93    4.03
  -4   2   1   -6.86    5.02
   4  -2   1   17.96   15.94
   4   2  -1   -6.54    4.26
  -4  -2  -1    5.26    7.63
  -4   2   1   13.22    9.37
  -4  -2  -1    8.30    8.77
   4  -2   1   37.11   15.94
   4   2  -1    6.38    7.66
  -4  -2  -1   -1.60    4.35
   4  -2   1   20.30   17.42
   4  -2   1    2.19    7.75
  -4   2   1  -19.65   12.15
  -4  -2  -1    9.71    8.59
  -4   2   1   -5.40    6.30
  -4   2   1    6.67   10.72
   4   2  -1   -3.14    5.32
   4  -2   1   18.77   12.48
   4   2   0  140.85   26.94
   4  -2   0   79.40   23.61
  -4  -2   0  130.03   24.41
  -4   2   0   47.57   14.23
   4   2   0  113.01   20.02
  -4  -2   0  131.92   23.37
  -4   2   0  139.65   23.41
  -4  -2   0   65.12    8.29
   4  -2   0  151.36   23.62
   4  -2   0   43.05    6.21
   4  -2   0  160.65   34.32
  -4   2   0  133.94   32.71
  -4  -2   0  104.90   21.11
   4   2   0  129.78   25.29
  -4   2   0   91.35   26.18
   4   2   0  143.55   27.46
   4  -2  -1    2.63    4.80
   4   2   1    8.50   10.91
  -4  -2   1    4.82    7.65
  -4   2  -1   16.83   16.30
   4  -2  -1  -12.58   12.49
  -4  -2   1    6.46    5.31
   4   2   1    9.00   11.76
  -4   2  -1   12.12   11.22
   4  -2  -1    8.46    4.60
  -4  -2   1    8.47    9.01
  -4   2  -1    0.74    7.84
   4   2   1  -19.96   13.37
  -4   2  -1   20.83   13.42
  -4  -2   1   -5.94    5.44
  -4  -2   1   11.23    6.20
  -4   2  -1    7.60    6.48
   4  -2  -1   -8.22    9.21
   4   2   1    5.11    9.38
  -4   2  -1   17.32   14.70
   4   2   1    5.77    8.69
   4  -2  -2  287.06   43.73
   4   2   2  259.47   37.52
  -4  -2   2  225.44   31.46
  -4  -2   2  194.86   30.84
   4   2   2  281.76   36.83
  -4   2  -2  215.39   34.57
   4   2   2  222.07   31.55
  -4  -2   2  234.41   29.68
   4  -2  -2  196.27   28.46
  -4   2  -2  244.82   34.73
  -4  -2   2  266.02   26.78
   4   2   2  215.36   30.25
   4  -2  -2  251.21   39.25
  -4   2  -2  208.07   36.42
  -4  -2   2  183.95   30.72
   4   2   2  247.79   38.55
   4  -2  -2  253.36   38.28
  -4   2  -2  203.66   38.13
  -4   2  -2  145.64   28.15
   4   2   3   13.54    9.94
  -4   2  -3    9.56    8.55
  -4  -2   3    8.13    5.94
   4  -2  -3    9.27   11.27
   4   2   3    4.31    8.09
  -4  -2   3    1.88    6.21
   4  -2  -3   10.50    8.28
   4   2   3    8.51    7.91
  -4   2  -3    2.55    5.08
   4  -2  -3    6.01    7.10
  -4  -2   3    4.26    4.91
  -4   2  -3    4.00    4.35
  -4  -2   3    7.38    6.18
   4   2   3    7.80    8.05
  -4   2  -3   -5.50    7.49
   4  -2  -3   10.83    8.43
  -4  -2   3    3.14    6.39
   4   2   3   10.19    7.96
  -4  -2   4  182.98   25.67
   4  -2  -4  202.24   34.24
   4   2   4  219.76   35.17
  -4   2  -4  131.41   27.19
  -4  -2   4  154.25   26.86
   4   2   4  234.45   33.72
   4   2   4  191.12   33.30
  -4   2  -4  229.31   38.73
   4   2   4  190.48   31.37
  -4  -2   4  178.43   19.76
   4  -2  -4  224.08   28.82
  -4   2  -4  198.84   35.31
   4   2   4  218.26   39.22
  -4  -2   4  170.63   31.92
  -4   2  -4  112.81   26.16
  -4  -2   4  190.89   27.53
  -4  -2   5   25.11   12.31
   4   2   5   11.97    8.48
  -4  -2   5   12.12   10.74
  -4   2  -5   25.18   13.60
  -4  -2   5   10.62    5.72
   4   2   5   28.60   14.55
  -4  -2   5   12.28    8.43
   4   2   5   19.00   12.91
   4  -2  -5   10.70    6.53
   4   2   5   17.95   10.65
  -4  -2   5    6.95    7.13
  -4   2  -5   15.77   11.11
  -4   2  -5   18.62   13.35
   4   2   5   13.64    9.82
   4  -2  -5   19.00    8.73
  -4   2  -5   25.79   14.16
  -4   2  -5   12.46   11.48
  -4   2  -6   49.09   18.39
   4  -2  -6   64.30   20.42
   4   2   6   44.41   16.39
  -4  -2   6   30.31   12.00
   4  -2  -6   15.54    4.16
   4   2   6   57.72   21.56
  -4   2  -6   47.47   20.12
   4  -2  -6   45.93   14.54
  -4  -2   6   31.74   10.87
   4   2   6   46.47   17.85
   4   2   6   45.37   17.18
   4  -2  -6   18.05    4.77
  -4  -2   6   29.71    6.45
  -4   2  -6   42.19   18.74
  -4  -2   6   28.54   11.97
   4   2   6   33.28   14.24
  -4   2  -6   36.67   10.62
  -4   2  -6   56.21   22.47
  -4  -2   7  -11.24    7.05
   4   2   7   -2.71    2.92
  -4   2  -7   -5.99    6.49
   4   2   7    4.67    7.41
  -4   2  -7    6.72    6.47
  -4  -2   7    0.41    2.72
   4   2   7   -0.31    3.38
   4  -2  -7    1.48    2.98
   4   2   7   -7.16    7.48
  -4  -2   7    1.67    1.65
  -4   2  -7    5.78    7.17
  -4  -2   7   -2.09    2.69
  -4   2  -7    4.91    7.84
  -4   2  -7    7.17    9.12
   4   2   7    2.50    5.71
   4  -2  -8   17.66   10.32
  -4   2  -8   16.25   13.36
   4   2   8    1.09    2.37
  -4   2  -8   27.65   17.49
  -4  -2   8   11.95    7.91
   4   2   8    5.50    9.01
  -4  -2   8    2.86    5.56
   4   2   8   10.61   11.05
  -4  -2   8    8.06    5.59
   4   2   8    2.06    4.53
  -4  -2   8    4.46    3.04
  -4  -2   8    8.68    3.60
   4   2   8   18.68   12.75
  -4   2  -8    9.63   11.39
   4   2   9    2.62    8.79
   4  -2  -9   -1.71    2.88
  -4  -2   9   -0.64    3.27
  -4   2  -9    6.29    7.21
   4   2   9    6.41    8.22
  -4   2  -9  -17.02   17.13
   4   2   9   21.63   14.34
  -4  -2   9    8.24    7.22
   4   2   9    4.50    7.79
   4  -2  -9   -1.79    4.58
  -4   2  -9   10.68    8.54
   4   2  10    6.92    7.79
   4   2  10    6.04    7.77
  -4  -2  10   12.68    7.70
   4   2  10   12.26   11.23
   4  -2 -11    1.38    3.30
  -4  -2  11   12.37    7.71
   4  -4  12   -1.03    2.98
  -4  -4 -11   -6.07    5.87
  -4   4  11   -5.41    7.45
  -4  -4 -11    3.11    2.91
   4  -4  11   10.20   11.80
  -4   4  11    5.46    9.53
  -4   4  11   -0.34    2.31
   4  -4  11    2.79    2.90
  -4  -4 -11    0.45    2.78
  -4   4  10    1.93    1.11
  -4   4  10    7.94    7.82
   4  -4  10   -9.40    4.78
  -4  -4 -10    5.46    6.89
   4  -4  10   11.70   11.39
  -4   4  10   16.26   10.75
  -4  -4 -10   13.75   11.99
   4  -4  10    4.66    7.97
  -4  -4  -9   26.41   13.55
  -4   4   9   11.29    5.69
  -4   4   9   17.61   14.30
   4  -4   9   10.11   10.99
  -4   4   9   11.10   10.40
  -4   4   9    7.16    8.23
  -4  -4  -9   11.40   22.45
   4  -4   9   13.06   12.67
   4  -4   9    2.83    8.59
  -4   4   9   22.30   14.29
   4  -4   9   13.51   13.69
  -4  -4  -8   17.75   12.94
   4  -4   8   18.77   11.68
  -4  -4  -8   15.08   12.42
   4  -4   8   21.72   13.23
  -4   4   8   15.80   10.52
   4  -4   8    7.67    8.95
  -4   4   8    8.77    9.23
  -4   4   8    4.00    3.79
   4  -4   8   12.66    9.59
  -4   4   8   14.07   12.05
   4  -4   8   15.39   11.33
  -4  -4  -7    9.75    8.83
   4  -4   7   16.10   11.29
  -4   4   7   14.31   13.74
  -4   4   7    9.39   10.36
   4  -4   7   18.52   11.32
  -4   4   7   12.41    8.59
  -4  -4  -7   -3.66    4.04
   4  -4   7    1.58    4.25
  -4  -4  -7   12.09    6.26
  -4   4   7   16.84   12.42
   4  -4   7   15.44   10.76
  -4   4   7   13.38   11.38
  -4  -4  -7   11.80    5.97
  -4  -4  -7    6.16    7.64
   4  -4   6    7.83    8.79
  -4  -4  -6   10.81    7.91
  -4   4   6   15.71   11.36
   4  -4   6   10.96    8.96
   4   4  -6   10.46    4.93
  -4   4   6   24.41   14.97
  -4   4   6   24.67   12.65
  -4  -4  -6   20.69   13.01
  -4  -4  -6    4.87    5.36
   4   4  -6    8.48    4.12
  -4  -4  -6   21.27   15.63
  -4  -4  -6   18.48   12.63
  -4   4   6    2.18    6.72
  -4   4   6   11.47    7.57
   4  -4   5   22.74   14.34
  -4  -4  -5   23.79   14.17
  -4   4   5   24.02   13.20
   4  -4   5   12.45    6.37
   4   4  -5   17.37    8.54
  -4   4   5   29.95   15.62
  -4  -4  -5   35.11   13.98
  -4   4   5   13.85    6.18
   4  -4   5   34.78   15.06
  -4  -4  -5   21.67   11.76
  -4   4   5   12.60    9.35
   4   4  -5   21.06    7.51
  -4  -4  -5    4.21    1.89
   4  -4   5   15.28    9.45
  -4  -4  -5   23.68   12.79
   4  -4   4    6.75    6.72
  -4   4   4   20.50   16.13
  -4   4   4   28.72   17.92
   4  -4   4   -2.22    6.94
   4   4  -4   12.26    7.40
  -4  -4  -4   17.11    8.56
   4  -4   4   22.26   13.50
  -4  -4  -4   14.65   10.49
  -4  -4  -4   25.76   13.28
   4  -4   4    6.63    8.96
  -4  -4  -4   20.14   10.73
   4  -4   4  -17.22   13.60
  -4  -4  -4   17.43   10.01
   4   4  -3   53.09   14.23
  -4  -4  -3   72.03   21.45
   4  -4   3   58.44   19.48
  -4   4   3   60.48   21.53
   4  -4   3   40.42   17.17
  -4  -4  -3   71.56   19.42
   4  -4   3   49.27   19.13
  -4   4   3   46.82   17.72
  -4  -4  -3   50.74   14.26
   4  -4   3   91.13   23.03
   4   4  -3   28.90    5.35
  -4   4   3   48.89   17.07
  -4   4   2   83.93   21.05
  -4  -4  -2  151.83   29.58
  -4   4   2  115.10   29.08
   4  -4   2   99.16   28.45
  -4   4   2  132.46   30.20
   4   4  -2  187.63   33.76
  -4  -4  -2  144.83   25.42
  -4  -4  -2  159.15   28.05
  -4   4   2  123.00   21.99
   4  -4   2  136.71   26.97
  -4  -4  -2  167.86   27.38
  -4  -4  -2  138.07   25.87
   4  -4   2  114.23   30.30
  -4   4   2  114.55   27.72
  -4   4   2  105.96   26.41
   4  -4   2  104.06   29.44
   4   4  -2  133.83   22.55
   4  -4   2  118.16   26.46
   4   4  -1  124.91   23.58
  -4   4   1   92.24   26.64
   4  -4   1   86.93   24.75
  -4  -4  -1  101.82   21.63
   4   4  -1  113.46   21.41
  -4   4   1   94.79   28.07
   4  -4   1  106.92   29.43
  -4  -4  -1  113.90   24.47
  -4   4   1   96.90   25.90
   4   4  -1  107.69   18.34
  -4  -4  -1  124.69   24.29
  -4   4   1   99.99   22.23
   4  -4   1  129.44   24.01
  -4  -4  -1  141.62   24.30
   4  -4   1  100.90   24.05
   4   4  -1  119.53   22.71
  -4   4   1   83.13   25.22
  -4  -4  -1   91.70   20.13
   4  -4   1   96.58   25.66
  -4   4   1  107.99   27.41
  -4   4   0   23.69   16.32
  -4  -4   0   32.91   14.07
  -4   4   0   11.73    9.67
   4  -4   0   26.73   14.96
   4   4   0   33.90   14.16
   4  -4   0   24.87   15.33
  -4   4   0   16.86   13.65
   4  -4   0   22.17   16.60
   4   4   0   36.11   15.96
  -4   4   0   19.31   13.53
  -4  -4   0   29.78   11.93
   4  -4   0   24.35   12.24
  -4   4   0   26.95   14.50
  -4   4   0   14.34   13.18
   4  -4   0   35.35   20.78
   4   4   0   37.00   15.26
   4   4   0   31.72   11.10
  -4  -4   0   29.40   12.93
   4   4   1  128.30   26.05
  -4   4  -1   96.87   27.11
  -4  -4   1   97.98   21.37
  -4   4  -1  120.58   29.07
   4  -4  -1  143.19   34.91
   4  -4  -1  124.30   29.86
  -4   4  -1   79.07   24.97
  -4  -4   1   79.37   16.21
   4   4   1  151.29   28.43
   4   4   1  115.42   23.94
  -4  -4   1  110.78   20.07
   4   4   1  115.96   21.30
  -4   4  -1  124.94   25.33
   4  -4  -1   78.90   16.21
  -4  -4   1  129.51   22.20
  -4  -4   1   96.86   19.83
  -4   4  -1   65.01   19.86
   4  -4  -1  140.02   30.97
  -4   4  -1   85.23   25.10
   4  -4  -2  156.61   33.08
  -4  -4   2  108.11   18.33
   4   4   2  183.87   32.72
  -4   4  -2  109.64   28.58
   4   4   2  157.71   26.16
  -4  -4   2  106.79   19.41
  -4  -4   2  130.17   22.19
   4   4   2  140.93   25.37
  -4   4  -2  161.35   29.45
  -4  -4   2  141.87   22.54
   4  -4  -2  108.65   26.60
  -4   4  -2  139.29   32.07
   4  -4  -2  140.57   29.11
  -4   4  -2   95.00   26.53
   4   4   2  148.80   29.33
  -4   4  -2   91.02   30.12
   4  -4  -2  140.88   31.28
  -4  -4   2   96.29   19.58
   4   4   3   63.86   19.44
  -4  -4   3   60.94   12.96
   4   4   3   91.87   23.01
  -4  -4   3   50.17   12.66
  -4   4  -3   51.75   17.41
   4  -4  -3   69.50   19.97
  -4  -4   3   69.92   14.37
   4   4   3   78.82   19.48
   4  -4  -3   54.46   14.60
  -4  -4   3   89.40   16.80
   4  -4  -3   51.67   14.87
  -4   4  -3   38.53   14.82
   4  -4  -3   58.04   18.93
  -4  -4   3   46.45   12.90
  -4   4  -3   45.99   19.35
  -4   4  -3   63.77   20.09
  -4   4  -4    2.42    5.92
  -4  -4   4   12.66    9.68
   4  -4  -4   19.06   10.85
   4   4   4   23.05   11.73
  -4  -4   4   15.86    7.41
  -4   4  -4    1.35    7.65
   4  -4  -4   -7.90    8.67
   4   4   4   16.68   10.65
   4  -4  -4  -11.45   10.18
  -4   4  -4  -10.12   12.04
  -4  -4   4   13.99    6.95
   4   4   4   11.42    5.90
   4  -4  -4    0.01    3.97
   4   4   4   21.30   10.83
  -4   4  -4   17.73    7.37
  -4  -4   4    7.94    4.55
   4   4   4   -6.10    5.41
  -4   4  -4   16.17    2.35
  -4   4  -5   15.51    9.71
   4   4   5   31.08   13.53
  -4   4  -5    9.25    6.51
   4  -4  -5   13.15    6.86
  -4  -4   5   27.62    9.81
   4   4   5   46.35   17.25
   4  -4  -5   37.89   13.71
  -4  -4   5   23.56    7.46
  -4   4  -5   23.95   12.32
   4   4   5   24.70    9.78
   4   4   5   15.86    5.12
   4  -4  -5   45.78   14.42
  -4   4  -5   26.57   11.26
  -4  -4   5   24.35   10.00
   4   4   5   33.14   13.42
  -4   4  -5   21.39   10.59
  -4   4  -5   33.22   12.79
  -4   4  -6    8.34    8.30
  -4   4  -6   19.94    9.88
   4  -4  -6   15.51    6.54
  -4  -4   6   18.57    8.57
  -4   4  -6    9.45    9.17
   4   4   6   15.47   12.60
   4  -4  -6   -0.87    2.46
  -4  -4   6    8.73    4.14
  -4   4  -6   19.49   11.91
   4   4   6   11.02   10.02
   4  -4  -6   14.85    6.42
  -4   4  -6   11.14    5.81
   4   4   6   21.71   11.33
  -4   4  -6   16.37    9.28
   4   4   7   20.08   14.13
   4  -4  -7   17.30   10.43
   4   4   7    4.91    4.97
  -4  -4   7    4.23    2.74
  -4   4  -7   12.95   10.75
  -4  -4   7   14.93    9.21
  -4   4  -7   24.14   15.41
  -4  -4   7   12.04    8.19
   4  -4  -7   16.42    7.29
  -4   4  -7    9.61    8.73
   4   4   7   25.50   14.11
  -4   4  -7   12.26    5.72
  -4   4  -7    7.14    9.03
   4  -4  -7   10.58    6.55
   4   4   7    5.92    4.78
   4   4   8   13.77   10.95
   4  -4  -8   24.17   11.94
   4   4   8   13.27   11.21
   4   4   8   12.36    5.76
  -4   4  -8   -2.99    3.25
  -4   4  -8   12.16    9.25
  -4  -4   8   13.02   10.77
  -4   4  -8   27.47   20.18
  -4   4  -8    9.43    5.17
   4   4   8   14.83   12.80
  -4   4  -8   13.66    9.20
  -4  -4   8   15.65   10.38
  -4  -4   8    8.89    8.16
   4   4   9   -3.61    8.15
  -4   4  -9   -0.25    1.58
  -4  -4   9    5.41    5.82
  -4  -4   9    6.83    5.10
   4   4   9   11.53    9.64
   4   4   9   25.13   14.75
   4  -4  -9    4.21    7.35
   4   4   9    9.45    9.08
  -4  -4  10    3.53    3.79
  -4  -4  10   10.43    6.21
   4   4  10    5.47    9.47
  -4  -4  10   -0.19    6.06
   4   4  10   -1.56    1.62
   4   4  10   -5.70    3.73
   4   4  11   -1.30    4.90
  -4  -4  11   10.76    6.49
  -4  -4  11    3.19    2.31
  -4  -4  11   10.79   10.87
  -4   4 -11    9.83    8.36
  -4  -4  12    2.98    2.27
  -4   6  11   -1.03    4.49
  -4  -6 -11    9.82    7.06
  -4   6  10    0.01    8.23
   4  -6  10   23.04   14.50
  -4   6  10    9.86    8.70
  -4   6  10   24.49   12.42
   4  -6  10   -0.77    9.24
  -4   6  10   11.69   11.52
   4  -6  10   12.41   11.96
   4  -6  10    1.29   10.02
  -4  -6 -10    7.59    9.28
   4  -6   9   15.69   12.93
  -4   6   9   19.67   15.95
   4  -6   9    5.32    9.67
  -4  -6  -9   15.91   13.61
  -4   6   9   18.67   11.32
   4  -6   9   18.81   15.67
  -4  -6  -9   38.47   19.38
  -4   6   9   12.99    9.74
  -4  -6  -8   36.75   20.84
   4  -6   8   27.75   16.96
  -4   6   8   14.41   11.31
   4  -6   8   10.73    8.78
  -4   6   8   12.29    9.69
  -4   6   8    9.03    8.76
  -4  -6  -8   20.26   14.60
   4  -6   8   26.79   17.85
  -4   6   8    9.23    8.70
   4  -6   8   23.04   13.98
  -4  -6  -8   26.14   14.68
   4  -6   8   13.66    9.90
  -4  -6  -8   34.35   17.29
  -4   6   8   14.33   10.82
  -4  -6  -8    7.69    3.17
  -4  -6  -7   56.81   24.12
   4  -6   7   46.49   19.86
  -4   6   7   54.12   24.63
   4  -6   7   21.00   13.43
  -4   6   7   54.56   24.38
  -4   6   7   53.63   20.09
  -4  -6  -7   79.91   25.46
  -4  -6  -7   54.60   21.22
   4  -6   7   50.11   22.08
   4  -6   7   37.49   16.09
  -4   6   7   33.73   16.79
  -4  -6  -7   72.88   23.34
  -4  -6  -7    9.16    9.96
   4  -6   6   38.18   19.90
  -4  -6  -6   41.92   20.43
  -4   6   6   62.15   24.10
  -4   6   6   31.15   15.55
  -4  -6  -6   58.08   20.61
  -4  -6  -6   26.17   12.51
   4  -6   6   51.40   20.63
   4  -6   6   30.98   15.70
  -4  -6  -6   57.67   19.62
   4  -6   6   44.36   20.52
  -4   6   6   14.93   11.19
  -4  -6  -6   51.05   15.85
  -4  -6  -5   53.45   19.55
   4   6  -5   35.20    9.38
  -4   6   5   74.68   24.70
   4   6  -5   41.03   14.54
  -4  -6  -5   73.43   21.86
  -4  -6  -5   51.38   18.37
  -4   6   5   47.40   18.56
   4  -6   5   34.32   15.86
  -4  -6  -5   71.68   21.67
   4  -6   5   48.94   20.94
  -4   6   5   51.63   19.49
  -4  -6  -5   76.76   21.79
  -4  -6  -5   47.23   13.88
  -4  -6  -4   78.66   22.25
  -4   6   4   54.03   20.33
   4  -6   4   61.48   22.64
  -4  -6  -4   52.86   15.03
   4  -6   4   39.74   19.64
  -4   6   4   21.90    9.31
   4   6  -4   57.88   18.45
  -4  -6  -4   69.88   22.66
   4   6  -4   54.26   12.52
   4  -6   4   40.43   20.11
  -4  -6  -4   70.69   21.66
   4  -6   4   63.42   23.06
  -4   6   4   48.32   19.60
  -4   6   4   21.19   11.14
   4  -6   4   83.36   25.88
  -4  -6  -4   80.98   22.89
  -4   6   4   72.94   24.48
  -4  -6  -4   63.89   19.71
   4  -6   3  240.25   43.91
  -4   6   3  219.87   41.63
   4   6  -3  240.98   31.28
  -4  -6  -3  280.90   38.23
  -4  -6  -3  293.03   40.62
   4  -6   3  234.02   40.17
   4  -6   3  289.35   43.99
  -4  -6  -3  312.14   41.33
  -4   6   3  162.50   34.12
  -4   6   3  286.28   47.20
  -4  -6  -3  262.80   34.75
   4  -6   3  207.52   41.56
  -4  -6  -3  264.08   42.46
   4  -6   3  261.66   46.21
  -4   6   3  211.83   38.83
  -4  -6  -3  259.13   39.81
   4   6  -2  131.08   23.13
   4  -6   2  123.94   33.28
  -4   6   2   84.23   25.93
  -4  -6  -2  135.39   26.26
  -4  -6  -2  148.90   28.65
  -4   6   2   60.07   20.66
   4  -6   2  178.20   34.16
  -4  -6  -2  128.08   25.09
   4  -6   2  135.79   33.12
   4   6  -2  144.13   28.72
  -4   6   2  138.67   33.96
   4  -6   2  117.69   33.30
  -4  -6  -2  115.34   27.92
  -4   6   2  110.00   29.12
  -4  -6  -2  133.55   27.52
   4  -6   2  105.28   30.92
  -4   6   1  193.19   37.88
   4  -6   1  236.94   45.89
   4   6  -1  247.24   27.61
  -4   6   1  195.57   30.33
   4  -6   1  332.97   43.55
  -4  -6  -1  235.21   32.51
  -4   6   1  196.55   39.29
   4  -6   1  285.52   52.65
  -4  -6  -1  279.28   41.16
   4  -6   1  260.90   46.14
  -4  -6  -1  280.39   37.22
  -4   6   1  184.56   37.72
   4   6  -1  287.52   33.82
   4  -6   0  222.39   43.28
  -4   6   0  199.64   40.31
  -4  -6   0  240.08   32.82
   4   6   0  238.60   30.17
  -4   6   0  204.77   36.55
   4  -6   0  236.38   35.95
  -4  -6   0  192.43   29.07
   4   6   0  221.53   33.90
  -4   6   0  158.08   38.67
   4  -6   0  224.74   47.01
   4  -6   0  198.26   39.45
  -4  -6   0  210.63   31.58
   4   6   0  309.10   38.32
  -4   6   0  154.71   36.72
  -4   6  -1  242.07   49.13
   4  -6  -1  257.99   43.18
  -4  -6   1  241.53   30.80
   4   6   1  286.62   35.50
  -4   6  -1  290.62   42.51
   4  -6  -1  234.04   30.07
  -4  -6   1  293.42   35.63
   4  -6  -1  260.74   41.73
  -4  -6   1  227.51   31.92
   4   6   1  281.99   39.76
  -4   6  -1  231.64   47.90
   4  -6  -1  261.29   46.19
  -4  -6   1  225.05   34.31
  -4  -6   1  217.03   27.35
   4   6   1  316.38   40.11
  -4   6  -1  244.10   45.67
   4   6   1  326.57   39.84
  -4  -6   2  107.86   18.39
   4   6   2  135.33   26.74
  -4   6  -2  120.05   31.08
  -4  -6   2  116.98   20.42
   4   6   2  130.02   24.52
   4  -6  -2  120.36   30.79
   4   6   2  130.20   27.10
  -4   6  -2  125.22   35.22
  -4  -6   2   97.45   21.31
   4  -6  -2  128.30   28.74
   4   6   3  325.10   45.97
  -4   6  -3  222.72   47.39
  -4  -6   3  165.45   24.72
  -4   6  -3  252.18   39.97
  -4   6  -3  192.35   41.55
   4  -6  -3  300.82   46.84
  -4  -6   3  203.29   24.97
   4   6   3  278.04   38.75
   4   6   3  337.61   41.09
  -4  -6   3  247.02   28.98
   4   6   3  269.33   36.90
  -4   6  -3  308.73   46.95
   4  -6  -3  261.94   40.28
  -4   6  -3  208.22   39.24
   4  -6  -4   43.81   14.99
  -4  -6   4   52.24   11.32
   4   6   4   86.47   23.07
  -4   6  -4   52.60   20.60
   4   6   4   71.72   19.62
  -4  -6   4   74.16   15.41
   4  -6  -4   52.57   12.97
  -4   6  -4   76.25   23.77
  -4   6  -4   53.86   20.27
   4  -6  -4   54.71   18.17
  -4   6  -4   60.44   24.91
   4   6   4   79.07   24.24
  -4  -6   4   46.28   12.59
   4  -6  -4   71.87   24.66
  -4  -6   4   38.95   11.40
  -4   6  -4   65.90   21.14
  -4   6  -5   45.38   19.70
   4  -6  -5   57.88   23.08
  -4   6  -5   35.11   15.13
   4  -6  -5   39.82   14.78
  -4   6  -5   64.01   21.87
   4   6   5   73.92   25.51
   4  -6  -5   62.64   21.61
  -4   6  -5   41.26   18.93
   4   6   5   59.35   20.08
  -4  -6   5   34.03    8.18
  -4   6  -5    7.66   11.90
  -4  -6   5   57.64   13.41
  -4  -6   5   35.54   10.19
  -4   6  -6   20.28   12.77
   4  -6  -6   28.63   16.09
   4   6   6   42.37   19.19
  -4   6  -6   29.90   15.93
  -4  -6   6   18.34    5.52
  -4   6  -6   -2.01    5.82
  -4   6  -6   39.83   15.09
  -4   6  -6   15.56   12.10
   4  -6  -6   39.39   18.40
   4  -6  -6   42.86   15.72
   4   6   6   52.41   18.82
  -4   6  -6   28.55   13.76
  -4  -6   6   22.82    8.01
   4  -6  -6   32.97   13.72
   4   6   7   77.49   27.08
  -4   6  -7   34.69   12.83
  -4   6  -7   27.15   11.25
   4   6   7   47.66   21.22
   4  -6  -7   47.35   17.01
  -4  -6   7   48.47   12.61
  -4   6  -7   27.29   10.61
   4  -6  -7   52.53   15.58
   4   6   7   54.33   21.04
   4   6   8   24.08   17.19
  -4   6  -8   12.92    5.09
  -4  -6   8    6.06    2.92
  -4   6  -8   12.64   13.92
   4  -6  -8   18.96    9.90
   4   6   8   22.44   14.17
  -4  -6   8    6.30    7.52
  -4   6  -8   14.14    8.87
  -4  -6   8    5.06    8.20
   4   6   8   17.13   12.81
   4   6   9    7.45   11.55
   4   6   9   14.01   12.78
  -4  -6   9   20.06   12.48
  -4  -6   9    2.52    3.02
   4   6   9   11.66   14.95
  -4  -6   9   10.97   12.65
   4   6  10   15.41   13.24
   4   6  10   20.10   14.31
   4   6  10    5.85   11.10
  -4   6 -10    6.73    5.92
  -4  -6  10    9.27    5.17
  -4  -6  10   -3.99    1.88
   4  -6 -10   15.60   13.37
  -4  -6  10    5.81    8.65
  -4  -6  11   12.68   11.35
  -4  -6  11    4.91    1.46
  -4  -6  12    0.87    1.22
  -4  -8 -11    9.29    9.13
  -4  -8 -10   -1.68    5.95
  -4   8  10   14.00   13.26
  -4  -8 -10    8.74    8.19
   4  -8  10    6.43   12.29
  -4   8   9    6.00    5.35
   4  -8   9   24.53   15.29
  -4   8   9    9.24   10.13
  -4  -8  -9    6.53    5.91
   4  -8   9    3.73    9.40
  -4   8   9    8.85   11.06
   4  -8   9  -10.09    7.54
  -4  -8  -9    6.38   13.02
   4  -8   9   25.40   16.15
   4  -8   8   14.36   12.13
  -4   8   8    9.36    9.39
   4  -8   8   11.57    8.60
  -4   8   8   10.87   10.30
  -4  -8  -8    6.59    9.54
   4  -8   8   12.34   11.44
  -4  -8  -8   -1.61    9.88
  -4   8   8    6.20    9.27
  -4   8   8   -6.81    7.00
  -4  -8  -8   24.12   14.77
   4  -8   8   11.15   12.62
  -4  -8  -8    6.61    9.52
   4  -8   7    8.36    9.70
  -4   8   7   11.45    9.22
  -4   8   7   18.82   15.87
   4  -8   7   15.65   11.29
  -4  -8  -7   17.13   13.82
   4  -8   7    8.84    8.56
  -4   8   7   16.33   12.27
   4  -8   7   -3.50    4.35
   4  -8   7   -0.29    5.08
  -4  -8  -7   14.87    7.92
  -4  -8  -7   29.33   14.93
   4  -8   6    5.69    7.10
  -4  -8  -6   20.58   14.41
  -4   8   6   15.74   15.17
   4  -8   6    1.46    3.27
  -4   8   6   24.70   13.85
  -4  -8  -6   22.98   13.92
  -4   8   6   10.51   10.82
  -4  -8  -6   13.66   11.21
   4  -8   6    7.16    6.50
  -4  -8  -6   13.47   11.04
  -4   8   6    2.19    5.81
   4  -8   6   -3.87    7.33
  -4   8   6    3.06    5.71
  -4  -8  -6   24.60   13.02
  -4  -8  -6    2.70    2.91
  -4  -8  -5   -2.17    4.84
  -4  -8  -5   50.98   15.05
  -4   8   5   29.35   13.47
   4  -8   5   31.43   15.63
   4  -8   5   41.19   19.59
  -4  -8  -5   39.15   20.95
   4   8  -5   30.26    8.03
   4   8  -5   28.85   12.18
  -4   8   5   43.47   20.14
  -4   8   5   38.93   18.19
  -4  -8  -5   43.70   17.61
   4  -8   5   49.52   22.19
  -4  -8  -5   30.80   14.27
  -4   8   5   46.56   20.52
  -4  -8  -5   56.13   19.61
  -4   8   5   30.38   15.28
  -4  -8  -4   29.81   12.13
  -4  -8  -4   42.27   17.06
   4  -8   4   31.73   17.08
   4  -8   4   38.60   19.14
  -4   8   4   40.36   20.26
   4   8  -4   24.06    9.02
   4   8  -4   30.03   10.73
   4  -8   4   23.69   15.67
  -4   8   4   28.19   15.72
  -4   8   4   28.25   16.87
  -4  -8  -4   38.39   16.09
  -4   8   4   33.57   16.49
  -4  -8  -4   35.17   15.42
  -4   8   3   55.14   22.00
   4  -8   3   51.51   20.55
  -4  -8  -3   48.42   14.79
  -4  -8  -3   63.15   18.17
   4  -8   3   47.94   19.93
   4  -8   3   36.59   19.35
  -4  -8  -3   51.91   20.91
  -4   8   3   55.84   22.42
   4  -8   3   47.41   18.46
   4   8  -3   48.95   13.81
  -4   8   3   51.19   20.98
   4  -8   3   49.69   21.77
  -4   8   3   57.28   26.49
  -4  -8  -3   44.67   14.63
   4  -8   3   53.00   20.11
  -4  -8  -3   56.50   20.28
  -4   8   3   56.81   22.58
  -4  -8  -3   47.58   17.71
   4  -8   2   13.75   12.51
  -4   8   2    5.51    9.97
   4   8  -2   13.42   11.54
   4  -8   2   15.80   14.01
  -4  -8  -2    5.72    8.10
  -4  -8  -2   18.27    8.76
   4  -8   2   11.48    9.60
  -4  -8  -2    5.58    6.53
  -4   8   2   19.65   15.61
   4  -8   2   11.36   13.28
  -4   8   2   10.34   12.13
   4  -8   2   29.95   17.67
   4   8  -2   11.02    7.09
  -4  -8  -2   -6.23    8.53
   4  -8   2   11.85   10.51
  -4   8   2   -4.88    6.53
  -4  -8  -2   18.65   11.70
  -4  -8  -2    9.76    9.78
   4  -8   1   53.11   22.10
  -4   8   1   25.19   15.01
   4  -8   1   90.02   30.88
  -4  -8  -1   65.14   19.56
  -4  -8  -1   80.96   20.81
   4  -8   1   58.38   22.14
   4   8  -1   63.07   13.88
  -4   8   1   59.39   21.97
  -4  -8  -1   65.64   20.49
   4  -8   1   59.60   23.03
   4   8  -1   59.31   18.01
  -4   8   1   29.33   14.80
  -4  -8  -1   49.68   13.72
   4  -8   1   86.36   23.88
  -4  -8  -1   76.86   22.20
  -4   8   1   66.76   23.07
   4   8  -1   89.05   17.88
  -4  -8  -1   62.93   19.66
  -4   8   0   37.80   16.65
   4  -8   0   61.27   23.96
  -4   8   0   67.26   24.59
  -4  -8   0   57.86   18.16
  -4  -8   0   80.93   20.04
   4  -8   0   99.03   29.64
   4  -8   0   46.20   18.76
  -4   8   0   61.75   23.02
  -4  -8   0   71.75   20.52
   4  -8   0   46.68   19.70
   4   8   0   57.02   18.60
   4   8   0   69.34   19.87
  -4   8   0   38.86   19.65
  -4  -8   0   48.91   12.21
   4  -8   0   70.50   19.97
   4   8   0   77.09   17.14
   4   8   0   96.70   22.16
   4   8   1   53.34   15.17
  -4   8  -1   62.05   22.71
   4  -8  -1   69.07   23.71
   4  -8  -1   60.12   24.06
  -4  -8   1   69.85   18.84
   4  -8  -1   43.79   17.31
  -4  -8   1   55.98   18.16
   4  -8  -1   47.82   19.73
   4   8   1   51.83   18.56
   4   8   1   73.26   19.05
  -4   8  -1   70.72   25.71
  -4  -8   1   52.38   13.04
   4  -8  -1   60.21   17.66
  -4   8  -1   67.27   24.18
  -4   8  -1   66.37   22.40
  -4  -8   1   42.61   15.82
  -4   8  -2    5.78   11.20
   4  -8  -2    5.23    8.66
  -4  -8   2   21.39   13.01
   4  -8  -2    4.67    6.72
  -4   8  -2   14.26   13.99
  -4  -8   2   11.79    8.62
   4   8   2   -6.71    8.57
  -4  -8   2   18.29    9.16
   4   8   2   -6.13    6.05
  -4  -8   2   -0.30    2.82
   4   8   2   17.65    9.60
   4  -8  -2    7.28    5.34
  -4   8  -2    9.62   10.12
   4   8   2   -2.13    1.50
  -4   8  -2   25.01   15.50
   4  -8  -2   13.47   14.02
  -4  -8   2   -4.60    5.31
  -4   8  -2   10.20   11.12
   4   8   3   73.09   23.80
   4  -8  -3   56.65   24.31
  -4   8  -3   45.79   21.39
  -4  -8   3   75.75   19.96
  -4  -8   3   48.17   14.72
   4  -8  -3   59.52   24.44
   4   8   3   55.98   17.27
   4  -8  -3   84.21   26.33
  -4  -8   3   53.16   12.84
  -4  -8   3   47.16   12.71
  -4   8  -3   58.61   21.53
   4  -8  -3   83.78   25.37
  -4   8  -3   42.52   18.28
  -4   8  -3   49.14   18.05
  -4  -8   3   27.97   11.05
  -4   8  -4   30.79   16.20
  -4   8  -4   35.11   19.82
   4  -8  -4   29.35   14.03
  -4  -8   4   14.88    6.89
   4  -8  -4   44.32   20.38
   4   8   4   47.43   17.71
  -4   8  -4   29.73   15.71
  -4  -8   4   28.45    8.93
  -4   8  -4   22.82   15.06
  -4   8  -4   57.02   20.91
  -4  -8   4   26.99    9.20
   4  -8  -4   54.94   19.70
  -4   8  -5   45.75   21.82
   4  -8  -5   46.83   15.73
   4   8   5   41.15   15.52
  -4  -8   5   37.43   10.81
  -4   8  -5   13.86   11.00
  -4   8  -5   47.32   20.93
   4   8   5   59.05   21.74
   4  -8  -5   43.90   19.75
  -4   8  -5   42.49   19.34
  -4  -8   5   30.28   10.55
   4  -8  -5   42.65   15.69
  -4   8  -6   12.67    7.88
   4   8   6   12.17   10.57
   4  -8  -6   22.01   14.55
   4  -8  -6    7.05    8.53
  -4  -8   6    4.22    3.97
  -4   8  -6    6.46   10.10
  -4  -8   6   15.40   11.90
  -4   8  -6   12.10   11.83
   4  -8  -6   14.79   12.24
  -4   8  -7    3.89    4.09
  -4   8  -7    8.30    6.35
   4  -8  -7   37.94   19.95
   4   8   7   12.56   12.91
  -4   8  -7   24.95   16.24
  -4  -8   7   17.46   12.16
   4   8   7   12.07   10.92
   4  -8  -7   22.72   14.51
  -4  -8   7   10.78    5.28
   4  -8  -7   20.50   12.42
   4  -8  -7   31.63   19.14
  -4   8  -7   32.20   18.07
  -4  -8   8    7.24    5.37
   4  -8  -8   -5.67    3.63
   4   8   8    9.93   10.21
  -4  -8   8    3.47    7.24
   4  -8  -8    7.00   10.83
   4   8   8   18.51   15.46
   4  -8  -9   -4.58    4.09
  -4  -8   9    6.82    7.07
   4   8   9   17.89   13.53
   4  -8  -9    5.51    8.26
  -4  -8   9    6.80    5.45
  -4   8  -9   13.42   11.12
  -4  -8  10   -1.02    1.13
  -4   8 -10   25.71   14.89
  -4  -8  11    9.33   10.01
   4 -10  11   14.52   15.98
  -4 -10 -11  -19.38   13.68
   4 -10  10   -3.62    3.37
  -4 -10 -10   -5.44    8.49
  -4 -10  -9   17.21   12.22
  -4  10   9   11.56   11.22
   4 -10   9    7.74    9.83
   4 -10   9   11.97   10.17
   4 -10   9   -0.15    6.35
  -4  10   9    1.99    5.04
  -4 -10  -8   16.96   12.02
  -4 -10  -8    3.55   11.13
  -4  10   8    0.50    6.96
  -4  10   8   12.29    9.75
   4 -10   8   16.04    8.48
   4 -10   8    2.01    1.86
  -4 -10  -8    7.37    5.46
   4 -10   8   -8.76    5.87
   4 -10   7  -16.75   14.11
  -4 -10  -7   -1.72    5.46
   4 -10   7   -1.98    5.42
  -4  10   7    7.37    7.99
  -4  10   7    1.90    6.82
  -4 -10  -7    6.19    6.02
   4 -10   7   12.74   13.00
  -4 -10  -7   18.21   16.08
  -4  10   7   13.21   12.94
   4 -10   7   10.22    6.34
  -4 -10  -7   22.13   14.43
  -4 -10  -7   10.39    8.82
  -4 -10  -6    3.01    3.61
  -4 -10  -6    0.60    6.79
   4 -10   6  -20.89   12.71
  -4  10   6   13.14   13.91
   4 -10   6   -4.00    2.11
  -4 -10  -6    1.27    6.15
   4 -10   6    3.43    5.20
   4 -10   6    3.29    6.89
  -4  10   6  -12.84   12.21
  -4  10   6   -3.49    6.09
  -4 -10  -6   -1.61    4.83
   4 -10   6   -1.92    5.87
  -4  10   6    1.11    6.28
  -4 -10  -6    5.52    6.37
  -4  10   6    1.24    8.13
  -4 -10  -5   21.81    9.97
   4 -10   5   12.63   10.73
  -4  10   5   23.38   15.45
   4 -10   5    7.15    3.54
   4 -10   5   22.15   15.56
  -4 -10  -5   14.16   12.42
   4  10  -5   12.67    6.17
   4  10  -5    2.85    5.13
  -4  10   5   14.35   14.17
  -4 -10  -5   14.79    6.93
  -4  10   5   29.23   16.08
   4 -10   5    2.87    1.01
  -4 -10  -5    7.18    8.93
  -4  10   5   20.40   13.08
  -4 -10  -4    1.99    3.40
  -4 -10  -4    7.54    5.62
  -4 -10  -4    1.46    2.96
   4 -10   4    1.90    9.06
   4 -10   4    3.76    9.11
   4  10  -4    3.53    2.82
   4 -10   4    1.62    2.90
   4  10  -4    1.41    4.01
  -4  10   4    2.02    6.39
  -4 -10  -4   -0.65    4.21
   4 -10   4   -2.88   10.26
   4 -10   4   -3.21    5.32
  -4  10   4   14.40   11.89
  -4  10   4   14.33   12.00
  -4 -10  -4  -21.02   11.87
  -4  10   4   -2.65    5.61
  -4 -10  -3    0.69    1.88
  -4 -10  -3    6.15    2.54
  -4 -10  -3    3.24    5.30
   4 -10   3   12.46   12.20
  -4  10   3   11.91   10.05
  -4 -10  -3    5.11    7.96
   4 -10   3   14.88   13.81
  -4  10   3   -7.21    7.08
   4  10  -3    8.70    7.43
  -4  10   3   16.25   13.61
  -4 -10  -3  -15.27   11.73
   4 -10   3    0.72    5.92
  -4 -10  -3    1.78    6.35
  -4  10   3   -5.51    8.36
  -4  10   3    9.64    9.25
  -4 -10  -2    9.58    8.63
   4 -10   2    7.86   10.02
  -4 -10  -2    0.01    1.28
  -4 -10  -2    0.01    2.94
   4 -10   2   14.13   13.78
   4  10  -2    6.13    8.20
  -4 -10  -2    9.69   10.68
   4 -10   2    3.19    7.17
  -4  10   2   13.17    9.13
   4  10  -2    4.46    3.52
  -4  10   2  -14.44   13.71
  -4 -10  -2    5.72    1.07
   4 -10   2   25.91   15.52
  -4  10   2   -2.38    2.74
  -4  10   2   11.04   10.71
  -4 -10  -1   73.48   21.01
   4  10  -1   57.43   13.56
   4 -10   1   49.36   21.42
  -4 -10  -1   82.15   21.38
  -4 -10  -1   27.70   12.30
   4 -10   1   50.87   21.11
   4  10  -1   62.12   15.36
  -4 -10  -1   62.54   21.93
   4 -10   1   52.30   21.31
  -4  10   1   64.81   23.43
   4  10  -1   44.29   15.51
  -4 -10  -1   49.41   15.91
   4 -10   1   75.39   22.33
  -4 -10  -1   69.26   22.13
  -4  10   1   46.89   21.56
  -4  10   1    7.34   10.65
   4 -10   0    6.53    9.82
  -4 -10   0   11.76    8.84
  -4  10   0   20.64   13.32
   4 -10   0    3.05    2.58
   4  10   0   14.83   10.97
  -4  10   0   11.23   13.37
   4  10   0   11.69    9.13
  -4  10   0    3.05    5.29
  -4 -10   0   12.02   10.97
  -4 -10   0    2.52    3.96
   4 -10   0   12.59   10.98
   4 -10   0   -4.16    6.75
  -4  10   0   28.95   17.96
   4  10   0   18.84   10.12
  -4 -10   0   19.18   11.96
   4 -10  -1   56.36   22.70
   4  10   1   81.96   20.16
  -4  10  -1   37.81   17.56
   4 -10  -1   42.28   19.57
  -4 -10   1   58.35   17.99
  -4  10  -1   60.36   23.24
  -4  10  -1   41.95   19.99
   4  10   1   70.76   19.35
   4 -10  -1   49.04   16.63
  -4 -10   1   67.76   18.72
   4  10   1   50.28   15.40
  -4  10  -1   36.85   18.11
  -4 -10   1   39.07   14.69
   4 -10  -2   31.41   19.54
  -4 -10   2   11.44   10.40
   4  10   2    8.20   10.13
   4 -10  -2   15.49   12.20
  -4  10  -2    2.20    4.09
  -4 -10   2   -1.19    3.50
   4 -10  -2  -14.41   12.67
   4  10   2   11.49    9.54
  -4  10  -2    1.44    5.45
  -4 -10   2    0.22    2.05
  -4 -10   2    2.55    3.72
   4  10   2    8.85    8.64
   4 -10  -2   12.40    7.90
   4  10   2   -4.84    6.97
  -4  10  -2  -15.26   12.35
   4 -10  -3   21.47   15.65
  -4 -10   3    9.97    6.45
  -4  10  -3   12.65    9.05
  -4 -10   3    5.10    4.40
   4 -10  -3    4.46    0.80
   4  10   3  -10.74    8.58
  -4  10  -3   -4.22    4.51
  -4 -10   3    1.36    2.22
  -4 -10   3    6.39    5.26
   4  10   3    9.23    7.51
   4 -10  -3    8.72    6.85
  -4  10  -3  -15.69   14.61
   4 -10  -3    5.89    5.39
  -4 -10   4   11.72    7.58
   4  10   4  -12.42    8.72
   4 -10  -4   -3.52    4.19
   4 -10  -4    5.19    6.63
   4  10   4   -2.37    2.65
  -4  10  -4    4.12   11.14
   4  10   4    0.04    3.00
  -4 -10   4    4.50    5.19
   4 -10  -4    1.84    5.25
   4 -10  -4   15.81   12.36
  -4 -10   4   -0.88    1.86
  -4  10  -4   -6.42    6.63
  -4 -10   4    2.68    3.54
  -4  10  -4    0.40    2.73
   4 -10  -5   32.30   19.48
  -4 -10   5   23.54   12.96
  -4  10  -5   17.82   11.26
  -4  10  -5   13.25    9.98
   4  10   5   25.38   14.24
  -4 -10   5   13.87    6.74
   4 -10  -5   38.14   20.61
   4  10   5   11.21    9.14
  -4 -10   5   14.56    7.83
   4  10   5   18.07   10.28
   4 -10  -5   12.90   12.50
  -4 -10   5   20.99    8.28
  -4 -10   5    7.06    5.05
   4  10   6    8.90    9.62
   4 -10  -6  -11.26    6.08
  -4 -10   6    3.14    3.50
  -4  10  -6  -14.50    9.15
  -4  10  -6    8.22    8.78
  -4 -10   6    7.16    6.80
   4  10   6   11.11   10.87
   4 -10  -6    0.01    3.36
   4  10   6   11.71   10.16
  -4 -10   6    3.39    4.58
  -4  10  -6   -7.26    5.38
  -4 -10   6    6.12    5.36
   4 -10  -6   -6.43    4.25
   4  10   7    5.58    7.94
   4  10   7   17.04   13.04
  -4  10  -7   13.69    7.22
  -4 -10   7    7.47    6.00
  -4 -10   7   13.55   10.55
  -4  10  -7    8.01    9.44
   4 -10  -7   12.27   11.67
   4  10   7    8.29   10.80
  -4 -10   7   11.22    6.02
   4  10   8    0.02    7.91
  -4 -10   8    6.63    5.02
   4  10   8   13.16   10.62
  -4 -10   8    6.90    7.69
  -4 -10   8    9.24    4.66
  -4  10  -8    0.24    6.10
  -4 -10   8    8.45    7.03
   4 -10  -8    5.14   11.81
   4  10   9   17.02   15.41
   4  10   9   20.53   15.24
  -4  10  -9   11.67   12.22
  -4 -10   9   -0.34    9.74
  -4 -10   9    5.46    4.55
  -4 -10   9   -3.82    4.61
  -4  10  -9    8.23   10.54
   4 -10  -9   33.18   21.35
   4 -10  -9   28.52   15.43
  -4 -10  10    3.37    8.81
   4 -10 -10   -7.80    2.06
   4 -12  10   10.58   15.94
  -4 -12  -9   15.72   11.91
  -4 -12  -9   15.20    9.37
  -4 -12  -8    4.46    6.17
   4 -12   8   10.42    8.15
  -4  12   8  -11.48   12.37
  -4  12   8   -4.17   10.51
   4 -12   8   39.23   21.80
   4 -12   8   14.80   14.74
  -4  12   8   31.97   16.93
  -4 -12  -8    6.90   13.77
   4 -12   7   13.67   14.22
  -4  12   7    5.49   11.01
   4 -12   7   25.63   20.57
  -4 -12  -7   13.45   13.24
   4 -12   7   14.59   15.64
   4 -12   7   11.54   14.85
   4 -12   7   13.93   12.20
   4 -12   6   19.29   15.48
   4 -12   6   13.82   13.58
  -4  12   6   20.32   16.77
  -4 -12  -6   22.91   17.51
   4 -12   6   30.71   19.90
  -4  12   6   11.06   13.31
   4 -12   6   21.37   14.43
   4 -12   6   19.65   15.37
   4 -12   6   18.65   12.58
  -4  12   6    8.26   10.00
  -4 -12  -5   66.56   25.48
   4 -12   5   24.23   18.08
  -4 -12  -5   36.48   20.71
   4 -12   5   26.99   18.41
   4 -12   5   26.19   16.73
  -4  12   5   54.31   23.58
  -4  12   5   72.62   28.34
  -4 -12  -5   39.81   19.64
   4 -12   5   47.32   22.92
  -4 -12  -5   51.55   23.77
  -4  12   5   30.27   16.71
  -4 -12  -4   24.30   15.73
  -4  12   4   13.58   12.04
   4 -12   4   32.67   22.15
  -4 -12  -4   18.76   16.41
  -4 -12  -4   14.06   13.17
   4 -12   4   16.67   15.55
   4  12  -4   11.89    8.09
  -4  12   4    4.32    6.37
  -4 -12  -4   31.21   16.76
  -4  12   4    4.53    9.22
   4 -12   4   31.71   19.73
   4 -12   4   12.14   14.63
  -4 -12  -4   19.26   14.31
   4 -12   4   32.39   19.46
  -4 -12  -3   69.27   27.64
   4 -12   3   88.99   31.26
   4 -12   3  104.68   32.56
  -4  12   3   52.53   23.25
  -4  12   3   44.04   24.35
  -4 -12  -3   68.00   22.71
   4 -12   3  107.52   31.83
   4 -12   3   74.81   29.95
   4 -12   3   90.30   32.44
   4 -12   3   61.72   26.53
  -4 -12  -3  100.60   31.02
  -4 -12  -2   22.30   14.51
  -4  12   2    4.15    8.78
   4  12  -2   23.41   10.45
   4 -12   2   21.79   16.03
   4 -12   2   16.03   14.07
  -4 -12  -2   24.62   16.00
   4 -12   2   14.49   14.12
  -4 -12  -2   15.47   13.90
   4 -12   2    5.26   10.66
  -4  12   2   14.24   17.40
  -4  12   2   15.09   15.95
  -4 -12  -2    9.00    9.79
   4 -12   2   33.83   18.80
  -4 -12  -2   17.56   12.38
  -4  12   2   24.28   18.15
   4 -12   2   12.44   14.20
  -4  12   2   12.81   12.43
  -4 -12  -1   63.22   21.28
   4  12  -1   39.16   12.37
  -4 -12  -1   49.90   22.24
   4 -12   1   37.42   21.48
  -4  12   1   52.33   23.58
   4  12  -1    1.57    4.64
  -4 -12  -1   36.25   13.98
  -4  12   1   34.36   19.95
  -4 -12  -1   83.21   25.21
  -4 -12  -1    2.31    6.40
   4 -12   1   47.62   23.79
   4 -12   1   32.27   17.44
  -4  12   1    1.13    3.28
  -4 -12  -1   63.55   23.29
  -4  12   1   36.93   20.59
   4 -12   1   40.68   20.98
  -4  12   1   31.78   17.98
   4  12  -1   53.56   17.69
  -4  12   0   63.97   26.82
  -4 -12   0   31.97   16.23
   4 -12   0    2.46    7.66
   4 -12   0   29.04   18.12
  -4  12   0    9.33    8.97
   4  12   0   33.52   16.77
   4 -12   0    4.88    9.49
  -4  12   0   23.36   18.50
  -4  12   0   -5.86   10.22
   4  12   0   18.03   11.85
  -4 -12   0   16.84   11.18
  -4 -12   0   32.32   14.79
  -4  12   0    3.30    5.82
  -4 -12   0   39.74   17.74
   4  12   0   40.14   14.60
   4 -12  -1    3.88    6.76
   4  12   1   68.87   21.59
   4 -12  -1   59.29   26.01
  -4 -12   1   77.79   21.87
   4 -12  -1   57.18   25.42
  -4 -12   1   52.80   19.11
   4 -12  -1   33.78   17.56
  -4  12  -1   61.29   24.17
  -4  12  -1   44.49   23.45
  -4  12  -1   51.53   23.96
   4  12   1   54.62   20.10
  -4 -12   1   51.09   15.88
   4 -12  -1   65.48   22.64
  -4  12  -1   47.46   21.78
  -4 -12   1   70.32   20.77
   4  12   1   68.35   19.18
  -4 -12   2   23.70   13.40
   4 -12  -2   25.45   18.51
   4 -12  -2   23.84   19.39
  -4 -12   2   35.42   16.58
  -4  12  -2   10.76   11.44
   4 -12  -2    9.26   10.45
  -4 -12   2   12.27   10.50
   4 -12  -2   13.34   13.67
   4  12   2   11.88   13.45
  -4  12  -2    9.78   10.99
  -4 -12   2   22.97   12.90
  -4  12  -2    2.21    3.88
   4  12   2   27.26   16.38
   4 -12  -2   36.05   15.90
   4 -12  -2   21.69   15.72
  -4 -12   2   14.01    9.58
  -4  12  -2   15.17   16.43
   4 -12  -3  107.84   35.59
  -4 -12   3  106.00   26.85
  -4  12  -3   87.07   28.46
   4 -12  -3   90.38   30.49
  -4 -12   3   65.54   18.99
   4  12   3   86.08   27.28
   4 -12  -3   78.48   29.30
  -4 -12   3   37.12   13.54
  -4  12  -3   69.85   24.39
  -4 -12   3   98.05   22.58
  -4 -12   3   72.20   18.19
   4  12   3   83.11   24.45
   4 -12  -3   45.51   18.74
   4  12   3   62.66   21.16
  -4  12  -3   90.99   27.54
   4 -12  -4   15.46   15.21
  -4 -12   4   28.32   15.18
  -4  12  -4   12.83   13.39
   4 -12  -4   15.67   15.77
  -4 -12   4   28.11   13.32
   4  12   4   20.27   12.47
   4  12   4   30.19   19.11
   4 -12  -4   22.07   19.27
  -4  12  -4   38.13   24.22
  -4 -12   4   27.40   12.38
   4  12   4   21.91   15.59
   4 -12  -4   14.84    8.68
  -4  12  -4   29.44   15.51
  -4 -12   4    5.22    6.73
  -4  12  -4   33.08   18.44
   4 -12  -5   51.41   25.60
  -4 -12   5   56.47   21.87
   4 -12  -5   59.48   25.14
  -4 -12   5   26.51   10.76
   4 -12  -5   48.65   25.54
  -4  12  -5   20.59   13.26
   4  12   5   55.54   22.65
  -4 -12   5   21.33    8.79
   4 -12  -5   25.61    9.89
   4  12   5   37.99   16.41
  -4 -12   5   13.69    7.88
   4  12   6   25.02   17.85
  -4  12  -6   20.31    9.91
  -4 -12   6    0.82    2.93
   4  12   6   14.98   12.68
   4 -12  -6    4.95    4.21
  -4 -12   6   11.46    9.97
   4 -12  -6   25.55   16.27
   4  12   6    9.56   11.92
   4 -12  -6   10.92   13.41
  -4 -12   6   10.34    7.88
   4 -12  -6    3.43    9.68
   4  12   7   27.56   17.96
  -4 -12   7    0.96    2.79
   4  12   7   16.60   12.48
   4 -12  -7   25.84   16.23
  -4 -12   7    6.83    9.10
   4 -12  -7   22.36   15.72
   4  12   7   15.30   11.23
   4 -12  -7   29.59   23.77
  -4 -12   8    2.47    2.10
   4  12   8   15.19   14.72
  -4 -12   8   11.51   13.12
   4 -12  -8    6.92   14.85
   4 -12  -8    9.50   12.27
  -4 -12   8    3.22    4.67
   4 -12  -8   12.56   14.03
  -4 -12   9   -0.97    1.77
  -4 -12   9    2.42    6.89
  -4 -14  -9   18.63   20.14
   4 -14   8    4.59    1.46
  -4 -14  -8    2.73    7.93
  -4  14   7    8.22   10.68
  -4  14   7    2.86    2.03
  -4 -14  -7   12.30    9.99
   4 -14   7   19.34   14.60
  -4 -14  -7    3.60    9.10
   4 -14   7   21.39   14.18
  -4 -14  -6    1.60    3.60
   4 -14   6    1.89    6.10
   4 -14   6   31.68   20.88
  -4 -14  -6   -1.02    6.12
  -4  14   6  -10.05    8.13
  -4 -14  -6    6.54   10.23
   4 -14   6   24.11   18.57
   4 -14   6   13.68   11.66
  -4 -14  -6   12.60   13.04
   4 -14   6    6.78   13.06
  -4  14   6   14.35   15.90
   4 -14   5    5.01   12.20
  -4  14   5    8.81    9.68
  -4 -14  -5    3.60    7.07
  -4  14   5    7.18    9.07
   4 -14   5    1.22    1.77
  -4 -14  -5   -0.76    4.79
  -4 -14  -5    7.52   11.57
  -4  14   4   25.35   15.98
   4 -14   4   13.43   14.89
  -4 -14  -4    5.99    5.75
   4 -14   4   10.26    9.62
  -4 -14  -4    7.75   10.62
   4  14  -4    3.57    4.53
   4 -14   4    8.96   12.67
  -4  14   4   26.90   19.43
  -4 -14  -4    3.67    4.30
  -4  14   4   23.83   16.98
   4 -14   4   15.14   13.63
  -4 -14  -4   20.10   15.66
   4 -14   4    9.50   14.72
   4 -14   3   25.33   19.69
  -4 -14  -3   17.13   10.75
   4 -14   3   18.56   15.50
   4 -14   3    9.27   15.36
   4 -14   3   28.21   18.77
  -4  14   3   21.05   15.93
  -4 -14  -3   19.27   12.35
  -4  14   3   17.84   16.76
   4 -14   3    8.23   11.71
  -4  14   3   25.66   18.38
   4 -14   3   31.38   17.30
  -4 -14  -3   29.59   17.38
   4  14  -2    5.84    5.76
  -4  14   2   30.81   18.55
   4 -14   2   21.97   15.52
   4 -14   2   15.02   17.30
  -4 -14  -2   18.72   12.87
   4 -14   2   19.99   15.59
  -4 -14  -2   -3.78    3.96
   4 -14   2   24.10   17.46
  -4  14   2   17.41   15.70
  -4 -14  -2   18.61   12.74
  -4 -14  -2   -2.13    4.08
  -4  14   2   13.32   13.27
   4 -14   2   10.81   12.05
  -4 -14  -2   -0.44    2.26
   4 -14   2    8.39   13.71
  -4 -14  -1   27.48   15.38
   4  14  -1   17.79    7.46
  -4  14   1   21.83   15.31
   4 -14   1   12.95   12.31
   4 -14   1   15.32   15.03
  -4 -14  -1   40.75   19.43
  -4  14   1   30.22   18.86
   4 -14   1   30.00   21.18
  -4 -14  -1   12.89   12.78
   4 -14   1    8.10   16.04
  -4  14   1   13.84   14.26
  -4  14   1   13.69   13.13
  -4 -14  -1   11.60    9.42
   4  14  -1    5.76    4.08
   4 -14   1   39.12   19.59
  -4  14   1   39.79   21.96
  -4 -14  -1   34.47   17.64
   4 -14   1   26.37   18.97
   4 -14   0   12.84   10.41
   4  14   0   22.22   12.35
  -4  14   0   18.91   15.86
   4  14   0   15.38   11.12
   4 -14   0   11.74   14.42
  -4  14   0   20.37   16.77
  -4 -14   0   18.98   13.50
   4 -14   0   18.20   17.60
  -4 -14   0    7.83   10.99
   4  14   0   23.03   15.79
  -4  14   0   -4.04    4.16
  -4 -14   0   11.84   10.75
   4  14   0   -0.78    3.88
   4 -14   0   14.19   14.29
  -4 -14   0    9.48    8.78
   4 -14   0   19.51   16.27
   4 -14  -1   26.42   18.67
   4 -14  -1   36.05   19.99
   4 -14  -1   15.34   15.62
  -4  14  -1   17.87   17.16
  -4 -14   1   11.12    6.98
   4  14   1   16.79    9.79
  -4  14  -1   25.57   17.18
   4  14   1    0.01    2.73
  -4 -14   1   24.60   13.74
  -4  14  -1   22.66   16.40
   4 -14  -1   24.74   20.14
  -4 -14   1    7.58    7.61
   4 -14  -1    4.92   11.63
   4  14   2   20.54   12.50
  -4 -14   2   -5.41    6.53
  -4  14  -2   10.99    9.74
  -4 -14   2   18.91   12.79
   4 -14  -2   30.37   21.21
  -4  14  -2   21.34   16.87
  -4 -14   2    2.89    4.18
   4  14   2   15.37   10.60
   4 -14  -2   14.21   14.23
  -4  14  -2   14.12   13.77
  -4 -14   2   -2.54    3.77
  -4  14  -2   10.31   12.11
   4  14   2    2.62    5.35
   4 -14  -2   38.12   21.26
  -4  14  -2   -0.85    1.86
  -4 -14   2    3.73    4.12
  -4 -14   3    8.98    5.22
   4  14   3   19.81   14.25
   4 -14  -3   30.08   19.40
  -4 -14   3    0.13    4.61
  -4  14  -3   18.71   13.35
  -4 -14   3   27.77   13.45
   4  14   3    0.82    5.28
   4 -14  -3   20.67   14.38
   4 -14  -3   27.79   19.71
   4 -14  -3   33.28   21.09
  -4 -14   3   17.91   11.97
  -4 -14   3   18.17   12.33
   4  14   3   11.07    9.57
  -4 -14   4    8.74    8.41
   4  14   4    2.76    4.22
   4  14   4    4.36   10.06
  -4  14  -4    4.95    6.71
  -4 -14   4   13.13   10.04
   4  14   4   -5.41   10.00
   4 -14  -4    8.70   10.07
   4 -14  -4   35.13   20.07
  -4  14  -4    6.51   10.20
  -4 -14   4    5.43    9.94
  -4 -14   5    6.00    5.65
   4  14   5    4.92   13.00
  -4  14  -5   12.97   12.97
   4  14   5  -19.45   14.59
   4 -14  -5    6.74    5.14
   4 -14  -5   32.11   17.91
  -4 -14   5   13.79   11.84
  -4 -14   5    3.63    7.55
   4  14   5    0.47    5.99
   4 -14  -5   -1.33   11.22
   4  14   6   20.86   18.30
  -4  14  -6    7.28    5.81
   4  14   6   -5.81    8.04
   4 -14  -6   13.70    6.98
   4 -14  -6   10.51   10.39
   4 -14  -6    5.68    4.13
  -4 -14   6   10.43    9.39
   4  14   6    0.54    6.13
   4 -14  -7   13.28   13.61
  -4 -14   7   11.66    9.19
   4  14   7   14.52   12.11
  -4 -14   7    9.79    6.11
   4 -14  -8    8.30   12.69
  -4 -14   8   12.37   12.78
   4  14   8   -0.02    9.23
  -4 -14   8    8.58    4.77
   4 -16   7  -18.28   16.07
  -4 -16  -7   -2.04    3.06
  -4  16   6   -3.79    4.28
   4 -16   6   -6.73    6.77
  -4 -16  -6   13.66   10.26
   4 -16   6   -1.08    4.29
   4 -16   6    8.19    9.86
  -4 -16  -5    9.90   11.01
   4 -16   5   -0.95    6.72
  -4 -16  -5    3.19    9.84
   4 -16   5    2.74    5.78
   4  16  -5    4.59    7.52
   4 -16   4  -15.67   14.93
  -4 -16  -4    5.60   11.67
  -4  16   4    5.05   10.08
  -4 -16  -4   17.10   16.78
   4 -16   4    0.48    5.83
   4 -16   4  -16.19   11.33
   4  16  -4   -0.42    3.57
  -4 -16  -4   20.07   17.02
  -4  16   4   -4.47    6.08
  -4 -16  -4    4.31    8.60
   4 -16   3    0.62    6.33
   4  16  -3   19.03   11.63
  -4  16   3  -14.79    9.81
  -4 -16  -3   16.37   14.30
  -4 -16  -3   -4.21    4.59
  -4 -16  -3   11.75   12.05
  -4 -16  -3    0.02    2.25
   4 -16   2   -1.70    8.18
  -4  16   2  -12.86   12.56
  -4 -16  -2   13.94   12.73
  -4  16   2   -0.57    5.83
   4 -16   2    3.67   10.80
  -4 -16  -2   17.86   13.54
   4 -16   2    2.57    5.32
  -4  16   2   -8.85   10.19
   4  16  -2   24.56   15.10
  -4  16   1  -22.91   17.84
   4  16  -1    5.87    4.84
  -4 -16  -1    4.23    6.80
  -4 -16  -1   13.71   11.79
   4 -16   1    3.06    9.32
   4 -16   1  -27.75   16.52
  -4 -16  -1   10.86   11.74
   4 -16   1   12.65   15.01
  -4 -16  -1   -3.55    8.07
  -4 -16   0   -6.65    8.50
   4  16   0   -2.35    3.38
   4 -16   0   -0.74    3.36
  -4  16   0   -2.38   10.36
  -4 -16   0    2.33    5.95
   4 -16   0   -0.41    7.57
   4 -16   0   14.47   14.47
  -4 -16   0    9.42   10.08
   4  16   0    4.92    7.49
  -4  16   0   -6.88   10.38
  -4 -16   0   -6.26    6.84
  -4 -16   1    9.44   11.31
  -4  16  -1   13.10   14.13
  -4  16  -1   14.02   12.74
   4  16   1    8.29    6.95
   4 -16  -1   21.98   13.28
   4 -16  -1    9.11   14.62
   4 -16  -1    8.17   11.22
  -4  16  -1   -2.94    8.48
   4 -16  -2    3.50    6.83
  -4 -16   2   11.01    8.81
   4  16   2   11.12   10.69
   4 -16  -2   -3.27   11.64
  -4  16  -2    2.99    9.00
  -4  16  -2    8.48   10.66
   4 -16  -2   21.88   15.40
   4  16   2    5.49    3.22
  -4 -16   2    7.17    8.75
   4 -16  -3   -2.54    6.20
  -4 -16   3    0.01    3.99
   4 -16  -3  -14.12   12.59
  -4 -16   3   -4.91    3.77
   4  16   3  -15.54   14.25
  -4 -16   3    2.37    3.32
  -4 -16   3   12.49    9.89
   4 -16  -3   16.31   13.33
  -4 -16   3    1.17    3.55
   4  16   3  -26.12   13.78
  -4  16  -3   -6.18    8.40
  -4 -16   4    3.58    7.11
  -4 -16   4  -11.49    8.16
   4 -16  -4   15.93   15.69
   4 -16  -4   25.69   19.43
  -4  16  -4   18.65   12.80
  -4 -16   4    5.02    5.52
   4  16   5    3.52    7.07
  -4 -16   5   -0.77    1.63
   4 -16  -5    2.03    2.42
   4 -16  -5    0.62    2.07
   4  16   5   -1.55    2.35
   4 -16  -6   12.66    9.00
  -4 -16   6    3.97    4.27
   4  16   6   16.15   12.63
   4 -16  -6    3.16    4.10
  -4 -16   7   -2.63    6.68
   4 -16  -7    3.73    6.35
  -4  18   5   -0.38    9.20
  -4 -18  -4    6.06   12.85
  -4 -18  -3    7.83    7.14
  -4 -18  -3   20.23   18.14
  -4  18   3    7.79   10.95
   4  18  -3   13.23   12.25
   4 -18   3   -3.81    3.62
  -4 -18  -2   24.92   17.71
  -4  18   2   -1.79   11.02
   4 -18   2    4.85   13.28
  -4  18   2   22.43   17.12
  -4 -18  -1    2.31    2.12
   4 -18   1    4.33   11.71
  -4 -18  -1   -0.45   13.22
  -4  18   1   13.39   15.01
   4  18  -1   27.11   15.92
   4 -18   1    9.21   17.51
   4 -18   1   21.26   18.57
  -4 -18   0   15.76   11.13
   4 -18   0   35.04   22.28
  -4 -18   0   11.55   15.95
   4  18   0   17.84   10.63
   4 -18   0    3.57   12.14
   4 -18  -1   20.12   16.48
   4 -18  -1    4.80   13.53
   4  18   1    8.35    7.45
  -4  18  -1   35.76   20.20
   4  18   1   19.43   11.81
   4  18   1   12.28    9.27
  -4 -18   1    2.74    7.53
  -4  18  -1   11.68   11.54
   4 -18  -2   12.97   10.09
   4  18   2    4.31    2.97
  -4 -18   2    0.39    4.36
   4  18   2   21.44   13.08
  -4  18  -2   13.59   13.12
  -4 -18   3   -6.50    6.08
  -4  18  -3   10.65   13.73
   4 -18  -3    0.01   10.28
  -4  18  -3   15.25   10.35
   4 -18  -4    7.95   14.17
   4  18   4   -8.32   10.34
  -4 -18   4   34.04   14.06
  -4  18  -4   50.95   20.56
   4 -18  -4   17.51   13.15
  -4 -18   5   -5.62    3.17
   4  18   5   11.07   14.04
   4 -18  -5    0.03    3.13
   4 -18  -5    2.46    8.71
   4 -18  -6   -0.35   10.39
  -4 -18   6    1.60    4.64
  -4  20   2   23.05   20.56
  -4  20   1   -6.91    8.14
   4  20   0   25.24   19.44
  -4  20  -1   43.85   23.35
   4  20   1   -2.43    3.81
   4  20   2   -5.55    6.00
  -4  20  -3  -17.00    8.89
  -5   1  12   -9.32   12.16
  -5   1  11    4.95    2.49
  -5   1  11    0.05    4.05
  -5  -1 -11    8.01    6.13
  -5   1  10    2.54    4.70
  -5   1  10    2.32    3.18
  -5  -1 -10   15.09   14.42
  -5   1  10   15.84   11.61
  -5  -1 -10    1.13    9.75
   5  -1  10    7.24    9.46
   5  -1  10    6.77   10.61
  -5   1  10   10.57    9.97
   5  -1   9    8.93   10.34
  -5   1   9   11.95    8.34
   5  -1   9    1.82    3.56
  -5   1   9   -1.33    1.49
   5  -1   9    9.03   10.74
  -5  -1  -9    2.25    3.50
  -5   1   9   11.25   10.05
   5   1  -9    3.44    3.44
   5   1  -9    7.52    4.22
   5   1  -8   18.44    7.72
   5  -1   8   21.39   15.15
  -5   1   8   17.07   10.96
   5  -1   8   20.84   16.62
   5  -1   8   11.89    9.40
  -5   1   8   18.43   13.84
  -5   1   8   40.22   22.18
  -5   1   8   27.77   13.88
  -5  -1  -8   20.54   13.37
   5  -1   8   36.66   21.47
   5  -1   8   23.10   15.17
   5  -1   7   19.26   15.04
   5   1  -7   17.22    8.84
  -5  -1  -7   13.80   13.62
  -5   1   7   10.15    9.79
   5  -1   7    7.96    6.36
  -5   1   7    5.82    9.13
  -5   1   7   -1.24    4.92
  -5   1   7    7.55   11.48
  -5  -1  -7   11.12   13.55
   5  -1   7   11.34   10.05
   5  -1   7   11.66   11.02
   5  -1   6   61.05   23.63
  -5  -1  -6   35.50   16.26
  -5   1   6   39.91   17.06
  -5   1   6   37.19   18.85
   5  -1   6   65.29   23.02
   5  -1   6   61.99   26.09
   5   1  -6   51.50   15.64
  -5  -1  -6   43.09   17.67
  -5   1   6   26.84   12.73
   5  -1   6   43.91   19.26
  -5  -1  -6   41.92   18.72
  -5  -1  -6   27.75   14.97
   5  -1   6   28.70   17.33
  -5  -1  -6   39.62   17.70
   5  -1   5    5.43   10.88
  -5  -1  -5    2.80    6.52
   5  -1   5   17.26   14.84
   5   1  -5   17.64   12.51
  -5   1   5    9.47   12.06
   5  -1   5    8.47   10.57
  -5  -1  -5   22.71   14.95
  -5  -1  -5    5.51    8.87
  -5  -1  -5    4.07    9.45
  -5  -1  -5   17.33   12.89
  -5   1   5   16.53   13.37
   5  -1   5   23.17   13.52
  -5   1   4   50.06   17.88
  -5   1   4   86.36   29.34
   5  -1   4  129.28   33.83
   5   1  -4  109.56   19.80
   5   1  -4  135.48   33.08
  -5  -1  -4   69.34   23.11
   5  -1   4  108.36   29.09
  -5  -1  -4  114.48   27.66
  -5   1   4   69.22   20.31
   5  -1   4  126.05   31.16
   5   1  -4  107.16   15.47
  -5   1   4   69.83   12.88
  -5  -1  -4  120.13   28.94
   5  -1   4  162.89   35.66
   5  -1   4  146.62   32.85
  -5  -1  -4  107.24   27.95
  -5  -1  -4  118.18   28.23
  -5   1   3   20.41   13.75
   5  -1   3    2.94    8.80
   5  -1   3   19.04   11.40
  -5  -1  -3    8.16   10.72
  -5  -1  -3   17.51   11.35
  -5   1   3    5.30   11.94
   5  -1   3   10.75   10.45
   5   1  -3    3.37    7.46
  -5  -1  -3    4.14    6.74
  -5   1   3   14.79   11.04
   5  -1   3   13.66   11.49
   5   1  -3   -2.16    4.81
  -5   1   3    9.59    6.96
  -5  -1  -3   25.15   14.10
  -5  -1  -3   18.35   12.96
   5  -1   3   15.21   11.06
   5   1  -3   12.02    8.10
  -5   1   2  201.12   36.96
   5   1  -2  229.92   38.57
   5  -1   2  241.80   42.26
  -5  -1  -2  231.13   36.18
  -5   1   2  224.03   42.56
   5  -1   2  216.13   37.05
   5   1  -2  221.19   28.12
   5  -1   2  258.42   41.14
  -5   1   2  231.34   27.83
  -5  -1  -2  296.57   37.89
   5  -1   2  273.31   40.11
   5   1  -2  356.89   51.38
  -5  -1  -2  220.68   39.03
   5   1  -2  268.76   39.24
   5  -1   2  193.61   40.12
  -5  -1  -2  237.38   36.11
   5  -1   1   44.19   23.68
   5   1  -1   26.62   15.54
  -5  -1  -1   25.19   18.35
  -5  -1  -1   42.06   20.66
   5  -1   1   31.29   18.91
  -5   1   1   18.29   14.10
  -5   1   1   12.62   11.23
   5  -1   1   49.40   15.78
  -5   1   1   18.83   11.07
  -5   1   1   15.57   14.31
   5   1  -1    2.40    8.73
  -5  -1  -1    0.37    9.35
   5   1  -1   16.45   10.90
  -5  -1  -1   11.51   11.85
   5  -1   1   35.23   17.98
  -5  -1   0  184.60   33.53
  -5   1   0   71.96   23.74
  -5  -1   0  126.72   27.54
   5   1   0  154.82   33.17
   5   1   0  165.02   27.46
   5  -1   0  174.77   31.57
  -5   1   0  165.02   26.33
  -5  -1   0  164.25   23.94
   5  -1   0  133.36   24.49
   5   1   0  138.21   23.37
   5  -1   0  151.57   32.16
  -5   1   0  178.74   36.59
   5   1   0  175.83   33.06
  -5   1   0  145.32   33.32
  -5  -1   0  159.13   32.96
  -5   1  -1   31.46   19.25
   5   1   1   51.63   23.49
   5  -1  -1   34.45   15.81
   5   1   1   45.80   16.80
  -5   1  -1   33.71   20.62
  -5  -1   1   10.25    9.86
   5   1   1   38.68   20.90
   5   1   1   37.76   17.78
  -5  -1   1   12.28    9.30
   5  -1  -1   18.44   16.54
  -5   1  -1   22.48   16.73
   5  -1  -1   34.99   20.51
  -5  -1   1   19.12   13.61
   5  -1  -1   27.44   14.19
  -5   1  -1   19.42   13.24
   5   1   2  279.63   43.18
   5  -1  -2  232.59   40.78
  -5  -1   2  222.39   35.61
  -5   1  -2  235.45   43.22
   5   1   2  280.71   40.05
  -5  -1   2  201.05   35.36
  -5   1  -2  260.69   43.15
   5   1   2  240.51   36.96
   5  -1  -2  270.90   35.78
  -5   1  -2  278.33   39.67
  -5  -1   2  189.14   21.76
   5   1   2  227.62   34.25
   5  -1  -2  278.55   49.63
   5   1   2  279.42   45.66
  -5  -1   2  204.42   36.12
  -5   1  -2  213.73   42.07
   5  -1  -2  262.72   42.55
  -5   1  -2  155.29   29.79
   5  -1  -3   15.85   12.98
   5   1   3    8.73   11.41
  -5   1  -3    7.07   11.19
   5   1   3   16.52   12.42
   5  -1  -3   15.06   14.30
  -5   1  -3   12.87   11.82
  -5  -1   3    7.04    6.88
  -5  -1   3    7.46    9.25
   5   1   3   22.12   13.45
   5  -1  -3   11.17   13.43
  -5   1  -3    7.63   10.30
  -5  -1   3    7.86    5.57
  -5   1  -3   12.51   11.27
  -5  -1   3    7.41    8.70
   5   1   3   14.36   11.56
  -5  -1   3    4.58    8.55
  -5   1  -3    8.15   12.83
   5  -1  -3   18.59    9.50
   5   1   3   10.06    9.85
  -5  -1   4   92.20   22.39
   5   1   4  131.32   29.76
   5  -1  -4  103.60   30.64
  -5   1  -4   94.47   24.67
   5   1   4  135.48   31.31
   5   1   4  111.50   26.81
   5  -1  -4   91.46   17.98
  -5   1  -4  119.20   29.70
  -5  -1   4   76.96   11.55
   5   1   4  111.37   26.48
   5   1   4  144.46   34.71
  -5  -1   4  100.36   30.31
  -5   1  -4   82.86   26.98
   5  -1  -4  107.42   25.16
  -5   1  -4   72.80   23.59
  -5  -1   4   86.07   22.23
  -5  -1   4   96.32   22.08
  -5   1  -4   88.17   26.16
  -5   1  -4   83.82   27.60
   5   1   5   16.41   11.48
  -5  -1   5    9.41   13.36
  -5  -1   5    4.78    6.00
  -5   1  -5    4.27    8.16
  -5   1  -5    3.00    6.47
   5   1   5   16.15   12.58
   5  -1  -5    5.95    8.23
   5   1   5    4.19    8.92
  -5   1  -5   14.09   12.92
  -5   1  -5   -7.46    7.25
  -5  -1   5    8.52    4.41
   5  -1  -5    7.97    7.57
  -5   1  -5   17.51   13.28
  -5   1  -5   15.13   13.17
   5   1   6   48.04   18.07
  -5   1  -6   20.42   15.43
   5   1   6   53.57   19.90
  -5  -1   6   34.24   14.01
   5   1   6   59.30   23.14
  -5   1  -6   37.36   17.95
   5  -1  -6   18.13   11.49
   5   1   6   45.78   18.66
  -5  -1   6   24.79   10.70
  -5   1  -6   76.42   27.07
  -5   1  -6   27.26   15.81
   5   1   6   33.50   16.46
  -5   1  -6   62.02   24.94
  -5   1  -7    7.49    9.99
   5   1   7   10.36   10.46
  -5  -1   7    1.00    5.94
  -5   1  -7   23.98   14.34
  -5  -1   7   20.21   12.38
   5   1   7   10.74   12.67
   5  -1  -7   13.35    9.19
  -5   1  -7    2.70   10.48
   5   1   7   15.62   14.17
   5   1   7   21.09   13.00
  -5   1  -8   15.77    6.89
   5   1   8   28.59   16.79
  -5   1  -8   45.12   20.56
   5  -1  -8   28.24   13.86
   5   1   8   19.40   14.38
  -5  -1   8   15.39    9.64
  -5   1  -8   16.61   12.72
  -5  -1   8   23.68   10.15
  -5  -1   8   13.30    8.66
   5   1   8   22.85   13.15
   5   1   8   28.52   16.85
   5  -1  -8   16.47    9.20
   5   1   8   15.14   14.10
  -5   1  -8   26.47   15.37
   5   1   9    8.93   12.53
  -5  -1   9    8.65    7.34
  -5   1  -9    2.97    5.47
  -5  -1   9    5.10    9.90
  -5   1  -9    8.86   10.01
  -5  -1   9    1.94    3.84
  -5  -1   9  -16.68    9.38
  -5   1  -9   27.87   15.97
   5   1   9    5.97   10.91
   5   1   9   12.39   13.94
   5   1  10   10.61   13.66
   5   1  10    0.43    5.95
  -5  -1  10    0.52    2.66
  -5  -1  10    2.98    3.38
   5  -1 -10    1.51    5.70
  -5   1 -10   16.15    8.06
  -5  -1  10    2.94   11.10
   5   1  10    9.45   12.94
  -5   1 -10   24.12   12.04
  -5  -1  12   -9.02    2.43
  -5   3  11   11.97   10.51
  -5   3  11  -18.48   10.42
   5  -3  10   17.64   12.19
  -5   3  10    2.10    4.16
  -5   3  10    9.60   13.02
  -5   3  10   12.12    9.83
   5  -3  10   -0.28    7.34
  -5  -3 -10    5.86    6.49
  -5  -3  -9    9.19    9.46
  -5   3   9    8.67   13.69
   5  -3   9    8.06    4.73
  -5  -3  -8    7.77    4.53
   5  -3   8    9.99    9.02
  -5   3   8   -0.90    3.52
  -5   3   8   13.09   10.01
  -5  -3  -8   16.72   10.36
  -5   3   8   12.41    7.01
   5  -3   8   18.07   16.04
  -5  -3  -8    9.80    9.01
   5  -3   8   22.16   13.44
  -5  -3  -8    5.92    9.41
  -5   3   8    3.62    3.13
   5  -3   8   -2.44    1.11
   5  -3   7   -5.46    7.30
   5  -3   7   17.04   13.72
   5   3  -7    1.80    1.99
   5   3  -7    1.20    2.94
  -5   3   7    0.60    1.47
   5  -3   7   11.15    9.28
  -5  -3  -7    0.22    5.77
  -5   3   7    6.84    9.74
   5  -3   7   -1.16    4.02
  -5  -3  -7    7.65    5.15
  -5  -3  -7    0.85    5.07
  -5   3   7    8.20    6.61
  -5  -3  -7   -0.58    5.33
  -5  -3  -7   20.38   13.39
  -5   3   7   -8.14    6.92
   5  -3   6   14.45    8.71
  -5  -3  -6   14.82   10.88
  -5   3   6   13.61    9.91
  -5   3   6    6.58    5.39
   5  -3   6   36.77   17.06
   5   3  -6   -4.99    3.40
   5  -3   6   10.44    9.98
  -5   3   6   23.01   13.44
  -5  -3  -6   20.35   12.13
  -5   3   6   -2.34    9.07
  -5  -3  -6   18.55   11.15
   5  -3   6   16.22   12.41
  -5  -3  -6   20.41   16.11
   5   3  -6   24.05    8.85
   5  -3   6   27.19   14.07
  -5  -3  -6   32.56   14.50
  -5   3   6    7.36    8.66
   5   3  -5   15.48   10.97
  -5   3   5    5.98    7.01
   5  -3   5   -1.01    4.91
  -5  -3  -5   -5.19    4.54
   5  -3   5    4.93    5.78
  -5  -3  -5    0.67    4.23
  -5   3   5   11.98    8.24
  -5  -3  -5    3.38    3.62
  -5   3   5    5.07    7.14
   5  -3   5    9.54    9.79
  -5   3   5    5.20    3.00
  -5  -3  -5    5.91    7.67
   5   3  -5    7.41    6.46
   5  -3   4    6.83    6.47
   5  -3   4   18.36   11.26
  -5   3   4   28.10   14.44
   5   3  -4   26.65   10.47
  -5  -3  -4   24.40   11.80
  -5  -3  -4   15.43    8.53
   5  -3   4   15.94   10.24
  -5   3   4   28.27   15.81
  -5   3   4   18.29   12.17
   5  -3   4   24.46   12.65
  -5  -3  -4   31.73   13.40
   5  -3   4   26.26   12.76
  -5   3   4    6.63    5.45
  -5  -3  -4   37.22   16.54
  -5   3   3   25.77   15.23
  -5  -3  -3   23.81   10.93
   5   3  -3   42.72   15.60
   5  -3   3   11.79    8.15
  -5   3   3   28.75   14.24
  -5  -3  -3   25.30   11.93
  -5   3   3   28.46    9.28
   5  -3   3   25.89   10.53
  -5  -3  -3   26.55   11.87
   5  -3   3   12.77    5.37
  -5  -3  -3   21.21   13.92
  -5   3   3   31.00   17.07
   5  -3   3   23.49   14.36
  -5  -3  -3   16.13    8.20
   5  -3   3   19.28   11.95
   5   3  -3   10.08    5.49
  -5   3   3   24.41   12.27
  -5   3   2   51.45   21.24
  -5   3   2   42.79   18.38
  -5  -3  -2   29.50   11.84
   5  -3   2   17.49   13.16
  -5   3   2   18.20   11.70
  -5  -3  -2   24.74   11.73
  -5   3   2   14.36    6.36
   5  -3   2   16.75   10.07
   5   3  -2   23.44   10.51
  -5  -3  -2   39.64   13.82
   5  -3   2   26.32   13.71
  -5   3   2   18.17    7.42
  -5  -3  -2   18.30    8.05
   5  -3   2   26.85   12.00
  -5  -3  -2   30.85   14.13
   5   3  -2   29.45    9.61
  -5   3   2   25.77   14.05
   5   3  -2   52.58   20.18
   5  -3   2    6.53    6.29
  -5   3   1    4.09    5.02
  -5  -3  -1   23.15   14.45
  -5   3   1   10.11    8.19
   5  -3   1   33.49   18.50
   5   3  -1   -7.17    7.55
  -5  -3  -1   13.07   13.36
   5  -3   1   35.99   21.54
  -5   3   1   13.32   10.52
  -5   3   1    9.52    9.30
   5  -3   1   22.41   19.55
   5   3  -1  -16.54   11.15
  -5  -3  -1   29.03   14.98
  -5   3   1   12.09    7.48
   5  -3   1   61.46   18.15
   5   3  -1  -26.09   18.28
  -5   3   1   11.92   10.50
   5  -3   1   54.10   22.92
   5   3  -1  -14.17    8.84
   5   3   0  142.77   28.61
  -5   3   0  103.95   29.02
  -5  -3   0  121.20   27.16
   5  -3   0  119.74   30.38
  -5   3   0  110.53   29.37
   5  -3   0  144.13   31.87
  -5   3   0   96.45   27.57
   5  -3   0  110.30   27.59
  -5  -3   0  111.58   22.53
  -5   3   0  110.52   28.55
   5   3   0  138.63   27.77
   5   3   0  121.84   22.42
   5  -3   0  113.86   26.54
  -5   3   0  124.49   24.40
   5  -3   0  138.19   25.72
  -5  -3   0   97.69   22.45
  -5   3   0  110.70   26.61
  -5  -3   1    3.65    4.66
  -5   3  -1   18.03   15.84
   5   3   1   35.44   14.62
  -5  -3   1    6.41    5.53
   5  -3  -1   15.11   11.13
  -5   3  -1    8.02   11.84
   5  -3  -1   -8.65    8.76
  -5   3  -1    6.07   14.17
  -5  -3   1   -6.32    4.21
  -5   3  -1    8.86   13.86
  -5   3  -2   12.27    9.02
  -5  -3   2   21.03   11.06
   5  -3  -2   13.71    8.43
   5   3   2   17.95    7.33
  -5  -3   2   27.37   10.96
   5  -3  -2   35.11   13.61
  -5   3  -2   15.41    8.07
  -5   3  -2   25.72   14.07
  -5  -3   2   28.02   11.41
   5   3   2   37.24   15.55
   5  -3  -2   34.65   17.58
   5   3   2   27.27   12.15
  -5  -3   2   39.38   11.06
  -5   3  -2   38.00   14.46
  -5   3  -2   17.71   13.54
   5   3   2   53.16   17.32
  -5  -3   2   32.23   13.43
   5  -3  -2   41.33   15.48
   5   3   2   44.44   18.01
  -5  -3   3   22.20   12.52
   5   3   3   30.42   13.46
   5  -3  -3   26.16   11.97
  -5   3  -3   13.30    8.00
  -5  -3   3   33.42   12.22
  -5   3  -3   21.29    9.32
  -5  -3   3   28.43   10.75
   5  -3  -3   31.42   15.74
   5   3   3   35.47   15.69
   5   3   3   20.83    9.91
  -5  -3   3   40.95   13.13
  -5   3  -3   34.39   15.28
  -5  -3   3   19.05    9.17
   5   3   3   32.54   13.31
  -5   3  -3    9.70    8.68
   5  -3  -3   25.69   15.20
   5   3   3   34.76   15.36
   5  -3  -3   33.16   16.75
   5  -3  -4   32.61   15.20
   5   3   4   41.70   18.08
   5  -3  -4   16.65   10.40
  -5  -3   4   19.95    8.55
  -5   3  -4    8.16    7.59
   5   3   4   31.37   14.71
   5   3   4   36.30   14.71
   5  -3  -4   30.03   13.21
  -5  -3   4   34.49   11.24
  -5   3  -4   38.41   17.57
  -5  -3   4   26.92   10.48
  -5   3  -4   17.45   10.97
   5  -3  -4   29.62   10.90
   5   3   4   27.80   12.26
  -5  -3   4    7.28    3.52
   5   3   4   31.54   14.84
  -5  -3   4   16.62   11.65
  -5   3  -4   11.44   10.32
  -5  -3   5    5.81    5.83
  -5   3  -5   -5.93    9.05
   5   3   5    5.59    8.49
  -5   3  -5   -4.95    9.43
   5  -3  -5   12.03    7.98
  -5  -3   5   10.65    9.44
   5   3   5    2.63    8.46
   5  -3  -5   -5.26    5.31
   5   3   5    9.36    9.46
   5   3   5   10.29    9.21
   5  -3  -5   10.70    6.84
  -5  -3   5   11.17    7.44
  -5   3  -5    3.71    9.27
  -5  -3   5    8.46    9.72
   5   3   5    4.75    7.37
  -5   3  -5   15.41    9.84
  -5   3  -5    2.98    6.60
  -5   3  -6   33.18   18.41
  -5   3  -6   19.66   11.62
   5  -3  -6    6.08    7.23
  -5  -3   6   10.61    6.78
   5   3   6   23.08   14.06
  -5  -3   6   10.07    8.90
   5   3   6   27.17   13.77
  -5   3  -6    8.28    9.47
  -5  -3   6   17.23    7.14
  -5   3  -6   14.30   11.94
  -5  -3   6    9.13    7.72
   5   3   6    9.68    8.62
  -5   3  -6   16.63   13.43
   5   3   6   12.31    9.59
   5  -3  -6   35.61   12.37
   5   3   7    3.81    7.27
  -5  -3   7    5.55    6.46
  -5   3  -7   -4.91    5.97
  -5   3  -7   -0.60    5.39
   5   3   7    9.96   12.77
  -5   3  -7    1.08   10.27
  -5  -3   7    9.69    9.70
   5   3   7    6.92    7.58
   5  -3  -7   21.09   12.65
  -5  -3   7    7.80    6.12
   5   3   7   -2.07    1.44
  -5   3  -7    4.36    8.07
  -5   3  -7   -5.26    7.67
  -5  -3   7    3.57    3.87
  -5   3  -7   11.18   10.92
   5   3   7   -2.42    6.49
   5  -3  -8    1.83    2.54
   5   3   8   14.56   12.87
   5   3   8   15.00   14.05
  -5  -3   8    3.99    4.23
   5   3   8   13.02    8.61
  -5  -3   8    7.01    4.47
  -5   3  -8    4.68   10.68
  -5  -3   8    3.71    3.59
  -5  -3   8    4.53    8.42
  -5   3  -8   12.90   12.00
  -5   3  -8    6.03    6.56
   5   3   8   15.00   12.01
  -5   3  -8    4.71    6.76
  -5   3  -9   -8.35    7.02
  -5  -3   9   11.01    9.33
   5   3   9    6.76    9.05
   5  -3  -9    0.85    6.10
   5   3   9   10.77    9.69
   5   3   9   16.25   12.37
  -5  -3  10   12.34    4.33
   5   3  10   25.51   12.95
   5   3  10    8.72    8.47
   5   3  10    5.76    9.06
  -5   3 -10   25.58   10.22
  -5  -3  11   -2.55    2.91
  -5  -3  11    6.28    4.02
  -5  -5 -11   -9.85    3.59
  -5  -5 -10   20.06   12.31
  -5  -5 -10    5.73   12.59
  -5   5  10   31.05   16.87
   5  -5  10    5.83    8.99
  -5   5  10   -2.40   10.84
   5  -5   9   13.09   10.11
   5  -5   9    9.91    9.43
  -5   5   9   13.49   11.19
  -5   5   9  -11.33    6.06
  -5  -5  -9   25.06   16.60
   5  -5   9   15.83   15.22
  -5   5   9   22.10   17.01
  -5  -5  -9   24.67   14.33
  -5  -5  -9   16.11   13.74
  -5   5   9    1.90   11.59
   5  -5   8   13.68   14.31
   5  -5   8    6.03    9.42
  -5   5   8   13.30   11.82
  -5   5   8    5.18    2.15
  -5  -5  -8   25.02   15.29
   5  -5   8    9.01   12.51
  -5   5   8   16.30   14.55
   5  -5   8   17.10   11.80
  -5  -5  -8   14.11   13.37
  -5  -5  -8   18.77   15.26
   5  -5   7   19.83   14.94
  -5   5   7   22.60   15.30
  -5   5   7   11.43   12.12
  -5  -5  -7   22.08   14.54
  -5   5   7   21.15   15.64
  -5  -5  -7   14.15   12.52
   5  -5   7   15.00   13.73
  -5   5   7   19.85   13.39
   5  -5   7    8.09    5.83
  -5  -5  -7   19.67   13.91
  -5   5   7   12.85   11.82
  -5  -5  -7   17.53    8.76
  -5  -5  -6   19.27   10.59
  -5  -5  -6   20.15   14.74
   5  -5   6   24.65   15.58
   5   5  -6    8.69    6.28
   5   5  -6    1.09    5.22
   5  -5   6   11.31    9.78
  -5   5   6   13.06   10.83
  -5  -5  -6   28.18   15.20
  -5   5   6   11.11   12.11
   5  -5   6   28.93   16.60
   5  -5   6   16.47   12.12
   5  -5   6   16.62   15.69
  -5  -5  -6   26.61   15.93
  -5   5   6    0.50    7.60
  -5  -5  -6   28.84   14.96
  -5   5   6   24.68   16.36
  -5   5   5   61.35   23.90
   5  -5   5   31.33   15.72
  -5   5   5   32.44   16.03
   5   5  -5   34.03   15.31
  -5  -5  -5   44.70   18.10
  -5  -5  -5    7.76    8.12
   5  -5   5   48.38   19.40
  -5  -5  -5   43.81   20.56
   5  -5   5   33.68   18.31
   5   5  -5   28.50    9.96
  -5   5   5   38.54   16.89
   5  -5   5   38.19   19.07
  -5  -5  -5    2.12    6.78
  -5  -5  -5   51.50   18.78
   5  -5   5   33.85   17.65
   5   5  -4   37.68   16.02
   5  -5   4   44.82   19.86
  -5  -5  -4   40.14   16.77
  -5  -5  -4    3.50    6.34
   5  -5   4   39.12   17.77
  -5  -5  -4   55.87   19.45
  -5   5   4   30.84   18.42
  -5   5   4   22.71   12.18
   5  -5   4   31.78   17.67
  -5   5   4   46.15   21.06
   5   5  -3   25.80    9.65
   5  -5   3   42.39   19.79
  -5   5   3   31.42   15.33
   5  -5   3   26.83   14.70
  -5  -5  -3   49.01   19.53
  -5   5   3   43.50   19.27
   5  -5   3   27.90   16.56
   5   5  -3   42.71   15.07
  -5   5   3   28.54   15.18
  -5  -5  -3   37.22   15.36
   5  -5   3   42.61   18.11
  -5  -5  -3   52.95   18.19
  -5  -5  -3   51.56   18.54
   5  -5   3   35.11   18.43
  -5   5   3   39.49   19.99
  -5  -5  -3   53.08   19.55
   5   5  -3   24.63    6.40
  -5   5   2   35.75   18.19
   5  -5   2   47.12   23.45
  -5  -5  -2   61.22   19.93
  -5   5   2   40.13   19.44
  -5  -5  -2   49.05   21.61
   5  -5   2   44.55   23.00
  -5   5   2   32.96   18.25
  -5  -5  -2   52.54   18.83
   5  -5   2   48.63   22.79
  -5   5   2   30.98   14.54
   5   5  -2   36.27   15.13
  -5  -5  -2   51.34   18.32
  -5   5   2   38.03   14.42
   5  -5   2   54.79   19.15
  -5  -5  -2   58.76   19.88
   5   5  -2   58.22   21.57
   5  -5   2   55.66   21.60
  -5   5   2   42.04   20.81
   5   5  -2   33.50   10.25
   5  -5   1  116.64   34.74
   5   5  -1   91.68   24.12
  -5   5   1  126.36   32.35
  -5  -5  -1  117.84   25.56
  -5   5   1   78.93   27.29
   5   5  -1   98.16   23.53
   5   5  -1  100.80   19.47
  -5  -5  -1  138.04   30.67
  -5   5   1  101.29   23.99
   5  -5   1  128.99   25.95
  -5  -5  -1  160.67   32.22
   5  -5   1  127.96   31.86
  -5   5   1  111.81   30.06
   5   5  -1  118.60   25.41
  -5   5   1   80.14   26.20
   5  -5   1  111.93   33.54
  -5  -5  -1  131.51   31.09
   5  -5   1  132.44   34.99
  -5  -5  -1   92.77   23.78
  -5   5   1   94.40   27.07
   5   5   0  130.24   28.20
   5  -5   0  110.74   33.80
  -5   5   0   87.84   30.47
  -5  -5   0  108.55   28.51
  -5   5   0   95.81   31.38
  -5   5   0   63.73   23.17
   5  -5   0  125.59   31.82
  -5   5   0  122.15   34.97
   5  -5   0  132.78   35.15
   5   5   0  113.52   27.83
  -5  -5   0  112.68   24.44
   5   5   0  132.67   29.00
   5   5   0  123.01   23.49
  -5  -5   0  117.49   27.24
  -5   5   0  116.66   29.10
   5  -5   0  107.47   22.72
  -5  -5   0  158.82   29.16
  -5   5   0   74.80   27.63
   5  -5   0  114.34   32.86
  -5   5  -1  100.17   32.05
   5   5   1  151.67   32.65
  -5  -5   1  101.07   21.82
  -5   5  -1  131.39   38.88
   5  -5  -1  135.11   33.78
   5   5   1  132.77   26.39
  -5   5  -1  108.86   32.42
   5  -5  -1   68.31   17.38
   5  -5  -1  171.97   38.78
  -5   5  -1  151.74   37.78
   5  -5  -1  132.17   31.73
  -5   5  -1   92.07   27.56
   5   5   2   49.98   19.12
  -5  -5   2   27.40   10.76
  -5   5  -2   68.08   25.22
   5  -5  -2   50.92   21.08
  -5   5  -2   33.41   17.17
  -5  -5   2   30.38   10.71
   5  -5  -2   29.52   12.90
  -5   5  -2   69.68   24.59
  -5   5  -2   36.12   17.47
   5  -5  -2   35.23   14.92
   5   5   2   57.38   18.26
   5   5   2   60.14   21.55
  -5   5  -2   36.62   18.65
   5  -5  -2   37.47   15.94
  -5  -5   3   35.79   13.39
  -5   5  -3   23.21   16.96
   5  -5  -3   39.79   20.49
   5   5   3   53.68   17.09
   5   5   3   29.24   12.87
   5  -5  -3   57.51   23.90
  -5   5  -3   38.58   18.91
  -5  -5   3   26.21   10.21
  -5   5  -3   52.57   20.84
  -5   5  -3   21.29   14.07
  -5  -5   3   25.33   11.97
  -5   5  -3   28.32   14.80
   5  -5  -3   34.46   15.33
  -5  -5   3   41.57   13.83
  -5   5  -3   34.65   18.11
   5   5   3   29.18   12.85
   5   5   4   16.21   10.63
  -5  -5   4   37.20   13.68
  -5   5  -4   53.30   22.34
  -5   5  -4   26.40   17.77
  -5  -5   4   26.92   13.35
   5  -5  -4   37.80   16.30
  -5   5  -4   31.17   14.31
   5  -5  -4   46.99   16.57
  -5  -5   4   36.31   12.77
   5   5   4   43.79   18.05
   5  -5  -4   52.98   22.23
   5  -5  -5   13.20   10.09
   5   5   5   41.04   17.13
  -5  -5   5   36.04   11.70
  -5   5  -5    3.15    9.83
  -5   5  -5   21.62   12.36
  -5  -5   5   38.45   12.64
   5  -5  -5   40.41   15.76
  -5  -5   5   17.06    8.55
   5   5   5    3.89    4.39
   5   5   5   51.12   21.89
  -5   5  -5   30.10   17.05
   5  -5  -5   41.37   16.80
  -5  -5   6   27.30   12.33
   5  -5  -6   27.01   13.00
  -5   5  -6    8.39   10.56
   5   5   6   31.82   17.95
  -5   5  -6   19.43   14.48
  -5   5  -6   22.44   18.80
  -5  -5   6   14.38    7.83
  -5  -5   6    8.64    7.98
   5  -5  -6   43.01   17.14
   5   5   6   21.87   13.37
  -5   5  -7   14.72   14.54
   5   5   7   15.19   14.04
   5  -5  -7   33.18   14.63
  -5   5  -7   23.18   16.63
  -5   5  -7   20.61   12.70
  -5  -5   7    7.54    4.32
  -5   5  -7   16.92   13.67
   5   5   7    8.52    8.23
   5  -5  -7   23.11   10.80
   5  -5  -7   12.94    8.01
  -5  -5   7    9.28    8.04
  -5   5  -7   19.04   13.77
  -5  -5   7   13.67    8.38
   5   5   7   23.01   13.83
  -5  -5   7   13.66   11.55
  -5   5  -8    4.89    6.63
  -5  -5   8    2.34    3.57
  -5  -5   8    5.33    7.95
   5   5   8   10.70   12.77
   5   5   8   19.16   18.07
   5   5   8   14.30   13.02
  -5   5  -8   25.68   15.56
  -5  -5   8   11.38   12.49
  -5   5  -8    3.19    9.58
  -5  -5   8   10.38    8.03
   5   5   9    0.51    1.99
   5   5   9    4.03    6.66
  -5   5  -9   14.56    6.96
  -5   5  -9   16.51    8.29
  -5  -5   9    0.90    5.07
  -5  -5   9    1.45    7.73
  -5  -5   9    7.59    9.86
  -5   5  -9    5.42    5.17
  -5  -5   9    6.32    6.05
   5  -5  -9   27.12   14.04
  -5  -5   9   15.48    9.42
  -5  -5  10    2.88    3.11
  -5  -5  10    7.49   11.50
  -5  -5  10   16.27    8.47
   5   5  10   -3.73   11.54
   5  -5 -10   -9.96    7.85
  -5  -7 -10   10.94   12.30
   5  -7  10  -24.00   16.98
  -5   7  10    4.96    9.24
  -5  -7 -10    0.82    7.39
   5  -7   9   14.19   17.68
   5  -7   9    5.96   10.31
  -5   7   9    1.00    7.39
   5  -7   9    1.77    2.85
  -5   7   9   -2.80    6.50
  -5  -7  -9    7.43    6.76
   5  -7   9    5.76    7.89
  -5  -7  -9   15.90   13.57
  -5   7   9   10.53   12.21
  -5   7   8   -1.89    8.24
  -5  -7  -8   15.83    7.84
  -5   7   8    4.41    7.76
  -5  -7  -8   27.95   15.15
   5  -7   8   17.79   13.44
  -5  -7  -7   15.59   10.27
  -5  -7  -7   24.46   14.71
   5  -7   7   18.80   17.73
  -5   7   7   23.33   17.76
   5  -7   7    5.56    6.75
  -5   7   7   20.24   15.70
  -5  -7  -7   17.43   14.70
   5  -7   7   15.04   12.03
  -5  -7  -7   20.03   15.38
  -5   7   7    2.72    8.14
  -5  -7  -7   14.38   14.67
   5  -7   7   18.24   19.20
  -5  -7  -6   11.39   10.07
   5  -7   6   29.73   18.88
  -5  -7  -6   27.63   16.24
  -5   7   6   22.79   15.60
   5  -7   6   18.87   14.37
  -5  -7  -6   21.38   17.00
   5   7  -6    3.40    3.87
  -5   7   6   11.41   14.67
   5  -7   6    9.99    9.04
  -5   7   6   17.92   14.41
  -5  -7  -6   10.70    9.93
   5  -7   6   14.39   13.24
  -5  -7  -6   18.85   12.55
  -5  -7  -6    4.79    8.69
  -5   7   6   38.35   18.81
  -5  -7  -5   33.81   12.59
   5  -7   5   34.64   19.77
  -5   7   5   30.08   18.16
   5  -7   5   31.19   19.19
   5  -7   5   37.03   20.99
  -5  -7  -5   33.12   20.14
   5   7  -5   29.50   10.11
  -5   7   5   31.76   18.84
   5   7  -5   12.60   13.07
   5  -7   5   29.89   16.43
  -5  -7  -5   25.14   16.42
  -5   7   5   13.27   11.09
   5  -7   5   42.53   19.66
  -5  -7  -5   41.11   19.15
  -5   7   5   52.42   23.13
  -5   7   5   44.36   20.54
   5   7  -4   11.67    6.34
   5  -7   4   14.79   14.77
  -5   7   4   46.55   22.41
  -5   7   4   30.25   17.17
   5   7  -4    6.47    7.72
   5  -7   4   48.02   21.26
  -5  -7  -4   24.97   13.24
  -5   7   4   20.20   16.80
   5  -7   4   31.35   16.72
  -5  -7  -4    5.24    4.79
  -5  -7  -4   34.51   16.01
  -5   7   4   18.72   13.31
   5  -7   4   27.91   17.62
  -5  -7  -4    1.20    4.79
  -5  -7  -4   28.80   16.49
  -5   7   4   26.12   17.38
   5  -7   4   33.28   18.65
   5  -7   3   52.35   21.57
   5   7  -3   29.81   11.74
  -5  -7  -3   40.68   20.98
   5  -7   3   46.79   22.62
  -5   7   3   50.91   23.17
  -5   7   3   42.50   20.52
   5   7  -3   36.60   13.69
   5  -7   3   47.52   22.81
  -5  -7  -3   39.81   16.40
  -5  -7  -3    3.04    5.85
  -5  -7  -3   47.82   16.49
  -5   7   3   53.26   23.13
  -5  -7  -3   51.06   20.13
  -5  -7  -3   -2.03    4.65
   5   7  -3   23.60    6.22
   5   7  -3   17.16    5.60
  -5  -7  -2   68.75   22.89
  -5   7   2   52.71   23.29
  -5  -7  -2   48.61   21.13
   5  -7   2   67.06   26.35
  -5   7   2   32.43   20.12
   5   7  -2   13.41    8.83
  -5   7   2   55.82   23.45
   5  -7   2   43.85   20.75
  -5  -7  -2   42.71   17.62
   5  -7   2   74.42   23.79
   5   7  -2   39.05   11.12
  -5  -7  -2   68.61   22.38
   5  -7   2   64.83   22.33
   5   7  -2   78.08   22.53
   5   7  -1   78.05   22.47
  -5   7   1   64.57   24.59
   5  -7   1  101.85   31.02
  -5  -7  -1   84.21   27.24
  -5   7   1   91.75   29.48
  -5   7   1   77.88   26.42
   5   7  -1   92.79   23.37
  -5  -7  -1   75.34   20.67
  -5   7   1   93.91   28.79
   5  -7   1   95.29   29.93
  -5  -7  -1   85.58   25.36
   5   7  -1  105.11   19.97
  -5   7   1   54.75   16.91
   5  -7   1  101.69   24.83
  -5  -7  -1  108.56   25.85
  -5   7   1   65.85   24.21
   5  -7   1   81.30   26.74
   5   7  -1   94.59   22.54
   5  -7   1  113.86   32.43
  -5  -7  -1   74.48   22.72
  -5   7   0   14.21   16.60
   5  -7   0   45.13   25.51
  -5  -7   0   48.69   19.46
   5  -7   0   52.66   23.83
  -5   7   0   21.24   17.45
  -5  -7   0   40.20   19.61
   5   7   0   27.51   13.60
   5   7   0   33.32   13.61
  -5  -7   0   44.50   18.44
   5   7   0   43.56   18.62
  -5   7   0   39.57   23.60
  -5  -7   0   33.76   15.33
   5  -7   0   29.28   13.98
  -5   7   0   43.57   25.36
  -5  -7   0   31.17   14.71
   5  -7   0   45.88   23.90
  -5   7   0   32.88   21.54
   5  -7  -1  118.50   32.81
  -5  -7   1  102.13   25.87
  -5   7  -1  117.85   32.47
  -5  -7   1   89.61   21.49
   5  -7  -1   98.02   28.05
   5  -7  -1  132.14   36.45
  -5   7  -1   65.44   25.35
  -5  -7   1   60.68   20.37
   5   7   1  112.72   28.68
  -5  -7   1   86.96   20.39
  -5   7  -1   74.62   27.41
  -5  -7   1   85.35   20.97
   5   7   1   90.43   21.05
  -5   7  -1   68.77   23.01
   5  -7  -1   64.39   16.69
   5   7   1  128.41   28.08
  -5   7  -1   86.76   28.07
  -5   7  -2   39.25   21.26
   5  -7  -2   59.74   23.58
  -5  -7   2   25.60   12.74
  -5   7  -2   42.49   20.37
   5  -7  -2   47.73   19.25
   5   7   2   58.63   21.19
  -5  -7   2   44.98   15.55
   5  -7  -2   51.92   21.27
  -5   7  -2   55.09   23.58
   5   7   2   71.74   22.37
   5   7   2   56.76   19.03
   5  -7  -2   27.88   11.93
  -5   7  -2   49.56   22.04
  -5   7  -2   69.72   25.79
   5   7   2   79.17   21.73
   5  -7  -2   58.70   24.36
  -5   7  -2   83.72   27.30
   5  -7  -3   47.34   20.49
  -5   7  -3   38.52   21.95
  -5  -7   3   40.36   14.27
   5  -7  -3   49.91   18.94
  -5   7  -3   23.73   16.05
   5   7   3   38.54   19.23
  -5  -7   3   28.09   12.49
   5  -7  -3   61.33   25.07
  -5   7  -3   38.58   21.46
   5   7   3   53.60   21.43
  -5  -7   3   37.53   12.66
  -5   7  -3   56.25   22.32
   5  -7  -3   31.48   12.66
   5   7   3   52.69   16.88
   5  -7  -3   37.17   18.40
  -5   7  -3   41.60   19.50
  -5   7  -3   47.22   21.67
  -5   7  -4   26.74   15.09
   5   7   4   11.69    8.86
  -5  -7   4   22.49   10.89
  -5   7  -4   40.71   22.02
  -5  -7   4   30.93   12.25
   5  -7  -4   16.15   13.61
  -5   7  -4   16.32   15.41
   5  -7  -4   35.73   20.69
   5   7   4   36.10   18.25
  -5  -7   4   17.09    6.94
  -5   7  -4   38.84   17.99
  -5   7  -4   25.37   16.91
   5   7   4   34.36   19.45
   5  -7  -4   48.36   23.71
   5   7   4   33.72   16.14
  -5   7  -5   47.09   23.45
   5  -7  -5   34.27   18.73
   5   7   5   47.81   22.35
   5   7   5   47.11   22.22
  -5  -7   5   17.05    6.62
   5  -7  -5   43.43   18.32
  -5  -7   5   31.66   11.96
  -5   7  -5   29.63   17.12
   5  -7  -5   32.92   17.85
  -5   7  -5   39.82   22.31
   5  -7  -5   46.02   19.50
   5   7   5   36.31   17.46
  -5  -7   6   -3.72    1.93
   5  -7  -6    8.82   11.24
  -5   7  -6   21.85   17.11
  -5   7  -6   24.72   16.88
   5  -7  -6    6.80    9.20
  -5   7  -6   24.75   15.21
  -5  -7   6   16.70    9.62
  -5   7  -6   12.50   14.66
   5   7   6   21.01   15.07
   5  -7  -6   12.47   10.67
  -5   7  -6   16.62   15.13
   5   7   6   22.31   16.40
  -5  -7   6    5.25    4.95
  -5   7  -6   21.05   14.62
   5   7   6   13.19   10.48
   5  -7  -6   21.43   14.60
   5   7   6   24.43   14.57
  -5   7  -7   22.23   14.68
   5   7   7   18.36   13.04
  -5   7  -7   20.76   16.14
   5   7   7   19.36   16.77
  -5  -7   7    3.70    2.32
  -5  -7   7    4.97    5.69
   5  -7  -7   10.96    9.46
  -5   7  -7   11.17   11.04
  -5  -7   7   17.71   12.79
   5  -7  -7   -0.11    8.94
   5   7   7   15.21   12.77
  -5  -7   8    4.32    9.72
  -5  -7   8    8.54    6.84
   5  -7  -8    3.12    6.72
  -5  -7   8   18.05   12.69
  -5   7  -8    9.32    6.94
  -5   7  -8    5.38    8.37
   5  -7  -8   11.87   11.03
   5   7   8   23.24   15.98
  -5  -7   9   -5.24    1.22
   5   7   9   13.14   15.77
  -5  -7   9   13.59   12.84
   5   7   9   12.17    9.79
  -5  -7   9    9.96   11.53
  -5  -7  10   11.45   13.44
  -5  -9 -10   -6.41    5.73
  -5   9   9    6.08    4.26
   5  -9   9   20.44   11.59
  -5   9   8   14.72   11.52
   5  -9   8    9.00    5.58
  -5   9   8   -6.51    7.13
   5  -9   8    3.14    3.45
   5  -9   8    0.48    9.44
  -5  -9  -8    3.64    5.02
   5  -9   8    6.81    5.84
  -5  -9  -7    7.39   15.07
  -5   9   7    8.65    6.90
  -5   9   7   13.88   13.21
  -5   9   7   22.60   14.17
  -5   9   7    8.51   11.72
   5  -9   7    3.01    5.39
  -5  -9  -7    4.35    5.73
  -5  -9  -7   -1.80    5.11
  -5  -9  -6   10.16    9.26
   5  -9   6   -5.93    5.63
  -5   9   6    1.83    6.77
   5  -9   6  -14.10   12.34
   5  -9   6    0.54    2.98
  -5  -9  -6    4.54    9.08
   5   9  -6    5.91    3.69
   5   9  -6    4.30    3.06
  -5   9   6    2.03   10.18
   5  -9   6    9.28    6.98
  -5   9   6   -7.78    2.01
   5  -9   6   -9.59    9.82
  -5  -9  -6   -6.17    4.73
  -5   9   6    7.42   10.45
  -5  -9  -5    4.66    5.72
   5  -9   5   -4.99   12.14
  -5   9   5    8.19   12.27
  -5  -9  -5   13.81    9.15
   5  -9   5    6.87   10.51
   5   9  -5    4.39    3.19
  -5   9   5   11.46   11.65
   5  -9   5   -0.96    4.24
  -5   9   5    7.40    3.96
   5  -9   5    6.62    8.63
  -5  -9  -5   11.73    8.57
  -5  -9  -5   11.40    9.72
  -5   9   5    4.19    8.20
  -5  -9  -5   -1.42    7.45
  -5  -9  -4   10.44    9.27
   5  -9   4    9.60   12.55
   5   9  -4    8.40    7.35
  -5   9   4   16.02   14.33
   5  -9   4   -2.15    5.29
  -5   9   4   -4.44    1.62
   5  -9   4   -0.13    3.88
  -5  -9  -4   -1.12    6.29
   5  -9   4   -4.57    8.25
  -5  -9  -4   -7.70    8.12
   5  -9   4    5.40    6.52
  -5   9   4  -10.98    7.03
   5  -9   3   41.33   18.53
  -5   9   3    4.33    2.74
  -5  -9  -3   23.06   15.32
   5  -9   3   40.47   19.77
  -5   9   3   16.20   14.65
   5   9  -3   22.69   12.82
   5  -9   3   30.23   20.59
  -5   9   3   34.52   21.45
  -5   9   3   26.87   15.80
  -5  -9  -3   23.17   15.16
   5  -9   3   19.82   11.70
   5  -9   3   17.88   12.21
  -5  -9  -3    2.96    5.91
  -5  -9  -3    4.07    6.78
  -5  -9  -2   -0.56    3.79
   5  -9   2   -0.38    4.32
  -5  -9  -2    8.72    9.49
  -5   9   2    9.24   10.42
  -5   9   2   11.16   11.26
   5  -9   2   14.58   12.00
   5   9  -2    2.16    2.77
  -5   9   2    8.45   10.16
  -5  -9  -2    5.88    6.32
  -5  -9  -2   -2.86    5.37
   5  -9   2   16.25   14.01
   5   9  -2    6.40    7.98
  -5   9   2   -9.55   11.49
   5   9  -1   19.58   11.42
   5  -9   1    3.27    7.23
  -5   9   1   14.69   12.72
   5  -9   1   18.74   12.75
  -5  -9  -1   15.46    9.43
  -5   9   1    8.76    9.74
   5  -9   1   15.99   12.53
  -5  -9  -1    9.22    9.01
   5  -9   1   16.10   14.76
   5   9  -1   10.03    4.51
   5   9  -1   11.22   10.01
  -5   9   1   15.50   13.70
  -5  -9  -1    9.02    9.85
   5  -9   1    8.67    1.62
   5   9  -1   19.66    8.83
  -5  -9  -1   17.65   11.82
  -5   9   1    2.18    6.70
  -5   9   0   11.83   13.16
   5  -9   0    1.82    4.47
   5  -9   0    6.71    9.01
  -5  -9   0    6.48    8.40
  -5  -9   0   10.35   10.28
  -5   9   0    7.32    9.41
   5  -9   0   16.35   15.71
  -5  -9   0    5.45    8.35
   5   9   0   -1.89    4.91
   5   9   0   10.53   10.15
  -5   9   0   -0.76    5.61
  -5  -9   0    1.62    2.81
   5  -9   0  -14.31    8.82
   5   9   0   -0.75    3.08
  -5  -9   0   -1.06   13.38
  -5   9   0    2.07    6.90
   5   9   1    7.19    1.13
  -5  -9   1   10.86    4.50
   5   9   1   28.29   12.58
   5  -9  -1    5.63    9.74
  -5   9  -1   10.96    9.12
   5  -9  -1   23.56   16.06
  -5  -9   1    7.98    6.73
  -5  -9   1   18.71   10.60
  -5   9  -1   25.41   14.87
   5  -9  -1   18.39   13.61
  -5  -9   1   22.70   12.01
   5  -9  -1   11.17    8.05
   5   9   1   14.78   10.53
  -5   9  -1   23.89   15.23
  -5  -9   1   15.74    8.23
  -5   9  -1   14.11    8.90
   5  -9  -1    3.84    1.39
  -5  -9   1   15.52   10.08
  -5   9  -1    1.68    4.12
   5   9   2    6.53    6.76
   5  -9  -2    3.75    7.67
   5  -9  -2   18.22   15.30
  -5   9  -2    6.61   11.77
  -5  -9   2    6.26    6.90
  -5  -9   2    7.55    8.35
  -5   9  -2   12.66   11.85
   5  -9  -2    5.70    7.99
  -5  -9   2   -3.49    2.01
   5  -9  -2   -0.21    2.04
   5   9   2  -19.61   13.62
   5   9   2    2.52    7.46
  -5   9  -2    4.14    1.38
  -5  -9   2   -1.38    2.45
  -5   9  -2    7.06    9.06
   5  -9  -2   -0.71    3.27
  -5  -9   2    1.48    3.93
  -5  -9   2    4.00    4.94
  -5   9  -2    2.45    7.32
   5   9   3   25.88   12.62
  -5  -9   3   26.56   10.46
   5  -9  -3    1.63    7.81
   5   9   3    4.08    4.31
  -5   9  -3   39.53   20.48
   5  -9  -3   46.11   23.36
  -5  -9   3   32.08   13.23
   5  -9  -3   37.64   18.00
  -5  -9   3   26.64   10.63
   5  -9  -3   31.18   18.59
   5   9   3   34.43   16.67
  -5   9  -3   19.50   17.18
   5   9   3   24.33   13.81
  -5  -9   3   20.68    8.82
  -5   9  -3   33.25   18.38
   5  -9  -3   18.08    8.63
  -5   9  -3   24.24   15.13
  -5  -9   3   19.55    9.70
  -5   9  -3   22.83   14.60
   5   9   4    3.20    6.81
   5  -9  -4   -7.77    8.01
   5  -9  -4   -6.21    7.02
  -5  -9   4   -1.41    3.91
   5  -9  -4   13.56   12.75
  -5  -9   4    6.39    7.34
   5  -9  -4   -0.22    5.56
   5   9   4   -3.02    6.00
   5   9   4    0.81    7.07
  -5  -9   4   -2.95    4.44
  -5   9  -4    7.31    9.05
  -5  -9   4   -2.36    3.26
  -5   9  -4    7.77    7.87
   5   9   5   -0.64    4.65
  -5  -9   5   -0.47    4.30
  -5   9  -5    5.73   11.60
   5  -9  -5   12.78    9.98
  -5   9  -5    9.90   10.45
  -5  -9   5    8.07    9.53
   5  -9  -5   16.09   13.87
   5  -9  -5    4.70   10.13
   5   9   5   13.02    9.54
  -5  -9   5    9.25    6.79
  -5   9  -5   17.47   13.55
   5   9   5    9.13    8.28
   5  -9  -5    0.02    5.40
  -5  -9   5    2.84    5.31
  -5   9  -5   12.47    8.96
  -5  -9   6   -3.72    1.99
  -5   9  -6    4.37   13.46
  -5  -9   6    4.19    5.78
  -5  -9   6    1.95    4.40
  -5   9  -6  -18.64   12.95
   5   9   6   17.23   12.72
   5   9   6   -4.23    7.15
   5   9   6    9.23   10.96
   5  -9  -6   13.88   11.79
  -5   9  -6    2.11    8.24
  -5  -9   6    3.99    5.36
  -5   9  -7    2.23    1.76
   5   9   7    8.65    8.46
  -5   9  -7   11.74   11.18
  -5  -9   7    8.69   13.06
   5   9   7   -2.13    6.69
   5  -9  -7   -5.90    5.84
  -5   9  -7   16.04   13.39
   5   9   8    2.93    6.73
   5   9   8   18.37   13.68
  -5   9  -8    1.74    5.63
  -5   9  -8    0.45    5.54
  -5  -9   8    4.99    6.39
  -5  -9   8   12.95   14.74
  -5   9  -8   -7.39    2.34
   5  -9  -8   11.35    6.43
   5   9   8    8.17   12.43
   5  -9  -8   25.32   12.56
  -5  -9   9   10.17    6.66
  -5  -9   9    6.70   11.37
   5   9   9  -15.11    9.29
  -5  -9   9   12.46    8.82
   5  -9  -9   10.46    4.76
   5   9   9    7.67    9.40
  -5   9  -9   -3.54    4.58
  -5  -9  10   -2.46    3.93
  -5  -9  10    0.98   10.40
  -5 -11  -9    6.25   11.20
  -5 -11  -8   13.42   13.38
  -5  11   8   -0.04    9.07
  -5 -11  -8    9.22   10.33
  -5 -11  -8   11.30    7.36
   5 -11   8   -2.69    4.96
  -5  11   7   16.29   19.39
  -5  11   7    9.41    8.22
  -5 -11  -7   13.20   13.00
   5 -11   7   24.32   18.16
  -5  11   7    4.56    6.42
  -5 -11  -7   17.30   17.11
   5 -11   7   -3.89    8.39
   5 -11   7   15.32   14.36
  -5  11   6   -4.74    8.66
  -5 -11  -6   11.93   10.71
   5 -11   6    8.48   13.24
  -5  11   6    3.68   10.40
  -5 -11  -6    7.45   10.95
  -5  11   6   15.66   16.40
  -5 -11  -5   12.41   12.86
   5 -11   5   21.18   16.75
   5 -11   5   12.86   10.56
  -5  11   5   20.86   18.99
   5  11  -5   23.41   12.96
  -5 -11  -5   12.43   10.29
   5 -11   5   39.26   21.55
  -5  11   5    5.37    5.94
  -5 -11  -5   23.75   16.25
   5 -11   5    6.30    8.95
  -5 -11  -4   -5.22    5.72
   5 -11   4    2.45    8.20
   5 -11   4   29.07   18.11
  -5  11   4  -12.51   12.52
  -5 -11  -4    7.55    7.51
   5 -11   4    7.70   12.74
   5  11  -4    7.55    6.61
   5 -11   4   11.29   12.50
  -5  11   4   26.36   19.10
   5  11  -4   -1.33    3.04
  -5 -11  -4    6.08    8.20
   5 -11   4   29.49   19.15
  -5 -11  -4    9.75   11.91
  -5  11   4   15.24   14.39
  -5 -11  -3   29.02   15.96
   5 -11   3   31.47   19.07
  -5  11   3    2.28    3.68
  -5 -11  -3   39.64   17.41
  -5 -11  -3   24.08   14.78
   5 -11   3   14.66   13.86
   5 -11   3   36.90   21.93
   5 -11   3   14.11   11.29
  -5  11   3   22.34   19.07
   5  11  -3   39.68   17.19
  -5 -11  -3   29.00   16.11
   5 -11   3   22.48   17.29
  -5 -11  -3   35.10   18.38
  -5  11   3   16.11   15.14
  -5  11   3   27.82   17.15
   5 -11   2   30.31   17.92
   5  11  -2   12.20    9.58
  -5  11   2   28.73   18.92
   5 -11   2   13.94   11.69
  -5 -11  -2   19.22   14.33
  -5 -11  -2   14.52   12.93
   5 -11   2   14.53   11.80
  -5 -11  -2   -1.73    2.69
   5 -11   2    7.10   10.05
   5  11  -2   21.62   13.46
  -5  11   2   -0.36    8.74
  -5 -11  -2   20.87   13.36
   5 -11   2   15.79   12.43
  -5 -11  -2   14.30   12.12
  -5  11   2    7.13    6.23
  -5  11   2   20.84   15.54
   5 -11   1   26.59   19.23
  -5 -11  -1   25.90   15.19
   5  11  -1   35.77   12.83
  -5  11   1   20.31   15.38
  -5 -11  -1   40.75   15.67
  -5  11   1   12.19   13.76
   5 -11   1   29.49   15.98
  -5 -11  -1   42.66   16.84
   5 -11   1   50.48   23.23
  -5 -11  -1   32.63   16.32
   5  11  -1   29.72   13.37
  -5  11   1   31.25   18.05
  -5  11   0   16.73   17.68
   5  11   0   39.81   17.21
  -5 -11   0   15.80   12.58
   5 -11   0   18.38   16.18
  -5 -11   0    8.20    6.46
   5 -11   0   20.58   17.50
   5  11   0   11.27    7.82
  -5  11   0   12.93   15.89
  -5 -11   0   16.74   11.06
  -5 -11   0   17.70   13.89
   5  11   0   22.31   10.85
  -5 -11   0   11.14   11.66
   5 -11  -1   30.74   18.78
  -5 -11   1   42.96   16.00
   5 -11  -1   36.85   19.63
  -5 -11   1   23.49   10.44
   5 -11  -1   24.03   15.11
  -5  11  -1   45.03   22.31
  -5 -11   1   30.99   12.55
   5 -11  -1   15.35   10.81
  -5 -11   1   23.98   13.75
  -5  11  -1   19.00   13.95
  -5  11  -1   28.72   16.44
   5  11   1   28.69   14.20
   5  11   2   12.55    9.34
  -5  11  -2   23.22   14.48
   5 -11  -2    9.53   13.22
  -5 -11   2   20.31   13.95
   5 -11  -2   27.30   18.16
  -5 -11   2    9.45    7.70
   5 -11  -2   -1.23    5.81
   5  11   2    9.18    9.85
   5  11   2    5.92    8.99
  -5  11  -2   15.64   16.61
  -5 -11   2    4.63    1.81
   5 -11  -2   -0.04    2.01
  -5  11  -2   -0.50    4.17
   5  11   2    9.62    7.73
  -5 -11   2   11.63    8.15
  -5  11  -3   33.70   17.67
   5 -11  -3   24.03   15.23
  -5 -11   3   39.36   17.57
   5 -11  -3   54.10   24.42
  -5 -11   3   28.80   14.34
   5 -11  -3   15.78   13.66
   5  11   3   19.40   13.94
  -5  11  -3   27.63   19.26
   5  11   3   27.39   14.81
  -5 -11   3   14.51    7.76
   5 -11  -3   17.50    9.23
  -5  11  -3    1.39    6.00
   5  11   3   30.82   15.91
  -5 -11   3   14.38    8.32
   5 -11  -4   10.14   13.92
  -5 -11   4   14.47   12.31
   5 -11  -4   21.84   18.69
   5  11   4   16.95   11.53
  -5 -11   4    7.81    7.18
   5  11   4    0.03    1.89
   5  11   4    7.24    9.73
  -5 -11   4   10.04    7.30
   5 -11  -4    4.33    5.39
  -5  11  -4    3.26    9.00
  -5 -11   4   12.87    9.51
   5  11   4   22.12   14.78
   5  11   5   13.99   12.32
  -5 -11   5   18.35    9.62
   5 -11  -5   26.43   17.08
   5 -11  -5    4.25    7.57
   5  11   5   27.83   16.14
  -5 -11   5   11.70    8.60
  -5 -11   5   23.69   14.42
  -5 -11   5    7.82    7.48
  -5  11  -5   16.64   11.44
   5 -11  -5   19.67   17.21
  -5 -11   5   11.29    7.05
   5  11   6   14.96   13.03
  -5  11  -6   -6.08   11.04
  -5 -11   6    3.38    4.72
   5 -11  -6   19.67   14.20
  -5  11  -6    0.53    3.80
  -5 -11   6   13.19    8.50
  -5 -11   6   11.35   10.76
   5 -11  -6   44.22   19.86
  -5 -11   6    4.52    5.91
  -5 -11   6   12.43   10.13
   5 -11  -6   29.04   23.04
   5  11   7   19.50   15.19
  -5 -11   7   12.27    7.83
   5 -11  -7   10.37   15.47
  -5  11  -7   21.61   10.75
   5  11   7   16.05   15.82
   5 -11  -7   12.30   10.96
   5 -11  -8  -12.31    9.77
  -5 -11   8    6.96    7.06
  -5 -11   8    4.90    5.25
  -5 -11   8   18.26   14.87
   5 -11  -9   -1.85    5.57
  -5 -11   9    6.69   16.81
  -5 -13  -9   10.86   18.88
  -5 -13  -8   11.76   13.01
   5 -13   7    4.04    8.02
  -5 -13  -7   -3.77    5.06
  -5 -13  -7   -0.02    6.12
  -5  13   6    4.76    8.29
  -5  13   6    8.89   16.89
  -5 -13  -6   13.36   11.69
  -5  13   6   14.53   15.27
   5 -13   6   31.80   20.15
  -5 -13  -6    0.24    3.07
  -5 -13  -6   15.15   15.71
   5 -13   6   16.99   14.14
  -5 -13  -5   16.25   13.19
   5 -13   5   13.56   15.69
   5 -13   5   23.58   19.71
  -5  13   5   22.38   15.08
  -5  13   5   -3.31    4.54
  -5 -13  -5   25.51   16.34
   5 -13   5   48.06   24.94
  -5 -13  -5    8.12   10.15
   5 -13   5   12.51   15.25
  -5 -13  -5   21.13   15.93
  -5  13   5   12.26   13.88
  -5  13   4   16.51   16.80
  -5 -13  -4   20.27   15.84
  -5  13   4   -5.18   14.45
   5 -13   4   47.82   24.35
  -5 -13  -4   25.19   15.97
   5 -13   4   17.13   14.66
   5 -13   4    6.55   13.34
  -5 -13  -4    2.83    8.59
   5 -13   4   10.13   10.93
   5  13  -4   16.05    9.66
  -5  13   3   31.56   19.85
  -5 -13  -3   24.44   15.33
   5 -13   3   14.07   14.18
   5 -13   3   18.33   17.02
   5 -13   3   24.72   19.24
  -5  13   3   14.04   15.01
  -5  13   3   18.99   17.56
  -5 -13  -3   21.79   14.18
   5 -13   3   34.18   20.13
  -5 -13  -3   24.08   15.98
   5 -13   3   22.25   18.25
   5 -13   2   26.78   21.05
  -5 -13  -2   27.46   16.67
   5 -13   2   13.45   14.11
  -5 -13  -2   -4.18    6.73
   5 -13   2   29.06   20.33
  -5  13   2    2.25    9.55
  -5  13   2   11.91   15.31
  -5 -13  -2   13.29   12.17
   5 -13   2   28.36   18.22
   5  13  -2    9.16    6.34
  -5  13   2   14.53   15.32
  -5 -13  -2   11.55   11.92
  -5 -13  -1   15.04   13.62
  -5 -13  -1   15.48   12.95
   5  13  -1   42.89   14.71
  -5 -13  -1   28.34   17.05
  -5  13   1   34.04   21.33
  -5 -13  -1   33.36   15.38
   5 -13   1   29.18   17.76
   5 -13   1   15.62   15.47
  -5 -13  -1   44.48   18.45
  -5  13   1   19.65   13.66
   5 -13   1   23.92   19.54
  -5  13   0   20.63   16.29
   5  13   0   31.65   16.21
   5 -13   0    1.36   12.53
  -5 -13   0   18.79   13.42
   5 -13   0   18.09   15.02
  -5 -13   0    2.15    9.69
   5  13   0   19.99   12.94
   5 -13   0   21.71   18.16
  -5  13   0   11.27   17.39
  -5 -13   0   15.34   12.41
   5 -13   0   12.03   12.57
  -5 -13   0    7.06    9.51
  -5  13   0   17.62   15.80
  -5 -13   0   21.18   13.63
   5  13   0   25.73   13.65
   5  13   1   31.79   15.27
   5 -13  -1   25.46   20.02
  -5  13  -1   28.70   20.33
  -5 -13   1   34.38   14.94
   5 -13  -1   27.85   20.25
   5 -13  -1   23.99   21.20
  -5 -13   1   36.21   17.10
  -5 -13   1   18.26   11.80
  -5  13  -1   33.02   18.87
  -5  13  -1   31.01   17.08
   5  13   1   11.81    9.97
  -5  13  -2   47.49   20.66
  -5 -13   2   18.45   11.65
   5  13   2   15.63   14.29
   5 -13  -2    4.70    8.67
   5  13   2    7.58    9.40
  -5  13  -2   31.28   22.14
  -5  13  -2   25.43   20.78
  -5 -13   2    6.83    6.88
  -5 -13   2   26.48   14.37
   5 -13  -2   21.12   18.68
  -5 -13   2    9.88    7.18
   5  13   2   20.55   11.97
  -5  13  -3   30.90   18.19
   5  13   3   16.15   10.55
  -5 -13   3   33.22   15.96
   5 -13  -3   22.55   19.55
  -5 -13   3   18.09   13.35
   5  13   3   26.38   14.71
   5  13   3   11.07   10.71
  -5  13  -3   26.06   17.16
  -5 -13   3   15.49    9.71
   5 -13  -3    9.15    6.81
   5  13   3   21.33   14.05
  -5 -13   3    6.84    8.09
  -5 -13   3    8.30    8.27
   5  13   4   29.76   16.94
  -5 -13   4   15.77    9.99
   5  13   4   14.21   13.52
  -5  13  -4   12.52   14.23
  -5 -13   4    2.06    3.84
  -5 -13   4    6.10    7.89
   5 -13  -4   10.48    8.72
   5 -13  -4   15.83   14.23
  -5 -13   4   11.31    9.38
  -5  13  -4   40.45   19.76
   5 -13  -4   24.04   20.40
   5  13   5   31.65   19.98
  -5 -13   5   17.07    9.59
  -5  13  -5   12.61    7.70
   5 -13  -5    6.89    5.91
   5 -13  -5   31.30   23.31
   5 -13  -5    6.55   10.15
  -5 -13   5    6.63    6.98
  -5  13  -6   11.67    9.69
  -5 -13   6    0.40    3.22
   5  13   6   12.33   11.50
   5 -13  -6    9.94   10.04
   5  13   6   20.31   17.57
  -5 -13   6    9.98    8.47
   5 -13  -6   20.13   19.12
  -5  13  -6    8.19    7.56
  -5 -13   7    5.81    7.15
   5 -13  -7   20.27   16.15
   5 -13  -7   10.22   12.16
  -5  13  -7   28.30   11.79
   5  13   7   26.61   19.11
  -5  13  -7   18.26    5.79
   5 -13  -9    6.36    1.73
  -5 -15  -8   36.31   20.00
  -5 -15  -7    4.56    8.29
  -5 -15  -6    9.93   13.24
   5 -15   5    1.51    9.09
   5 -15   5   11.62   13.94
  -5 -15  -5   12.46   10.74
   5  15  -5   -3.31    3.42
   5 -15   5   19.14   16.06
  -5 -15  -4   11.53   11.77
   5 -15   4   11.85   11.37
   5 -15   4   -9.57   12.84
  -5 -15  -4    5.41    9.02
   5 -15   4    0.81    6.35
   5  15  -4    8.67    6.11
  -5  15   4   18.73   17.54
  -5 -15  -4   -3.06    1.28
   5 -15   4    2.91    6.51
  -5  15   4  -11.86   12.32
   5 -15   4   10.59   13.94
  -5 -15  -3    1.64    8.06
   5 -15   3   12.08    6.74
   5  15  -3   -2.25    1.37
  -5  15   3   15.98   15.10
  -5 -15  -3    5.06    5.76
   5 -15   3   -2.33    3.91
  -5 -15  -3   11.69   11.95
   5 -15   3  -16.03   12.82
  -5  15   3    0.02    7.11
   5 -15   2   13.59   17.23
   5 -15   2    3.77    7.88
  -5 -15  -2    7.50    9.64
  -5  15   2   -8.24   11.36
  -5  15   2   -0.46    8.10
   5 -15   1   19.10   17.50
   5 -15   1   10.03   13.00
  -5 -15  -1   -7.04    9.90
   5  15  -1    1.41    6.42
   5 -15   1   -2.75    4.51
  -5 -15   0    0.03    5.36
   5 -15   0   23.68   14.85
   5 -15   0   -3.88    7.40
   5  15   0   18.28   13.57
  -5 -15   0   -2.99    7.58
   5 -15   0   13.19   14.59
  -5  15   0   23.21   18.99
   5  15   0    4.06    6.42
   5  15   1   25.32   13.48
   5 -15  -1   -0.50   11.21
   5  15   1   -7.09    5.02
  -5  15  -1   14.07   15.95
  -5 -15   1   -9.68    8.08
   5 -15  -1    5.28    8.88
  -5  15  -1   37.80   20.13
   5 -15  -1   15.62   18.23
  -5  15  -2   16.34   10.27
   5 -15  -2   11.03   14.11
  -5 -15   2    0.17    1.89
   5 -15  -2    9.40   12.22
  -5 -15   2    1.25    3.74
   5  15   2    6.91   10.04
  -5  15  -2   -6.24   13.21
  -5 -15   2   11.34    8.32
   5 -15  -2   -3.56    4.88
  -5 -15   2  -12.16    8.71
   5  15   2  -15.30   10.80
  -5  15  -3   -4.20    1.64
  -5 -15   3    2.74    3.22
   5  15   3   -4.15    5.19
  -5  15  -3   -1.91    5.73
  -5 -15   3   15.00   10.74
   5 -15  -3   17.93   19.12
  -5  15  -3  -15.91   13.42
  -5 -15   3   -9.16    8.65
  -5 -15   3   -1.08    0.44
   5 -15  -3   21.50   18.88
   5  15   3    0.70    1.95
  -5 -15   4    1.28    6.11
  -5 -15   4   -7.94    6.90
  -5 -15   4    7.88    8.19
   5 -15  -4   -2.07    3.98
  -5 -15   4  -12.09    8.70
  -5  15  -4   22.80   14.96
   5 -15  -4   19.87   16.36
  -5 -15   5   -2.77    2.94
  -5  15  -5   24.58    7.93
  -5 -15   5    9.87    5.38
   5 -15  -5    5.46    5.61
   5 -15  -5    0.02    6.22
   5  15   5   20.53   14.97
   5 -15  -5   22.47   19.23
  -5 -15   5    1.85    2.93
   5  15   6   12.54   16.43
  -5 -15   6   -7.90    5.96
  -5 -15   6   10.99    9.14
  -5 -15   7    3.77    1.94
   5  15   7   29.06   19.11
  -5  17   4   -0.82   10.33
  -5  17   3   22.62   19.27
  -5 -17  -3    8.23    3.24
   5 -17   2    2.67   13.40
   5 -17   2   -9.74   11.09
  -5  17   2    6.53   11.54
  -5 -17  -1    5.06    9.37
   5 -17   1   -1.68    4.85
   5 -17   1    3.26    6.25
   5  17  -1   21.74   11.70
  -5  17   1   23.93   15.48
  -5  17   1    9.36   11.14
  -5 -17   0    0.60    2.11
  -5 -17   0   13.68   14.15
   5 -17   0   27.63   18.90
   5 -17   0    4.13    6.21
  -5  17   0   21.44   14.40
   5  17   0   -6.80    5.54
   5  17   1   11.27    9.29
   5  17   1    7.30    8.47
  -5 -17   1    6.90    8.43
   5  17   1    3.86    7.03
   5 -17  -1   12.61   11.87
   5  17   2   10.06    6.26
   5 -17  -2    7.84   10.50
  -5 -17   2   14.20   12.98
   5  17   2    1.73    7.01
  -5  17  -2   -8.04   11.46
   5  17   3    0.10    2.21
   5 -17  -3   -5.30    7.05
  -5 -17   3   12.10   12.69
   5 -17  -3    7.59   14.29
  -5  17  -3  -10.58   11.48
  -5  17  -3   12.68   13.89
   5 -17  -4  -12.19    8.07
   5 -17  -4   -1.02    7.75
  -5 -17   4    1.71    7.33
   5  17   4   18.01   13.96
  -5  17  -4   23.73   17.61
   5  17   5    1.99   14.89
   5 -17  -5   -7.91   16.69
  -5 -17   6   -0.93    3.39
  -5  19   3    9.88   18.25
  -5  19   1   -7.99    9.29
  -5  19   0   14.25   19.16
   5  19   1   10.71    9.87
   5  19   2   18.68   13.46
  -6   0   0  270.66   50.26
  -6   0   0  225.63   41.44
   6   0   0  308.95   48.83
   6   0   0  274.83   41.89
  -6   0   0  322.86   38.40
   6   0   0  311.01   42.54
  -6   0   0  251.41   48.48
   6   0   0  298.02   50.13
   6   0   0  261.02   46.00
  -6   0   0  221.64   40.01
   6   0  -1   47.29   22.45
  -6   0   1   27.45   17.55
   6   0   1   81.78   30.04
  -6   0  -1   97.25   33.22
   6   0  -1   26.78   15.71
  -6   0   1   41.13   20.58
   6   0   1  124.82   32.01
  -6   0  -1  119.45   28.74
   6   0   1  108.80   28.83
  -6   0  -1  100.71   34.21
   6   0   1  118.79   34.93
  -6   0   1   17.74   14.45
  -6   0   1   16.53   12.59
   6   0   1  120.43   36.66
   6   0  -1   23.09   13.72
  -6   0  -1   70.74   27.86
  -6   0   2   66.85   24.38
  -6   0  -2  111.35   35.26
   6   0  -2  129.90   31.94
   6   0   2  136.59   35.08
  -6   0   2   75.05   23.26
  -6   0  -2    9.49   11.25
   6   0   2  142.70   35.47
  -6   0  -2   95.26   28.27
   6   0  -2   89.95   26.96
   6   0  -2   89.91   20.20
  -6   0  -2  147.24   31.25
  -6   0   2  105.52   20.04
   6   0   2   94.47   25.30
  -6   0   2   79.74   26.34
   6   0   2  108.12   29.38
   6   0  -3   11.31   11.87
   6   0   3   18.18   14.33
   6   0   3   -4.83    5.67
  -6   0   3    1.52    6.83
   6   0  -3   10.51   12.15
   6   0  -3    6.74    9.38
  -6   0   3   10.96   11.49
  -6   0  -3   12.45   12.37
  -6   0   3   11.45    8.29
  -6   0  -3   23.98   15.78
  -6   0   3   -1.71    4.46
  -6   0  -3    5.31    8.47
   6   0   3    5.58    9.68
   6   0   3    8.71   11.20
   6   0  -3    0.55    5.51
  -6   0  -3    8.25   11.32
  -6   0   4   43.82   24.05
   6   0   4   46.93   18.92
  -6   0   4   29.82   16.42
  -6   0  -4    1.08    5.21
  -6   0  -4   42.41   21.77
   6   0   4   65.09   26.08
  -6   0  -4   28.77   19.35
  -6   0  -4   47.45   22.14
   6   0  -4    5.28    7.94
  -6   0   4   61.69   22.44
  -6   0  -4   69.83   23.12
  -6   0   4   53.43   13.44
  -6   0  -4   48.44   19.92
   6   0  -4   43.25   17.62
   6   0   4   48.17   21.21
   6   0  -4   42.02   12.49
  -6   0   4   53.89   21.88
   6   0   4    4.85    6.40
  -6   0   5   14.70   14.87
   6   0   5   10.47   13.57
  -6   0  -5    1.36    4.42
  -6   0  -5   22.93   17.09
  -6   0   5   21.01   12.99
   6   0   5   13.16   14.64
  -6   0  -5   14.88   13.05
  -6   0   5    6.05    5.53
  -6   0   5   11.16   12.30
  -6   0   5   12.57   12.28
  -6   0  -5   13.03   11.27
   6   0   5   14.28   14.49
   6   0  -5   15.03    8.92
   6   0   5   15.35   11.40
   6   0   6   46.20   22.27
  -6   0   6   52.58   22.07
   6   0   6   84.44   26.47
   6   0  -6   40.24   18.64
  -6   0   6   32.58   15.04
   6   0   6   68.23   24.54
  -6   0  -6   66.81   25.06
  -6   0  -6   45.66   20.95
   6   0   6   23.42   14.67
   6   0   6   69.64   27.88
  -6   0  -6   66.58   28.26
   6   0   7   11.24   12.25
  -6   0   7    7.85    8.28
   6   0   7   16.62   14.19
  -6   0  -7   11.76   11.30
   6   0  -7   12.26   10.09
   6   0   7   17.29   16.64
  -6   0   7   17.50   12.46
   6   0   7   18.83   15.56
  -6   0  -7   21.43   16.94
  -6   0   8   19.06   11.26
   6   0   8   25.79   16.55
  -6   0  -8   18.62   12.11
  -6   0   8   19.97   10.52
  -6   0   8   14.10   12.80
   6   0   8   26.42   17.05
   6   0  -8   20.58    9.94
  -6   0   8   12.25   11.30
  -6   0  -8   13.89   10.35
  -6   0  -8   31.05   16.94
   6   0   9    4.85   10.97
  -6   0  -9  -16.06    8.48
  -6   0   9   11.85    5.95
  -6   0   9   12.56   10.40
  -6   0   9    4.66    6.53
   6   0   9   15.24   14.04
   6   0  -9    4.28    7.50
   6   0   9   14.80   12.86
   6   0   9   10.52   14.78
  -6   0  -9   -9.04   10.74
  -6   0 -10   12.09   10.15
  -6   0  10   10.99    5.76
  -6   0  11   -1.18    2.10
  -6  -2 -10    9.85    8.80
  -6   2  10  -14.19    5.08
  -6  -2 -10    9.71   12.08
  -6   2  10  -12.16    3.52
   6  -2   9    5.52    9.65
  -6   2   9    9.16    7.68
   6  -2   9   -0.03    4.46
  -6   2   9   -5.05    8.51
  -6  -2  -9    5.77    8.26
  -6   2   9   -6.23    4.95
   6  -2   9    2.00    6.97
  -6  -2  -9   -3.42    1.69
  -6   2   9    5.03    4.86
   6  -2   9    4.23    7.98
  -6  -2  -8    9.20    7.61
   6  -2   8    1.04    4.30
  -6  -2  -8   -2.37    3.81
  -6   2   8   10.25    6.94
   6   2  -8    4.56    4.99
  -6  -2  -8   18.35   14.58
  -6  -2  -8    5.45    5.90
   6  -2   7    6.46   12.10
  -6   2   7    7.65    9.32
  -6  -2  -7   -6.79    2.79
  -6   2   7    7.90    7.69
   6  -2   7    9.61   10.89
   6   2  -7    1.41    0.96
  -6  -2  -7    4.02   13.88
  -6   2   7    7.51    9.48
  -6   2   7    6.33    8.51
   6  -2   7    7.82    7.70
  -6  -2  -7   15.63   12.28
  -6   2   7    5.05   13.49
  -6  -2  -7    8.31   11.16
   6  -2   7    7.58   10.40
   6  -2   6   20.08   14.89
  -6   2   6    4.67   10.30
   6  -2   6   31.38   18.09
  -6   2   6    0.74    2.61
   6   2  -6   10.08    8.29
   6  -2   6   27.51   19.14
   6   2  -6    6.42    8.70
  -6   2   6   16.57   12.71
   6  -2   6   14.63   12.45
  -6  -2  -6   14.83   12.87
  -6  -2  -6   10.09    7.27
   6  -2   6    0.03    1.77
  -6  -2  -6   28.25   17.41
   6  -2   5    4.36   10.00
  -6  -2  -5   19.18   12.81
  -6   2   5   10.07    9.52
  -6   2   5   20.75   13.70
   6  -2   5    4.76    7.87
  -6  -2  -5    3.63    7.22
   6  -2   5    1.12    6.83
  -6   2   5   16.00   14.69
  -6  -2  -5    6.35   11.89
  -6  -2  -5   19.72   16.47
   6  -2   5    0.46    5.58
   6  -2   4   64.04   23.83
  -6   2   4   42.53   21.76
  -6  -2  -4   40.37   18.68
  -6  -2  -4   33.20   19.29
  -6  -2  -4   44.33   19.66
  -6   2   4   43.89   18.63
   6  -2   4   26.09   15.97
   6   2  -4    6.63    7.06
  -6  -2  -4   41.05   18.85
  -6   2   4   27.24   10.08
  -6  -2  -4   21.88   11.11
   6  -2   4   39.79   19.21
   6   2  -4   39.95   13.24
   6  -2   4    1.49    4.86
  -6   2   3   21.46   16.87
   6  -2   3    9.45   12.02
  -6   2   3    7.28    8.01
  -6  -2  -3    7.65    7.00
   6  -2   3   -0.29    2.82
  -6  -2  -3   10.58   12.04
   6   2  -3    3.21    6.91
  -6   2   3    7.70    9.58
  -6  -2  -3    7.31    9.29
  -6   2   3    5.57    6.30
  -6  -2  -3    2.82    4.13
   6  -2   3    2.79    5.26
   6   2  -3   13.15    9.76
   6   2  -3    9.87    8.02
   6  -2   3    2.92    1.00
   6  -2   2   37.09   19.69
   6   2  -2   36.29   15.87
  -6  -2  -2   43.96   20.71
   6   2  -2   48.37   14.61
   6   2  -2   32.02   17.51
  -6  -2  -2   41.92   18.19
  -6   2   2   34.41   13.28
  -6  -2  -2   44.71   15.54
  -6   2   2   48.42   20.67
  -6  -2  -2    8.47   10.26
   6  -2   2   39.82   15.42
   6   2  -2   45.31   20.21
   6  -2   2   23.72   12.82
  -6   2   2   57.48   23.91
   6  -2   1    7.33    8.74
   6   2  -1    9.57   10.70
  -6  -2  -1   12.65   11.65
   6   2  -1    0.12    2.83
   6  -2   1   16.48   14.24
   6   2  -1   -7.91    8.90
  -6   2   1   15.44   14.41
  -6  -2  -1    5.43    6.71
  -6  -2  -1   23.59   12.55
  -6  -2  -1  -30.35   14.29
  -6   2   1  -11.45    9.87
   6  -2   1   17.53   12.37
   6  -2   1  -13.23   11.49
  -6   2   1  -12.95   11.31
   6  -2   1   28.87   17.53
  -6  -2   0   34.23   16.39
  -6   2   0   53.73   24.17
  -6   2   0   70.89   28.60
   6  -2   0   37.72   17.81
  -6  -2   0   21.38   11.10
  -6   2   0   33.36   17.76
   6  -2   0   71.72   27.00
  -6   2   0   88.59   30.67
   6  -2   0   11.05   11.86
  -6  -2   0   26.11   13.34
   6   2   0   33.32   15.46
   6  -2   0   74.89   25.65
  -6  -2   0   14.79    7.72
   6   2   0   22.25   12.02
  -6  -2   0   13.94    8.75
   6  -2   0   78.09   28.66
   6   2   0   44.17   20.95
   6   2   1   -5.68    7.18
  -6   2  -1   25.70   16.73
   6  -2  -1  -22.36   14.01
  -6  -2   1    9.50    9.94
  -6   2  -1   23.58   17.39
   6   2   1    7.54    8.71
   6   2   1    2.19    6.32
  -6   2  -1   20.43   12.76
  -6  -2   1   -6.12    6.82
  -6   2  -1   -1.66    4.93
   6  -2  -1   21.22   12.57
   6  -2  -1   22.48   13.96
  -6   2  -1   22.81   16.39
  -6  -2   1  -11.69    9.56
   6   2   1   25.82   16.06
   6  -2  -1   -1.26    2.66
  -6  -2   1    0.46    2.78
  -6   2  -2   45.33   20.66
   6   2   2   68.97   24.07
  -6   2  -2   51.95   22.03
   6  -2  -2   71.38   25.20
   6  -2  -2   63.01   27.97
   6   2   2   53.44   20.41
  -6  -2   2   27.56   14.29
  -6   2  -2   57.61   18.72
   6   2   2   39.76   18.57
  -6  -2   2   36.69   14.64
   6  -2  -2   65.54   20.57
  -6   2  -2   16.02   11.28
   6   2   3   28.02   17.05
   6  -2  -3   14.12   10.85
  -6   2  -3   11.63   11.43
  -6  -2   3    1.34    4.94
   6   2   3    3.13    8.23
  -6   2  -3   -0.47    1.92
   6  -2  -3   12.86   13.13
   6   2   3   11.85    9.58
   6  -2  -3    3.57    6.16
  -6   2  -3    5.72    7.91
  -6   2  -3    5.52    7.77
  -6  -2   3   16.87   12.76
   6   2   3    1.43    5.62
  -6  -2   3    2.91    7.91
   6   2   3    7.42    8.61
  -6  -2   3    5.04    6.84
  -6   2  -3   -5.70    9.07
  -6  -2   4   23.28   14.89
  -6   2  -4   27.48   18.62
   6   2   4   26.94   13.62
  -6   2  -4    5.16    5.08
  -6  -2   4   31.22   14.08
   6   2   4   54.75   25.06
   6  -2  -4   50.66   20.77
   6  -2  -4   24.10   15.43
  -6  -2   4   39.08   14.66
  -6   2  -4   16.62   12.74
   6   2   4   41.22   17.71
   6  -2  -4   27.62   12.10
  -6  -2   4   26.72    8.51
  -6   2  -4   25.20   12.89
   6   2   4   -0.01    4.46
  -6  -2   4   22.45   13.95
  -6   2  -4   28.74   18.65
  -6  -2   5    1.46    3.20
  -6   2  -5   16.17   15.15
  -6   2  -5   11.20   14.77
  -6  -2   5    5.25    5.81
  -6   2  -5   12.57   12.05
  -6  -2   5    4.56    5.20
  -6   2  -5   -6.42    7.21
  -6  -2   5    8.72    9.29
   6   2   5   11.52   11.92
   6  -2  -5   15.95   11.75
   6   2   5    3.22    7.20
   6  -2  -5    5.88    5.94
  -6  -2   5   15.12   15.13
  -6   2  -5    2.61    8.91
   6   2   6    1.54    0.87
  -6  -2   6   -0.31    2.36
  -6   2  -6   24.09   17.71
   6   2   6   19.62   13.59
   6  -2  -6    8.37   13.35
  -6  -2   6    8.76    7.60
  -6   2  -6   17.67   15.73
  -6  -2   6    7.84    5.30
  -6   2  -6    9.05   11.89
   6   2   6    5.58    9.62
   6  -2  -6   30.63   12.12
  -6  -2   6   11.46    9.32
  -6   2  -6    7.20    7.07
   6   2   6   10.03    8.95
  -6   2  -6   36.64   23.49
   6   2   7    4.77    8.48
  -6  -2   7    9.04    8.50
  -6   2  -7   13.69   12.05
  -6  -2   7   13.91   12.00
   6   2   7    0.40    7.78
   6   2   7    8.96   10.57
  -6   2  -7   25.47   17.79
  -6  -2   8   10.62    9.35
  -6   2  -8    3.53    9.09
  -6  -2   8    7.66    8.95
  -6   2  -8   10.45   14.25
   6   2   8   12.35   12.98
   6  -2  -8   24.99   14.39
  -6  -2   8    7.47    5.95
  -6   2  -9    5.36    8.21
   6   2   9    7.08    9.68
  -6  -2   9    1.46    7.92
   6   2   9   -9.73    5.55
   6  -2  -9    7.19    7.45
  -6   2  -9   -1.92    1.67
   6   2   9   23.74   16.87
  -6  -2  10    7.55    6.09
  -6  -4 -10   23.89   15.31
   6  -4   9    8.31    8.20
  -6  -4  -9    6.72    5.81
  -6  -4  -9   -7.87    9.39
  -6   4   9   25.41   15.55
   6  -4   9    6.09    8.44
  -6  -4  -8   -9.78    8.20
   6  -4   8    9.13   11.10
  -6   4   8    6.86    9.26
  -6  -4  -8    3.08    5.49
  -6   4   8   18.04   14.04
   6  -4   8   45.28   22.60
   6  -4   8   24.12   20.27
  -6   4   8    6.66    6.69
  -6  -4  -8   27.58   18.64
  -6  -4  -8   14.08    7.07
  -6  -4  -7    8.37    7.65
   6  -4   7    9.33   10.57
  -6   4   7    5.89   10.48
   6  -4   7   13.34   11.19
  -6   4   7    5.30    7.52
  -6  -4  -7    5.41    8.76
  -6   4   7   -1.27    8.96
   6  -4   7   19.81   15.98
  -6   4   7   -0.37    4.44
  -6  -4  -7   10.06   11.02
   6  -4   7    3.29    2.09
   6  -4   6   -7.20    7.28
  -6  -4  -6   15.68   12.34
   6  -4   6   -7.22    9.67
  -6   4   6   14.96   10.90
   6   4  -6    1.89    8.60
   6  -4   6   -5.42    5.90
  -6   4   6   15.41   13.90
  -6   4   6  -17.99   14.34
  -6  -4  -6   17.95   12.40
   6  -4   6   18.41   14.94
  -6   4   6    1.25    7.48
   6   4  -6    0.56    4.02
   6  -4   6    6.88   12.96
  -6  -4  -6    6.77   11.36
   6  -4   5    2.09    5.32
  -6   4   5    4.13    6.52
  -6  -4  -5    9.87   10.41
   6  -4   5   13.17   11.13
  -6  -4  -5   -1.66    5.08
   6  -4   5   11.55   11.13
  -6   4   5   11.99   10.31
   6  -4   5   -2.96    4.93
  -6   4   5   11.25   12.45
  -6  -4  -5    1.50    6.97
   6   4  -5   11.87    7.58
   6  -4   5    7.07    8.92
  -6  -4  -5   -0.11    1.24
  -6  -4  -4    5.58    7.10
  -6   4   4    6.68    7.19
   6   4  -4    9.10   12.41
   6  -4   4   12.00    9.39
  -6   4   4   12.06   13.27
  -6  -4  -4    5.35    9.15
   6  -4   4   10.01   10.93
   6  -4   4   -3.55    6.96
  -6  -4  -4    2.33    5.84
  -6   4   4   24.80   14.60
  -6  -4  -4   25.98   15.88
   6  -4   4    9.51   10.58
  -6   4   4    7.65   14.37
  -6   4   3   13.63   14.38
  -6   4   3   15.12   12.24
   6  -4   3    7.65    9.41
  -6  -4  -3    1.15    2.26
  -6   4   3   16.38   10.97
  -6  -4  -3   25.57   16.64
  -6   4   3    8.11    9.81
   6  -4   3   17.26   13.50
   6   4  -3    6.34    6.08
  -6  -4  -3   18.95   13.18
   6  -4   3   31.58   15.94
  -6   4   3   12.50    7.76
  -6  -4  -3   11.02    7.86
   6  -4   3   10.72    7.73
   6   4  -3   13.41    7.31
  -6   4   3   26.18   16.25
   6  -4   3   14.38   12.63
   6   4  -3    5.72    6.65
  -6   4   2   23.68   15.09
  -6   4   2   16.22   12.15
   6  -4   2   32.05   18.10
  -6  -4  -2    8.63    9.03
  -6  -4  -2   15.22   10.27
  -6   4   2   -0.79    1.89
   6   4  -2   15.94   11.87
  -6  -4  -2   18.93   12.03
  -6   4   2   30.08   13.65
  -6  -4  -2   13.53   10.99
   6   4  -2   23.58   11.67
   6  -4   2   29.02   15.99
  -6  -4  -2   25.12   14.97
   6   4  -2   13.51    8.59
   6   4  -2   34.22   17.12
  -6   4   2   21.16   15.20
   6  -4   2    4.59    7.41
  -6   4   1   27.01   16.67
  -6   4   1   18.43   12.60
  -6  -4  -1   26.93   12.43
  -6   4   1    3.79    8.75
   6  -4   1   12.72   11.23
  -6   4   1   22.09   14.20
   6   4  -1   25.90   15.07
  -6  -4  -1   13.33   10.05
  -6  -4  -1   23.52   12.74
   6  -4   1   47.40   17.00
   6  -4   1   15.78   10.54
  -6   4   1    9.51    9.75
   6   4  -1   22.76   10.67
   6  -4   1   33.98   16.08
   6   4  -1   24.44   11.38
  -6  -4  -1   22.32   12.82
  -6  -4   0   12.91   11.08
   6  -4   0   22.65   16.40
  -6   4   0   12.71   13.14
   6   4   0   15.18   11.27
  -6   4   0   10.97   11.84
   6  -4   0    8.65    9.24
   6   4   0    6.54    7.01
  -6  -4   0   15.69   11.30
   6  -4   0   23.82   13.05
  -6   4   0   17.79   11.48
  -6   4   0   -6.77    8.56
  -6  -4   0   13.42    9.80
  -6   4   0   15.74   13.40
  -6   4   0    4.60    5.84
   6  -4   0   15.18   12.30
   6   4   0   25.76   16.50
   6   4   1   37.64   16.99
  -6  -4   1   18.30   11.11
   6  -4  -1   18.85   13.89
  -6   4  -1   28.19   15.60
   6   4   1   14.37   10.48
  -6   4  -1   13.55   14.43
   6  -4  -1   17.11   11.73
   6   4   1   30.96   13.44
  -6   4  -1   27.85   12.87
  -6  -4   1   22.60   11.00
  -6   4  -1    1.17    1.90
   6  -4  -1   26.68   14.22
  -6  -4   1   26.91   12.47
   6  -4  -1   28.05   14.89
   6   4   1   38.82   17.20
  -6   4  -1   21.71   15.64
   6  -4  -1   18.23   10.02
   6   4   2   23.09   15.83
   6  -4  -2   34.28   18.72
  -6   4  -2   40.97   20.07
  -6   4  -2   14.71   11.90
   6   4   2   14.99   12.28
   6  -4  -2   15.11   12.30
  -6  -4   2   17.89   11.77
  -6  -4   2   27.34   12.37
  -6   4  -2   31.48   15.24
  -6   4  -2   -0.42    5.18
   6  -4  -2   36.15   16.73
  -6  -4   2   10.92    9.50
   6  -4  -2   17.68   10.51
  -6   4  -2   11.85   15.85
  -6  -4   2   23.13   14.44
  -6  -4   2   20.85   13.40
  -6   4  -2   22.54   16.23
   6   4   2   40.44   18.33
   6  -4  -2   24.77   17.50
  -6   4  -3    4.02   10.60
  -6  -4   3   17.75   12.35
   6  -4  -3   22.05   14.85
   6   4   3    5.31    7.68
   6   4   3   25.03   15.57
   6  -4  -3   33.37   19.37
   6   4   3   30.89   17.89
  -6   4  -3   12.98   12.56
  -6  -4   3   16.61   10.23
  -6   4  -3   30.75   17.95
  -6  -4   3   11.29    6.33
  -6   4  -3    9.43   10.20
  -6   4  -3    1.81    3.86
  -6  -4   3   11.07    7.60
   6  -4  -3   18.91   13.07
   6   4   3   28.63   15.37
  -6   4  -3   32.37   19.47
   6   4   4   19.37   13.01
  -6  -4   4    8.41    8.11
  -6  -4   4    7.27    6.74
  -6   4  -4    5.26    5.90
  -6   4  -4    1.29    6.33
  -6  -4   4    7.06    8.02
   6  -4  -4   11.82    9.49
   6  -4  -4   17.43   13.19
   6   4   4   10.21    8.56
   6  -4  -4    8.34   13.04
  -6   4  -4    8.98   10.87
   6   4   4   13.39   12.72
  -6  -4   4   11.93    9.31
  -6   4  -4   31.26   18.43
   6  -4  -4   16.06   12.25
   6   4   4   20.02   13.08
  -6   4  -4   13.28   13.53
  -6  -4   5    6.78    6.82
   6   4   5    3.54    3.74
  -6  -4   5   17.21   12.32
   6   4   5   13.71   11.37
  -6   4  -5   -0.47    8.06
   6  -4  -5   -0.76    4.00
  -6  -4   5   10.58   10.56
   6  -4  -5   15.78   12.65
   6  -4  -5   14.45   13.47
  -6   4  -5    5.47   10.88
   6   4   5   10.04   10.68
  -6  -4   5   14.06    9.03
  -6   4  -5   23.46   14.47
   6   4   5   22.61   13.22
  -6   4  -5    7.83    9.99
  -6   4  -6    6.97    9.50
   6   4   6    9.83    9.70
  -6   4  -6    6.90   12.43
  -6   4  -6    9.59   14.87
   6   4   6   15.24   11.55
  -6  -4   6    7.43    6.80
  -6   4  -6    0.75    8.32
  -6  -4   6    3.25    7.85
  -6   4  -6  -14.85   10.49
  -6  -4   6    9.62    9.01
   6  -4  -6    3.51    3.03
   6   4   6    8.74   10.44
   6  -4  -6    8.21    7.18
   6   4   6    6.67    6.75
   6   4   7    3.43    7.30
  -6   4  -7    2.01    8.51
  -6  -4   7   -1.15    3.57
  -6  -4   7    5.54    8.88
  -6   4  -7   19.11   12.56
   6   4   7   26.32   16.76
  -6  -4   7    9.07    6.97
  -6  -4   7    6.06    4.95
   6  -4  -7   16.64    9.71
   6   4   7   -5.44    6.49
  -6   4  -7   15.36   16.39
   6   4   7    3.64    8.89
   6   4   8   13.33   13.98
   6   4   8    9.27   12.13
  -6  -4   8    4.22    3.21
  -6  -4   8    6.49    4.76
  -6  -4   8    0.14    2.14
  -6  -4   8    0.61    7.44
  -6   4  -8   10.14   12.94
  -6  -4   8   23.01   16.55
  -6   4  -8    6.31    7.63
   6   4   9    2.36    9.81
  -6   4  -9   -5.16    9.61
  -6  -4   9   -1.46    6.18
   6  -4  -9    8.76    8.41
  -6   4  -9    8.50    7.92
  -6   4  -9    8.18    5.26
  -6   4 -10    2.94    4.27
  -6  -6 -10   20.46   15.38
   6  -6   9    6.84   12.37
  -6   6   9   -3.34    8.77
  -6  -6  -9   -6.91    8.32
   6  -6   8    2.57    6.20
  -6   6   8   17.51   13.63
  -6  -6  -8    4.11    5.91
  -6   6   8   -5.94    7.61
   6  -6   8   16.92   15.90
  -6   6   8   17.18   15.86
  -6  -6  -8    5.41    6.74
   6  -6   8   10.46   13.94
   6   6  -7   10.54    5.15
   6   6  -7    8.80    5.86
   6  -6   7    2.42    5.40
  -6  -6  -7    6.52    7.16
  -6  -6  -7   11.46   10.25
   6  -6   7   14.86   14.78
  -6  -6  -7   30.76   18.90
  -6   6   7   28.26   15.77
  -6   6   6   11.05   12.04
   6  -6   6   32.23   22.65
   6   6  -6   14.74    9.34
   6   6  -6   18.62    9.13
   6  -6   6   18.18   12.14
  -6   6   6   25.35   17.55
  -6  -6  -6   25.76   16.85
  -6  -6  -6   12.45   10.45
   6  -6   6   25.09   16.66
   6  -6   6   27.72   17.70
  -6   6   6   30.97   17.89
  -6  -6  -6   14.73   10.48
  -6   6   6   29.94   18.97
  -6  -6  -5   26.66   13.37
  -6  -6  -5   24.09   17.32
   6   6  -5   19.33    9.50
   6  -6   5   27.91   17.28
   6  -6   5   23.50   15.70
  -6   6   5   29.95   19.68
   6   6  -5   32.56   20.02
  -6  -6  -5   15.29   14.54
  -6   6   5   23.50   19.15
  -6  -6  -5   13.13    9.39
   6  -6   5   14.94   13.86
  -6   6   5   30.14   19.60
   6  -6   5   23.91   15.92
  -6  -6  -5   20.18   14.19
   6  -6   5   27.57   17.97
  -6   6   5   38.62   19.71
  -6  -6  -5   19.03   14.20
[truncated: 74,304 more chars]
