# Supplementary material for: Halogen‐Bond Coupled Halogenated‐π‐Conjugation Enables Giant Birefringence in Hydrogen‐Bonded Organic Frameworks
Source: Adv Sci (Weinh). 2026 Jan 14;13(17):e00006. doi: 10.1002/advs.202600006 (PMC13042645; doi:10.1002/advs.202600006)
Supplement: Supplementary file 2 — Supporting File: advs73877‐sup‐0002‐Data.zip. [file ADVS-13-e00006-s002.zip › XOF-1.cif]

data_1
_audit_creation_date               2024-07-15
_audit_creation_method
;
Olex2 1.5
(compiled 2024.02.16 svn.r378c4104 for OlexSys, GUI svn.r6928)
;
_shelx_SHELXL_version_number       '2018/3'
_audit_contact_author_address      ?
_audit_contact_author_email        ?
_audit_contact_author_name         ''
_audit_contact_author_phone        ?
_publ_contact_author_id_orcid      ?
_publ_section_references
;
Dolomanov, O.V., Bourhis, L.J., Gildea, R.J, Howard, J.A.K. & Puschmann, H.
 (2009), J. Appl. Cryst. 42, 339-341.

Sheldrick, G.M. (2015). Acta Cryst. C71, 3-8.
;
_chemical_name_common              ?
_chemical_name_systematic          ?
_chemical_formula_moiety           'C6 H2 I3 N O2'
_chemical_formula_sum              'C6 H2 I3 N O2'
_chemical_formula_weight           500.79
_chemical_melting_point            ?
_chemical_oxdiff_formula           'C N O I '
loop_
  _atom_type_symbol
  _atom_type_description
  _atom_type_scat_dispersion_real
  _atom_type_scat_dispersion_imag
  _atom_type_scat_source
 'C' 'C' 0.0181 0.0091 'International Tables Vol C Tables 4.2.6.8 and 6.1.1.4'
 'H' 'H' 0.0000 0.0000 'International Tables Vol C Tables 4.2.6.8 and 6.1.1.4'
 'I' 'I' -0.3257 6.8362 'International Tables Vol C Tables 4.2.6.8 and 6.1.1.4'
 'N' 'N' 0.0311 0.0180 'International Tables Vol C Tables 4.2.6.8 and 6.1.1.4'
 'O' 'O' 0.0492 0.0322 'International Tables Vol C Tables 4.2.6.8 and 6.1.1.4'

_shelx_space_group_comment
;
The symmetry employed for this shelxl refinement is uniquely defined
by the following loop, which should always be used as a source of
symmetry information in preference to the above space-group names.
They are only intended as comments.
;
_space_group_crystal_system        'monoclinic'
_space_group_IT_number             14
_space_group_name_H-M_alt          'P 1 21/n 1'
_space_group_name_Hall             '-P 2yn'
loop_
  _space_group_symop_operation_xyz
 'x, y, z'
 '-x+1/2, y+1/2, -z+1/2'
 '-x, -y, -z'
 'x-1/2, -y-1/2, z-1/2'

_cell_length_a                     7.8721(6)
_cell_length_b                     14.2084(9)
_cell_length_c                     9.4218(6)
_cell_angle_alpha                  90
_cell_angle_beta                   103.631(6)
_cell_angle_gamma                  90
_cell_volume                       1024.15(12)
_cell_formula_units_Z              4
_cell_measurement_reflns_used      2494
_cell_measurement_temperature      293(2)
_cell_measurement_theta_max        75.6170
_cell_measurement_theta_min        5.7000
_shelx_estimated_absorpt_T_max     0.099
_shelx_estimated_absorpt_T_min     0.019
_exptl_absorpt_coefficient_mu      71.639
_exptl_absorpt_correction_T_max    1.000
_exptl_absorpt_correction_T_min    0.374
_exptl_absorpt_correction_type     gaussian
_exptl_absorpt_process_details
;
CrysAlisPro 1.171.41.113a (Rigaku Oxford Diffraction, 2021)
Numerical absorption correction based on gaussian integration over
a multifaceted crystal model
Empirical absorption correction using spherical harmonics,
implemented in SCALE3 ABSPACK scaling algorithm.
;
_exptl_absorpt_special_details     ?
_exptl_crystal_colour              colourless
_exptl_crystal_colour_primary      colourless
_exptl_crystal_density_diffrn      3.248
_exptl_crystal_density_meas        ?
_exptl_crystal_density_method      ?
_exptl_crystal_description         block
_exptl_crystal_F_000               880
loop_
  _exptl_crystal_face_index_h
  _exptl_crystal_face_index_k
  _exptl_crystal_face_index_l
  _exptl_crystal_face_perp_dist
 5 -1 0 0.0642
 4 2 3 0.0327
 -3 -3 -4 0.0226
 4 5 1 0.0274
 0 -4 6 0.0544
 3 7 1 0.0264
 -1 -8 3 0.0481
 -1 -9 0 0.0418
 -3 6 2 0.1054
 1 5 4 0.0446
 -1 1 6 0.0639
 5 3 1 0.0468
 -3 -3 -4 0.0235
 0 -9 2 0.0499
 3 0 4 0.0340
 1 9 0 0.0367
 1 8 2 0.0387
 0 -9 -1 0.0581
 2 -8 -1 0.0800
 3 -7 -3 0.0997

_exptl_crystal_size_max            0.26
_exptl_crystal_size_mid            0.11
_exptl_crystal_size_min            0.06
loop_
  _exptl_oxdiff_crystal_face_indexfrac_h
  _exptl_oxdiff_crystal_face_indexfrac_k
  _exptl_oxdiff_crystal_face_indexfrac_l
  _exptl_oxdiff_crystal_face_x
  _exptl_oxdiff_crystal_face_y
  _exptl_oxdiff_crystal_face_z
 4.8640 -0.7756 0.3946 0.3071 -0.5582 0.7708
 3.8626 2.1656 2.5437 0.1553 -0.1422 0.9776
 -3.0923 -2.6242 -3.5463 -0.0095 -0.0023 -1.0000
 3.7841 5.0308 1.2579 0.4470 0.0867 0.8903
 -0.4439 -3.8393 5.5044 -0.8461 -0.1562 0.5096
 3.1744 6.5659 1.0368 0.5067 0.2793 0.8157
 -1.3846 -7.8748 3.0267 -0.8760 -0.4774 -0.0691
 -1.4809 -8.7779 -0.1364 -0.5900 -0.6260 -0.5100
 -3.3866 6.4979 2.4771 -0.1835 0.9830 -0.0091
 1.1149 5.3188 4.3602 -0.0897 0.4635 0.8816
 -0.5972 1.0489 6.0306 -0.6455 0.3041 0.7006
 4.5818 2.7023 0.6806 0.4455 -0.2151 0.8691
 -3.0504 -2.5002 -3.6270 0.0095 0.0023 -1.0000
 0.0627 -8.7048 1.9447 -0.6874 -0.7262 -0.0091
 3.0049 0.2309 3.9599 -0.1748 -0.1896 0.9662
 1.4509 8.8071 0.0530 0.5982 0.6296 0.4958
 1.4681 7.6682 2.4024 0.2814 0.5858 0.7600
 -0.2281 -8.9892 -1.2245 -0.3822 -0.8004 -0.4618
 2.4468 -8.0774 -1.1009 -0.1292 -0.9916 -0.0091
 3.3305 -6.5447 -2.5425 0.1835 -0.9830 -0.0091

_exptl_transmission_factor_max     ?
_exptl_transmission_factor_min     ?
_diffrn_reflns_av_R_equivalents    0.0849
_diffrn_reflns_av_unetI/netI       0.0771
_diffrn_reflns_Laue_measured_fraction_full  0.994
_diffrn_reflns_Laue_measured_fraction_max  0.941
_diffrn_reflns_limit_h_max         9
_diffrn_reflns_limit_h_min         -9
_diffrn_reflns_limit_k_max         17
_diffrn_reflns_limit_k_min         -18
_diffrn_reflns_limit_l_max         11
_diffrn_reflns_limit_l_min         -10
_diffrn_reflns_number              6021
_diffrn_reflns_point_group_measured_fraction_full  0.994
_diffrn_reflns_point_group_measured_fraction_max  0.941
_diffrn_reflns_theta_full          67.684
_diffrn_reflns_theta_max           78.805
_diffrn_reflns_theta_min           5.749
_diffrn_ambient_temperature        293(2)
_diffrn_detector                   'Hybrid Pixel Array Detector'
_diffrn_detector_area_resol_mean   10.0000
_diffrn_detector_type              HyPix
_diffrn_measured_fraction_theta_full  0.994
_diffrn_measured_fraction_theta_max  0.941
_diffrn_measurement_details
;
List of Runs (angles in degrees, time in seconds):

  # Type    Start    End  Width  t~exp~   \w     \q     \k     \f   Frames
--------------------------------------------------------------------------
  1  \w    -68.00 -40.00   0.50    0.52    -- -105.00  61.00 -90.00   56
  2  \w    -66.00 -33.00   0.50    0.52    -- -105.00  61.00  60.00   66
  3  \w    -66.00 -33.00   0.50    0.52    -- -105.00  61.00  90.00   66
  4  \w    -68.00 -32.00   0.50    0.52    -- -105.00  61.00 150.00   72
  5  \w    -67.00 -34.00   0.50    0.52    -- -105.00  61.00 120.00   66
  6  \w    -24.00  27.00   0.50    0.13    --  -47.60  19.00 -60.00  102
  7  \w    -53.00 -11.00   0.50    0.13    --  -47.60 103.00 -70.00   84
  8  \w   -107.00 -43.00   0.50    0.52    -- -105.00 125.00 -30.00  128
  9  \w   -107.00 -70.00   0.50    0.52    -- -105.00 103.00 -70.00   74
 10  \w     -6.00  46.00   0.50    0.13    --   47.60-103.00-172.00  104
 11  \w     50.00  83.00   0.50    0.13    --   47.60-103.00-172.00   66
 12  \w     65.00 104.00   0.50    0.52    --  113.25-103.00-172.00   78
 13  \w     48.00  97.00   0.50    0.52    --  113.25 -77.00-180.00   98
 14  \w      0.00  25.00   0.50    0.13    --   47.60 -19.00 -90.00   50
 15  \w     41.00  68.00   0.50    0.52    --  113.25 -61.00 -30.00   54
 16  \w    -20.00  13.00   0.50    0.13    --   47.60 -19.00  90.00   66
 17  \w    -26.00  41.00   0.50    0.13    --   47.60 -38.00  60.00  134
 18  \w    114.00 171.00   0.50    0.52    --  113.25  15.00  90.00  114
 19  \w     97.00 170.00   0.50    0.52    --  113.25 103.00 -70.00  146
 20  \w    101.00 129.00   0.50    0.52    --  113.25  61.00-120.00   56
 21  \w   -117.00 -88.00   0.50    0.52    -- -105.00 -61.00-150.00   58
 22  \w   -173.00-134.00   0.50    0.52    -- -105.00 -61.00-150.00   78
 23  \w   -174.00-123.00   0.50    0.52    -- -105.00-103.00-172.00  102
;
_diffrn_measurement_device         'four-circle diffractometer'
_diffrn_measurement_device_type   
 'XtaLAB Synergy, Single source at home/near, HyPix'
_diffrn_measurement_method         '\w scans'
_diffrn_orient_matrix_type        
 'CrysAlisPro convention (1999,Acta A55,543-557)'
_diffrn_orient_matrix_UB_11        0.0807660000
_diffrn_orient_matrix_UB_12        0.0552730000
_diffrn_orient_matrix_UB_13        -0.1086549000
_diffrn_orient_matrix_UB_21        -0.1027064000
_diffrn_orient_matrix_UB_22        0.0882535000
_diffrn_orient_matrix_UB_23        0.0249035000
_diffrn_orient_matrix_UB_31        0.1530728000
_diffrn_orient_matrix_UB_32        0.0303163000
_diffrn_orient_matrix_UB_33        0.1260624000
_diffrn_radiation_monochromator    mirror
_diffrn_radiation_probe            x-ray
_diffrn_radiation_type             'Cu K\a'
_diffrn_radiation_wavelength       1.54184
_diffrn_source                     'micro-focus sealed X-ray tube'
_diffrn_source_type                'PhotonJet (Cu) X-ray Source'
_reflns_Friedel_coverage           0.000
_reflns_Friedel_fraction_full      .
_reflns_Friedel_fraction_max       .
_reflns_number_gt                  1702
_reflns_number_total               2069
_reflns_special_details
;
 Reflections were merged by SHELXL according to the crystal
 class for the calculation of statistics and refinement.
 
 _reflns_Friedel_fraction is defined as the number of unique
 Friedel pairs measured divided by the number that would be
 possible theoretically, ignoring centric projections and
 systematic absences.
;
_reflns_threshold_expression       'I > 2\s(I)'
_computing_cell_refinement         'CrysAlisPro 1.171.41.113a (Rigaku OD, 2021)'
_computing_data_collection         'CrysAlisPro 1.171.41.113a (Rigaku OD, 2021)'
_computing_data_reduction          'CrysAlisPro 1.171.41.113a (Rigaku OD, 2021)'
_computing_molecular_graphics      'Olex2 1.5 (Dolomanov et al., 2009)'
_computing_publication_material    'Olex2 1.5 (Dolomanov et al., 2009)'
_computing_structure_refinement    'SHELXL 2018/3 (Sheldrick, 2015)'
_computing_structure_solution      'SHELXT 2018/2 (Sheldrick, 2018)'
_refine_diff_density_max           1.867
_refine_diff_density_min           -1.624
_refine_diff_density_rms           0.357
_refine_ls_extinction_coef         .
_refine_ls_extinction_method       none
_refine_ls_goodness_of_fit_ref     1.069
_refine_ls_hydrogen_treatment      constr
_refine_ls_matrix_type             full
_refine_ls_number_parameters       109
_refine_ls_number_reflns           2069
_refine_ls_number_restraints       18
_refine_ls_R_factor_all            0.0723
_refine_ls_R_factor_gt             0.0631
_refine_ls_restrained_S_all        1.086
_refine_ls_shift/su_max            0.000
_refine_ls_shift/su_mean           0.000
_refine_ls_structure_factor_coef   Fsqd
_refine_ls_weighting_details      
 'w=1/[\s^2^(Fo^2^)+(0.0952P)^2^+5.3714P] where P=(Fo^2^+2Fc^2^)/3'
_refine_ls_weighting_scheme        calc
_refine_ls_wR_factor_gt            0.1684
_refine_ls_wR_factor_ref           0.1769
_refine_special_details            ?
_olex2_refinement_description
;
1. Fixed Uiso
 At 1.2 times of:
  All C(H) groups
2. Uiso/Uaniso restraints and constraints
Uanis(O1) \\sim Ueq: with sigma of 0.005 and sigma for terminal atoms of 0.005
Uanis(O2) \\sim Ueq: with sigma of 0.005 and sigma for terminal atoms of 0.005
Uanis(N1) \\sim Ueq: with sigma of 0.005 and sigma for terminal atoms of 0.01
3.a Aromatic/amide H refined with riding coordinates:
 C5(H5), C4(H4)
;
_atom_sites_solution_hydrogens     geom
_atom_sites_solution_primary       ?
_atom_sites_solution_secondary     ?
loop_
  _atom_site_label
  _atom_site_type_symbol
  _atom_site_fract_x
  _atom_site_fract_y
  _atom_site_fract_z
  _atom_site_U_iso_or_equiv
  _atom_site_adp_type
  _atom_site_occupancy
  _atom_site_site_symmetry_order
  _atom_site_calc_flag
  _atom_site_refinement_flags_posn
  _atom_site_refinement_flags_adp
  _atom_site_refinement_flags_occupancy
  _atom_site_disorder_assembly
  _atom_site_disorder_group
 I1 I 0.80458(10) 0.41361(5) 0.03259(6) 0.0363(3) Uani 1 1 d . . . . .
 I2 I 0.72849(13) 0.63063(7) 0.46554(9) 0.0525(3) Uani 1 1 d . . . . .
 I3 I 0.77557(15) 0.20292(7) 0.45669(10) 0.0573(3) Uani 1 1 d . . . . .
 O1 O 0.8417(12) 0.4178(6) 0.2682(9) 0.0417(19) Uani 1 1 d . U . . .
 N1 N 0.7912(13) 0.4127(7) 0.7861(10) 0.034(2) Uani 1 1 d . U . . .
 C6 C 0.7712(16) 0.3312(8) 0.5649(11) 0.034(2) Uani 1 1 d . . . . .
 C1 C 0.7094(16) 0.4175(9) 0.3191(11) 0.038(3) Uani 1 1 d . . . . .
 C3 C 0.7494(16) 0.4982(9) 0.5619(10) 0.035(2) Uani 1 1 d . . . . .
 C2 C 0.7509(15) 0.4173(8) 0.4867(11) 0.032(2) Uani 1 1 d . . . . .
 C5 C 0.7908(17) 0.3314(9) 0.7135(11) 0.038(3) Uani 1 1 d . . . . .
 H5 H 0.803844 0.274772 0.764350 0.046 Uiso 1 1 calc R U . . .
 O2 O 0.5614(19) 0.4135(10) 0.2533(15) 0.077(4) Uani 1 1 d . U . . .
 C4 C 0.7706(16) 0.4946(10) 0.7153(11) 0.039(3) Uani 1 1 d . . . . .
 H4 H 0.770032 0.550148 0.767362 0.046 Uiso 1 1 calc R U . . .

loop_
  _atom_site_aniso_label
  _atom_site_aniso_U_11
  _atom_site_aniso_U_22
  _atom_site_aniso_U_33
  _atom_site_aniso_U_23
  _atom_site_aniso_U_13
  _atom_site_aniso_U_12
 I1 0.0547(5) 0.0452(5) 0.0120(4) 0.0002(2) 0.0140(3) -0.0053(3)
 I2 0.0696(6) 0.0531(6) 0.0379(5) 0.0177(3) 0.0188(4) 0.0052(4)
 I3 0.0830(7) 0.0485(5) 0.0441(5) -0.0118(4) 0.0224(5) -0.0030(4)
 O1 0.055(4) 0.056(4) 0.017(3) 0.002(3) 0.015(3) -0.005(3)
 N1 0.042(4) 0.042(4) 0.018(3) 0.002(3) 0.010(3) 0.001(3)
 C6 0.052(6) 0.039(6) 0.012(4) 0.004(4) 0.010(4) 0.002(5)
 C1 0.043(7) 0.059(8) 0.009(4) -0.003(4) 0.001(4) 0.003(5)
 C3 0.046(6) 0.050(7) 0.010(4) 0.001(4) 0.006(4) -0.006(5)
 C2 0.039(5) 0.049(7) 0.009(4) 0.001(4) 0.008(4) 0.000(4)
 C5 0.055(7) 0.052(7) 0.008(4) 0.000(4) 0.008(4) -0.001(5)
 O2 0.078(5) 0.096(6) 0.061(5) -0.003(4) 0.026(4) 0.004(4)
 C4 0.051(7) 0.050(7) 0.015(5) 0.003(5) 0.010(5) -0.003(5)

_geom_special_details
;
 All esds (except the esd in the dihedral angle between two l.s. planes)
 are estimated using the full covariance matrix.  The cell esds are taken
 into account individually in the estimation of esds in distances, angles
 and torsion angles; correlations between esds in cell parameters are only
 used when they are defined by crystal symmetry.  An approximate (isotropic)
 treatment of cell esds is used for estimating esds involving l.s. planes.
;
loop_
  _geom_bond_atom_site_label_1
  _geom_bond_atom_site_label_2
  _geom_bond_distance
  _geom_bond_site_symmetry_2
  _geom_bond_publ_flag
 I1 O1 2.171(8) . ?
 I1 N1 2.300(9) 1_554 ?
 I2 C3 2.078(12) . ?
 I3 C6 2.093(12) . ?
 O1 C1 1.246(16) . ?
 N1 C5 1.342(16) . ?
 N1 C4 1.331(15) . ?
 C6 C2 1.417(16) . ?
 C6 C5 1.372(14) . ?
 C1 C2 1.535(13) . ?
 C1 O2 1.185(18) . ?
 C3 C2 1.353(17) . ?
 C3 C4 1.417(13) . ?
 C5 H5 0.9300 . ?
 C4 H4 0.9300 . ?

loop_
  _geom_angle_atom_site_label_1
  _geom_angle_atom_site_label_2
  _geom_angle_atom_site_label_3
  _geom_angle
  _geom_angle_site_symmetry_1
  _geom_angle_site_symmetry_3
  _geom_angle_publ_flag
 O1 I1 N1 174.9(3) . 1_554 ?
 C1 O1 I1 118.1(7) . . ?
 C5 N1 I1 120.9(7) . 1_556 ?
 C4 N1 I1 118.2(7) . 1_556 ?
 C4 N1 C5 120.7(10) . . ?
 C2 C6 I3 120.7(7) . . ?
 C5 C6 I3 119.2(9) . . ?
 C5 C6 C2 120.1(11) . . ?
 O1 C1 C2 113.7(10) . . ?
 O2 C1 O1 127.4(11) . . ?
 O2 C1 C2 118.9(12) . . ?
 C2 C3 I2 123.4(7) . . ?
 C2 C3 C4 119.3(11) . . ?
 C4 C3 I2 117.2(9) . . ?
 C6 C2 C1 120.5(10) . . ?
 C3 C2 C6 118.3(10) . . ?
 C3 C2 C1 120.7(10) . . ?
 N1 C5 C6 120.5(11) . . ?
 N1 C5 H5 119.7 . . ?
 C6 C5 H5 119.7 . . ?
 N1 C4 C3 121.0(11) . . ?
 N1 C4 H4 119.5 . . ?
 C3 C4 H4 119.5 . . ?

loop_
  _geom_torsion_atom_site_label_1
  _geom_torsion_atom_site_label_2
  _geom_torsion_atom_site_label_3
  _geom_torsion_atom_site_label_4
  _geom_torsion
  _geom_torsion_site_symmetry_1
  _geom_torsion_site_symmetry_2
  _geom_torsion_site_symmetry_3
  _geom_torsion_site_symmetry_4
  _geom_torsion_publ_flag
 I1 O1 C1 C2 178.1(7) . . . . ?
 I1 O1 C1 O2 1(2) . . . . ?
 I1 N1 C5 C6 175.7(9) 1_556 . . . ?
 I1 N1 C4 C3 -175.7(9) 1_556 . . . ?
 I2 C3 C2 C6 178.1(9) . . . . ?
 I2 C3 C2 C1 -9.2(17) . . . . ?
 I2 C3 C4 N1 -177.6(9) . . . . ?
 I3 C6 C2 C1 7.5(16) . . . . ?
 I3 C6 C2 C3 -179.8(9) . . . . ?
 I3 C6 C5 N1 179.0(9) . . . . ?
 O1 C1 C2 C6 -89.9(15) . . . . ?
 O1 C1 C2 C3 97.6(14) . . . . ?
 C2 C6 C5 N1 -0.1(19) . . . . ?
 C2 C3 C4 N1 -0.2(18) . . . . ?
 C5 N1 C4 C3 -0.7(19) . . . . ?
 C5 C6 C2 C1 -173.4(11) . . . . ?
 C5 C6 C2 C3 -0.8(19) . . . . ?
 O2 C1 C2 C6 87.2(17) . . . . ?
 O2 C1 C2 C3 -85.3(17) . . . . ?
 C4 N1 C5 C6 0.8(19) . . . . ?
 C4 C3 C2 C6 0.9(18) . . . . ?
 C4 C3 C2 C1 173.6(11) . . . . ?

_shelx_res_file
;
TITL 1_a.res in P2(1)/n
    1.res
    created by SHELXL-2018/3 at 15:04:52 on 15-Jul-2024
REM Old TITL 1 in P2(1)/n
REM SHELXT solution in P2(1)/n: R1 0.204, Rweak 0.016, Alpha 0.020
REM <I/s> 0.660 for 91 systematic absences, Orientation as input
REM Formula found by SHELXT: C6 N2 O I3
CELL 1.54184 7.8721 14.2084 9.4218 90 103.631 90
ZERR 4 0.0006 0.0009 0.0006 0 0.006 0
LATT 1
SYMM 0.5-X,0.5+Y,0.5-Z
SFAC C H I N O
UNIT 24 8 12 4 8
ISOR 0.005 0.005 O1
ISOR 0.005 0.005 O2
ISOR 0.005 0.01 N1

L.S. 4 0 0
PLAN  4
SIZE 0.06 0.11 0.26
CONF
list 4
MORE -1
BOND $H
fmap 2 53
acta
OMIT -4 15 5
OMIT 4 3 7
OMIT 6 2 6
OMIT 6 3 6
OMIT 6 4 6
OMIT 7 1 6
OMIT 7 2 5
OMIT 7 4 5
OMIT 7 5 0
REM <olex2.extras>
REM <HklSrc "%.\\1.hkl">
REM </olex2.extras>

WGHT    0.095200    5.371400
FVAR       0.16084
I1    3    0.804584    0.413606    0.032586    11.00000    0.05472    0.04521 =
         0.01196    0.00020    0.01397   -0.00534
I2    3    0.728488    0.630634    0.465543    11.00000    0.06959    0.05313 =
         0.03789    0.01771    0.01883    0.00516
I3    3    0.775566    0.202916    0.456692    11.00000    0.08302    0.04847 =
         0.04409   -0.01177    0.02239   -0.00303
O1    5    0.841738    0.417837    0.268221    11.00000    0.05495    0.05607 =
         0.01711    0.00244    0.01481   -0.00455
N1    4    0.791232    0.412733    0.786097    11.00000    0.04242    0.04189 =
         0.01837    0.00201    0.00954    0.00052
C6    1    0.771190    0.331229    0.564922    11.00000    0.05191    0.03858 =
         0.01174    0.00387    0.01037    0.00170
C1    1    0.709355    0.417478    0.319125    11.00000    0.04348    0.05880 =
         0.00945   -0.00314    0.00089    0.00312
C3    1    0.749424    0.498239    0.561901    11.00000    0.04552    0.04973 =
         0.00963    0.00095    0.00639   -0.00605
C2    1    0.750888    0.417255    0.486658    11.00000    0.03915    0.04864 =
         0.00877    0.00063    0.00803    0.00006
C5    1    0.790776    0.331433    0.713512    11.00000    0.05544    0.05239 =
         0.00788    0.00040    0.00809   -0.00068
AFIX  43
H5    2    0.803844    0.274772    0.764350    11.00000   -1.20000
AFIX   0
O2    5    0.561430    0.413522    0.253255    11.00000    0.07836    0.09645 =
         0.06118   -0.00321    0.02629    0.00365
C4    1    0.770579    0.494574    0.715323    11.00000    0.05137    0.05048 =
         0.01513    0.00288    0.00984   -0.00320
AFIX  43
H4    2    0.770032    0.550148    0.767362    11.00000   -1.20000
AFIX   0
HKLF 4


REM  1_a.res in P2(1)/n
REM wR2 = 0.1769, GooF = S = 1.069, Restrained GooF = 1.086 for all data
REM R1 = 0.0631 for 1702 Fo > 4sig(Fo) and 0.0723 for all 2069 data
REM 109 parameters refined using 18 restraints

END

WGHT      0.0952      5.3713

REM Highest difference peak  1.867,  deepest hole -1.624,  1-sigma level  0.357
Q1    1   0.7184  0.0827  0.5228  11.00000  0.05    1.79
Q2    1   0.6898  0.4176  0.0001  11.00000  0.05    1.62
Q3    1   0.9166  0.4176  0.0761  11.00000  0.05    1.56
Q4    1   0.7601  0.5853  0.4060  11.00000  0.05    1.50
;
_shelx_res_checksum                86189
_shelx_hkl_file
;
   0   0  -1   -0.11    0.80
   0   0   1    0.69    1.55
   0   0  -2 5002.83  409.91
   0   0   2 4933.04  411.79
   0   0   3    3.62    2.59
   0   0   4 3724.51  310.46
   0   0   5    6.81    3.23
   0   0   6   31.08    6.91
   0   0   7    4.75    1.80
   0   0   7    5.42    4.25
   0   0   8   65.90   12.07
   0   0   8   68.03    7.42
   0   0   9    2.42    1.83
   0   0  10  238.67   21.10
   0  -1   0    0.46    0.79
   0  -1   1   14.88    3.29
   0   1   2    3.29    2.47
   0  -1   2    4.28    2.79
   0   1   2    6.50    2.62
   0  -1  -3  167.32   15.43
   0  -1   3  171.71   17.91
   0   1   3  156.71   16.77
   0   1   3  165.56   17.36
   0  -1   4   88.59   11.72
   0  -1   5   10.17    4.10
   0  -1   6   50.61    9.20
   0  -1   7    9.64    4.68
   0   1   7   17.07    2.90
   0  -1   7   15.38    2.94
   0  -1   8   64.83    7.33
   0   1   8   62.75   11.77
   0  -1   8   69.31   12.05
   0  -1   9    8.49    2.23
   0  -1  10   47.40    5.43
   0  -1  11   18.85    2.54
   0  -2   0    2.63    2.07
   0   2   1    5.74    2.21
   0  -2   1   11.06    4.67
   0  -2   1   10.74    2.98
   0   2   2  245.13   21.25
   0   2   2  207.45   21.52
   0  -2   2  218.97   22.42
   0   2   3  310.78   29.50
   0   2   3  260.82   28.39
   0   2   3  345.27   29.38
   0  -2   3  335.44   30.31
   0  -2  -4   10.05    2.49
   0   2   4   18.79    4.65
   0   2   4   10.73    3.78
   0   2   4   19.72    4.69
   0  -2   4    9.43    4.07
   0  -2   5   76.91   11.73
   0   2   5   74.83   11.15
   0  -2   6    7.47    3.90
   0   2   6    1.19    2.37
   0  -2   6    6.23    2.46
   0  -2   7   23.03    6.93
   0   2   7   22.59    3.59
   0  -2   7   22.03    3.52
   0   2   7   30.72    7.78
   0   2   8   14.36    2.81
   0  -2   8    8.94    4.33
   0  -2   8   17.99    3.08
   0   2   8   13.11    5.51
   0   2   9   12.30    1.97
   0  -2   9    8.54    2.31
   0   2   9   10.83    2.54
   0  -2  10    1.45    1.23
   0   2  10    2.40    1.37
   0  -2  11    5.45    1.50
   0  -2  11    7.34    1.47
   0   2  11    7.07    1.56
   0  -3   0   -0.52    2.79
   0  -3   1    5.31    4.71
   0  -3   1    0.71    1.68
   0   3   1    2.23    1.55
   0   3   2  687.85   61.59
   0  -3   2  777.21   63.54
   0   3   2  708.40   62.06
   0   3   3    0.68    2.70
   0   3   3    4.45    2.65
   0  -3   3    2.71    3.35
   0   3   3    3.96    2.70
   0   3   4 2328.31  196.27
   0   3   4 2233.05  196.49
   0  -3   4 2440.76  197.95
   0   3   4 2357.80  196.66
   0   3   5   10.48    4.10
   0  -3   5    9.40    4.11
   0   3   5   11.49    4.08
   0   3   6 1175.61  118.45
   0  -3   6 1473.62  114.05
   0  -3   6 1193.02  119.15
   0  -3   7   12.24    5.36
   0   3   7   14.29    2.75
   0   3   7   21.66    6.32
   0  -3   7   13.35    2.75
   0  -3   8  758.52   63.46
   0   3   8  738.87   63.39
   0   3   9    6.53    2.03
   0   3   9   10.34    1.83
   0  -3   9    4.57    1.90
   0   3  10  187.92   17.28
   0  -3  10  200.89   17.40
   0  -3  11    1.71    1.15
   0  -3  11    2.99    1.19
   0  -4   0 1838.98  155.25
   0  -4  -1  427.32   36.39
   0   4   1  373.85   34.00
   0  -4   1  415.94   34.65
   0   4   2  765.99   63.19
   0   4   2  685.87   62.23
   0  -4   2  755.02   67.80
   0  -4   2  727.09   63.56
   0   4   3  705.03   64.36
   0  -4   3  777.11   66.34
   0   4   3  734.84   64.77
   0   4   4  551.50   50.47
   0   4   4  557.95   50.69
   0   4   4  551.72   49.99
   0  -4   4  538.62   51.77
   0  -4   5 1281.68  115.23
   0   4   5 1276.27  113.01
   0   4   5 1340.44  114.48
   0   4   5 1363.43  114.56
   0   4   6   89.88   13.84
   0  -4   6  108.31   10.18
   0   4   7  653.05   55.59
   0  -4   7  549.10   61.55
   0  -4   7  723.98   55.96
   0   4   7  527.20   60.82
   0   4   8    3.39    1.41
   0   4   8    1.29    1.56
   0  -4   8    4.09    1.83
   0   4   9  350.92   28.90
   0  -4   9  319.36   29.32
   0   4   9  334.95   29.33
   0   4  10   16.64    2.68
   0  -4  10   21.98    2.94
   0  -4  11   45.43    4.34
   0  -5   0    2.98    4.06
   0  -5   1  194.75   20.23
   0  -5  -1  217.83   17.52
   0   5   2   77.99   10.05
   0  -5   2  110.70   15.89
   0   5   2   67.39    8.41
   0  -5   2   84.66    9.73
   0  -5  -2   80.77   10.43
   0   5   3   45.91    7.99
   0   5   3   50.46    7.51
   0  -5   3   51.22    8.56
   0   5   4   30.02    6.62
   0   5   4   31.05    6.20
   0   5   4   26.86    6.10
   0  -5   4   36.91    7.67
   0   5   5    5.65    3.29
   0   5   5    7.12    3.76
   0  -5   5   11.21    4.64
   0   5   5   10.41    4.17
   0  -5   6   47.07   10.30
   0   5   6   56.41   10.41
   0   5   6   56.65    6.48
   0  -5   6   46.04    6.44
   0   5   7   11.41    2.74
   0   5   7   19.71    3.04
   0  -5   7   13.58    3.40
   0  -5   7   14.37    5.59
   0  -5   7   15.35    3.25
   0   5   8    1.25    1.32
   0  -5   8    1.36    1.65
   0   5   8    1.35    1.28
   0   5  -8    3.17    2.50
   0   5   9   28.33    3.56
   0   5   9   27.10    3.79
   0  -5   9   25.45    3.81
   0  -5  10    1.01    1.53
   0  -5  10    0.89    1.40
   0  -5  11   -0.10    0.77
   0  -6   0  411.75   41.46
   0  -6   1    3.13    5.80
   0  -6  -1    5.60    4.30
   0   6   2   53.92    8.10
   0  -6  -2   57.68    9.45
   0   6   2   39.46    5.15
   0  -6   2   66.11   12.59
   0   6   3    8.99    3.99
   0  -6   3    4.79    3.01
   0   6   3    6.77    2.51
   0   6   4  100.15   13.15
   0   6   4  117.80   14.41
   0   6   4  112.71   14.92
   0  -6   4  106.88   14.92
   0   6   5   14.23    4.50
   0  -6   5    7.05    3.73
   0   6   5    8.05    1.98
   0   6   5    3.92    2.62
   0  -6   5    6.24    2.43
   0   6   5    9.04    3.87
   0  -6   6    5.18    2.51
   0   6   6    2.75    2.74
   0  -6   6    7.71    4.05
   0   6   6    5.55    1.80
   0   6   7    0.30    1.26
   0   6   7   -0.30    1.33
   0  -6   7   -0.38    2.20
   0   6   7   -1.30    2.86
   0  -6   7    1.78    1.65
   0  -6   8    0.33    1.34
   0   6  -8    2.17    2.28
   0   6   8    0.76    0.98
   0   6   8    2.20    1.49
   0   6   8    2.88    1.51
   0  -6   9    3.27    1.39
   0   6   9    1.64    1.08
   0   6  -9    1.72    1.81
   0  -6  10   23.31    3.19
   0  -7   0   -1.71    5.06
   0  -7  -1 3392.18  258.02
   0  -7   1 2856.49  258.40
   0   7   1 2908.02  252.74
   0  -7  -2  113.46   17.68
   0   7   2  135.57   15.81
   0  -7  -3 1627.91  130.82
   0   7   3 1369.33  127.01
   0   7   4  535.61   54.70
   0   7   4  594.92   49.27
   0   7   4  569.92   53.93
   0   7   5  171.95   23.98
   0   7   5  217.94   26.69
   0   7   6  311.00   38.84
   0   7   6  395.31   33.84
   0  -7   6  408.76   34.37
   0   7   7   13.35    2.71
   0  -7   7    7.64    2.87
   0   7   8  300.35   27.54
   0   7   8  306.74   28.05
   0   7   9   68.46    7.18
   0   7  -9   85.74    8.88
   0  -7   9   78.29    7.85
   0  -7  10   46.90    4.91
   0  -8   0   32.38   10.56
   0  -8   1    9.00    7.07
   0   8   1   10.83    3.95
   0  -8  -1   10.70    7.66
   0   8   2    1.19    2.89
   0  -8  -2    4.31    6.01
   0   8   3    2.86    1.30
   0   8   3    1.34    2.66
   0   8   4   13.32    5.70
   0  -8   4   10.71    2.65
   0   8   4    7.53    1.90
   0  -8   5   71.55    7.57
   0   8   5   43.11   10.17
   0   8   6    3.03    3.35
   0  -8   6    3.66    2.42
   0   8   7   98.33    9.53
   0   8   7   93.90    9.70
   0   8   8    0.38    0.96
   0   8   8    1.82    1.45
   0   8  -8    0.53    2.27
   0  -8   9  106.56   10.75
   0   8   9  107.32   10.38
   0  -8  10    0.22    0.88
   0  -9   0   -5.38    5.33
   0  -9   1    8.01    9.17
   0   9   1    8.94    4.06
   0  -9  -1   11.02    8.64
   0   9   2   49.04    5.62
   0   9   2   54.41   10.14
   0  -9  -2   75.69   17.27
   0   9   3    6.15    4.31
   0   9   3    4.73    1.73
   0   9   4   24.33    3.62
   0   9   4   27.90    8.03
   0  -9   5    1.73    2.16
   0   9   5    1.65    3.26
   0   9   5    1.26    1.50
   0  -9   6   63.51    7.20
   0   9   6   64.03    6.92
   0   9   6   44.63   10.18
   0   9  -7    1.12    2.34
   0   9   7    0.26    1.24
   0   9   7    0.30    1.45
   0   9  -8    1.48    2.34
   0   9   8    1.90    1.43
   0   9   8    1.76    1.13
   0  -9   8   -1.07    2.02
   0   9   9   -0.15    0.90
   0  -9   9   -0.17    1.29
   0 -10   0  650.96   64.17
   0  10   0  508.77   43.60
   0 -10  -1   31.27   13.48
   0  10   1   50.57    5.49
   0  10   1   57.56   10.70
   0  10   2  212.31   19.13
   0  10   2  221.52   19.16
   0  10   2  198.40   19.17
   0  10   2  241.52   26.68
   0  10   3  294.57   23.93
   0  10   3  248.69   23.49
   0  10   3  239.02   30.20
   0  10   4   89.00    8.92
   0  10   4   75.67    8.42
   0  10   4   85.95   14.83
   0  10   5  371.90   32.53
   0  10   5  376.81   40.29
   0  10   6    2.21    1.69
   0 -10   6    1.84    1.87
   0  10   6    1.86    1.68
   0  10   7  277.04   25.50
   0  10  -7  344.04   27.82
   0  10   8   29.42    3.43
   0  10   8   27.33    3.68
   0  10  -9  133.42   12.76
   0  11   0   -1.33    1.68
   0  11   0    1.63    3.21
   0  11   0    0.24    1.13
   0  11   1  497.82   42.38
   0  11   1  476.54   41.87
   0  11   1  487.39   49.69
   0  11   2   20.39    3.44
   0  11   2   17.97    6.63
   0  11   2   22.98    3.43
   0  11   3  445.59   36.34
   0  11   3  371.74   43.73
   0  11   3  401.59   36.09
   0  11   4   70.32    7.69
   0  11   4   69.49   13.55
   0  11   4   68.40    7.61
   0  11  -5  192.68   16.09
   0  11   5  130.41   13.85
   0  11   6   51.41    6.24
   0  11   6   60.36    6.34
   0  11   7   29.89    3.86
   0  11  -7   37.00    5.52
   0  11  -8   32.26    4.87
   0  11  -9    2.54    1.30
   0  12   0   13.01    2.33
   0  12   0    9.36    2.47
   0  12   0    7.10    4.38
   0  12   1    0.27    1.20
   0  12  -1    1.45    1.51
   0  12   1    0.73    1.34
   0  12   1   -1.84    3.15
   0  12  -2   48.03    6.14
   0  12   2   61.72   11.90
   0  12   2   44.06    5.54
   0  12   3    0.62    1.49
   0  12  -3    1.33    1.70
   0  12   3    1.96    4.33
   0  12  -4    1.93    2.29
   0  12   4    0.62    1.38
   0  12  -5   -0.49    1.95
   0  12   5   -0.88    1.51
   0  12   6    5.44    1.56
   0  12  -6    7.01    2.69
   0  12   7    1.25    1.06
   0  12  -8   10.17    2.42
   0  13   0   -1.87    2.61
   0  13   0    0.37    1.41
   0  13   0    1.85    1.36
   0  13   1    4.81    1.87
   0  13   1    1.93    4.28
   0  13   1    4.93    1.76
   0  13  -1    3.71    4.50
   0  13  -1    6.94    1.79
   0  13  -1    4.75    1.92
   0  13   2   17.60    6.56
   0  13   2   17.50    2.97
   0  13  -2   16.59    3.17
   0  13   3    5.76    1.96
   0  13  -3    4.61    2.15
   0  13  -4   40.36    5.45
   0  13   4   30.94    4.32
   0  13   5    0.25    1.37
   0  13  -5    1.74    1.83
   0  13  -6   22.81    4.00
   0  13   6   19.87    2.68
   0  13  -7    0.96    1.65
   0  13   7    1.38    0.89
   0  14   0  117.15   11.19
   0  14   1   23.01    3.05
   0  14  -1   10.39    2.23
   0  14   2   66.19    7.02
   0 -14  -3  134.97   14.60
   0  14   3  163.14   14.06
   0  14   4   35.65    4.31
   0  14   5  226.56   19.85
   0  14   5  229.95   19.99
   0  14   6    2.32    1.04
   0  14  -6    2.95    1.74
   0  15   0   -0.44    1.18
   0  15   1    2.14    1.27
   0  15   2    0.48    1.17
   0  15   3    5.43    1.61
   0  15   3    4.57    1.49
   0 -15  -3    4.09    1.95
   0  15   4    1.30    1.15
   0  15   5    2.36    1.00
   0  15   5    4.63    1.22
   0  16   0    0.78    0.89
   0  16   1   -0.35    0.88
   0 -16  -2   -1.32    1.63
   0  16   2    0.71    0.95
   0  16   3    4.53    1.25
   0  16   4    0.13    0.70
   0  16   5    2.54    0.66
   0 -17   0    2.02    1.77
   0 -17  -1   99.34    8.90
   0  17   1   85.08    7.91
   0  17   2    1.71    0.71
   0  17   3   28.30    2.91
   0 -18   1    0.12    0.79
  -1   0  11  237.87   20.66
  -1   0  10   -0.54    1.37
  -1   0   9 1006.18   84.47
  -1   0   8   -1.40    2.40
  -1   0   8   -1.25    1.35
  -1   0   7 1655.87  137.45
  -1   0   7 1652.41  143.33
  -1   0   6   -1.02    2.25
  -1   0   5 2309.70  194.40
   1   0  -4    2.33    3.07
  -1   0   4    2.56    2.37
   1   0  -3 1596.17  134.63
  -1   0   2    1.78    2.56
  -1   0   2    3.32    1.94
  -1   0   1   52.31    5.70
  -1   0   1   54.84    6.42
   1   0   1  654.99   54.92
   1   0   1  654.38   54.71
   1   0   1  625.21   54.01
   1   0   2    4.37    3.23
   1   0   3 1933.70  164.58
   1   0   4    2.34    3.48
   1   0   5 2515.55  214.58
   1   0   6    1.40    1.96
   1   0   6    0.31    1.20
   1   0   7 1523.80  126.99
   1   0   8   -0.33    1.52
   1   0   8   -2.77    3.62
   1   0   9  586.73   49.89
   1   0  10   -1.46    1.84
  -1  -1  11    1.10    1.03
  -1  -1  10   35.91    4.59
  -1  -1   9   35.43    4.76
  -1  -1   8   84.61   13.58
  -1  -1   8   84.72    8.83
  -1  -1   7  185.90   22.64
  -1   1   7  209.34   18.11
  -1  -1   7  192.05   17.95
  -1  -1   6   50.89    8.73
   1  -1  -5  160.34   19.16
  -1  -1   5  219.40   20.51
  -1   1   4  136.26   15.02
   1  -1  -4  123.16   13.17
   1   1  -3  308.40   31.35
  -1   1   3  356.10   31.26
  -1   1   3  337.00   31.95
   1   1  -2    0.53    2.60
  -1   1   2    3.99    2.37
   1   1  -1   18.72    3.58
  -1   1   1   19.15    3.08
  -1  -1   1   23.30    3.70
   1   1   0   20.96    3.07
   1   1   1   14.58    2.40
   1  -1   1   21.92    3.95
   1  -1   1   16.86    3.80
   1  -1   1   14.22    3.24
   1   1   2   94.06    9.78
   1  -1   2   87.06   11.39
   1  -1   3    3.07    3.51
   1  -1   4  236.69   26.15
   1  -1   5    2.70    2.67
   1   1   6  107.02   11.35
   1  -1   6   78.95   14.80
   1  -1   6  111.59   11.49
   1  -1   6  104.11   11.26
   1  -1   7    0.33    1.41
   1   1   7    3.59    1.80
   1  -1   8   51.05    5.96
   1   1   8   41.34    8.99
   1  -1   8   48.99    9.71
   1   1   9    5.31    1.93
   1  -1   9    3.19    1.82
   1  -1  10   15.97    2.44
   1  -1  10   13.90    2.58
   1  -1  11    7.57    1.36
  -1  -2  11   23.14    3.05
  -1   2  11   24.75    3.03
  -1   2  10   26.04    3.52
  -1  -2  10   20.51    3.29
  -1   2   9   14.41    2.91
  -1  -2   9   18.36    3.23
  -1   2   8   74.96    7.93
  -1  -2   8   67.07   12.34
  -1  -2   8   79.88    8.06
  -1   2   8   52.05   11.49
  -1  -2   7    4.77    1.65
  -1   2   7    5.08    3.09
  -1  -2   7    5.10    3.10
  -1   2   7    3.79    1.56
  -1  -2   6   40.53    7.98
  -1   2   6   32.88    6.86
  -1   2   5   90.66   12.82
   1  -2  -5   62.51   10.05
  -1   2   5   77.37   10.65
  -1  -2   5   91.62   11.45
  -1   2   4   42.41    6.65
  -1   2   4   39.72    7.74
  -1  -2   4   40.98    6.65
  -1   2   3  260.24   22.11
  -1   2   3  224.05   20.82
  -1   2   2  382.58   34.20
  -1   2   1  130.68   12.59
   1   2   0   14.28    2.11
   1  -2   0   11.21    2.03
   1  -2   1   22.97    4.07
   1   2   1   25.01    4.25
   1   2   1   23.73    3.35
   1  -2   1   27.75    5.33
   1  -2   1   23.91    4.42
   1   2   1   22.63    4.08
   1  -2   2  520.44   50.46
   1   2   2  610.66   48.88
   1  -2   2  494.55   50.17
   1   2   2  601.98   48.09
   1   2   2  520.54   49.68
   1  -2   3   10.74    4.71
   1   2   3   12.18    4.97
   1   2   3   10.12    3.39
   1   2   4   17.17    5.58
   1  -2   4    5.12    3.86
   1  -2   5    9.83    4.91
   1   2   5   16.69    5.62
   1   2   6   12.45    5.09
   1  -2   6   14.97    2.88
   1   2   6   10.27    2.50
   1  -2   6    2.95    3.79
   1   2   7    5.60    2.01
   1  -2   7    6.91    2.23
   1   2   7    5.12    1.43
   1  -2   8    1.42    3.13
   1  -2   8    1.35    1.60
   1   2   8    2.75    3.33
   1   2   8    0.71    0.84
   1   2   8    3.58    1.79
   1   2   9    1.41    1.53
   1  -2   9    2.02    1.49
   1  -2  10    0.60    1.55
   1   2  10   -0.40    1.45
   1  -2  10   -0.91    1.29
   1   2  11    1.85    0.93
   1  -2  11    2.14    0.95
  -1  -3  11  113.62    9.67
  -1   3  11   98.30    9.55
  -1   3  10   11.43    2.31
  -1   3  10   10.80    1.90
  -1  -3  10   11.26    2.36
  -1  -3   9   45.31    5.33
  -1   3   9   38.36    5.11
  -1  -3   8    9.63    2.15
  -1   3   8    4.56    1.67
  -1   3   8    1.50    4.47
  -1  -3   8    1.51    4.97
  -1   3   7   16.47    2.97
  -1   3   7   15.81    5.56
  -1  -3   7   19.32    3.17
   1   3  -7   22.67    4.58
  -1  -3   7   15.05    5.26
  -1   3   6    3.33    2.91
  -1  -3   6    2.35    2.33
  -1   3   5  449.88   43.65
  -1  -3   5  517.55   44.74
  -1   3   5  461.69   44.82
  -1   3   5  451.01   45.24
  -1   3   4   29.78    5.42
  -1  -3   4   21.96    5.45
  -1   3   4   20.58    5.73
  -1   3   3 1533.33  137.27
  -1  -3   3 1766.78  137.96
  -1   3   2   46.61    6.73
  -1   3   1 3095.87  256.36
   1   3   0   19.66    2.69
   1  -3   0   18.17    4.23
   1  -3   0   21.48    2.82
   1  -3   1 3001.23  167.06
   1   3   1 3228.48  166.82
   1   3   1 2996.80  166.69
   1   3   2    5.73    1.84
  -1  -3  -2    2.89    1.62
   1  -3   2    3.97    4.50
   1   3   2    5.07    2.35
   1  -3   3  900.07   87.59
   1   3   3  991.86   86.79
   1   3   3 1060.96   85.65
   1   3   3  995.07   84.28
   1  -3   4    1.31    2.25
   1   3   4    0.79    1.74
   1   3   4    3.33    3.10
   1  -3   5   53.82   10.59
   1   3   5   53.43    9.75
   1   3   6    1.88    1.53
   1  -3   6    1.04    1.47
   1  -3   6    3.80    2.24
   1   3   6    1.31    0.94
   1   3   6    0.68    1.01
   1   3   7   59.35   11.08
   1  -3   7   69.16    7.35
   1  -3   7   39.59   10.11
   1   3   7   59.32    6.35
   1   3   7   66.18    7.08
   1   3   8    0.96    0.92
   1   3   8    2.68    1.69
   1  -3   8    1.44    2.84
   1   3   8    1.31    1.55
   1   3   8    1.37    2.71
   1  -3   8    2.39    1.59
   1   3   9  182.40   16.00
   1  -3   9  166.03   15.89
   1  -3  10    1.71    1.51
   1   3  10    1.89    1.52
   1  -3  10    1.45    1.39
   1  -3  11  157.04   13.37
  -1  -4  11  100.57    7.53
  -1  -4  11   65.75    7.24
  -1   4  10   41.61    4.89
  -1  -4  10   46.69    5.04
  -1   4  10   41.14    4.55
  -1  -4   9  257.65   23.67
  -1   4   9  262.09   23.67
  -1   4   9  279.94   23.55
  -1  -4   8   -1.58    4.69
  -1  -4   8    4.80    2.09
  -1   4   8    2.00    1.48
   1   4  -8    3.02    2.53
  -1   4   8    1.53    3.71
  -1  -4   7  332.07   36.44
  -1   4   7  341.37   30.59
  -1   4   7  372.79   36.89
  -1  -4   7  348.11   30.73
   1   4  -7  377.04   32.62
  -1  -4   6  123.44   15.62
  -1   4   6  115.11   14.71
  -1   4   6   77.04   13.69
  -1   4   5  276.08   32.17
  -1   4   5  338.45   31.99
  -1   4   5  289.33   32.51
  -1  -4   5  381.45   33.47
  -1   4   4 1073.58   96.34
  -1  -4   4 1208.55   97.85
  -1   4   4 1084.03   97.86
  -1   4   3   54.81    7.80
  -1  -4   3   59.93    8.51
  -1   4   2 1496.57  126.61
  -1   4   1    2.12    2.17
   1   4   0 2300.47  195.93
   1  -4   0 2368.75  196.12
  -1  -4   0 2231.69  201.09
   1  -4   0 2905.16  199.82
   1   4   1  359.85   28.66
   1  -4   1  315.67   28.49
   1   4   1  397.74   29.79
  -1  -4  -2  967.68   91.12
   1  -4   2 1136.53   92.54
   1   4   2 1054.82   91.32
   1   4   2 1213.45   92.11
   1   4   3  355.30   33.01
   1   4   3  396.85   34.66
   1   4   4  531.67   47.88
   1  -4   4  510.85   50.59
   1  -4   5  465.83   39.91
   1  -4   6   28.23    4.75
   1   4   6   25.43    4.43
   1   4   6   28.02    4.20
   1   4   6   31.89    3.82
   1  -4   6   36.08    5.03
   1  -4   7  301.90   24.09
   1  -4   7  215.99   28.81
   1  -4   7  251.09   23.61
   1   4   7  237.44   23.31
   1   4   7  280.06   23.02
   1   4   7  235.36   28.60
   1  -4   8   27.41    4.44
   1   4   8   36.66    4.01
   1   4   8   34.05    4.55
   1  -4   9  114.55   10.49
   1   4   9  100.99   10.31
   1   4   9  104.30   10.27
   1  -4  10   64.43    6.41
  -1  -5  11    0.50    1.04
  -1  -5  10   23.70    3.36
  -1   5  10   27.48    3.19
  -1   5   9    5.42    1.62
  -1  -5   9    2.98    1.81
   1   5  -9    2.00    2.23
  -1   5   9    2.82    1.55
  -1   5   8    6.09    1.91
   1   5  -8   13.33    3.81
  -1  -5   8    4.79    3.58
  -1  -5   8    4.48    1.98
  -1   5   8   13.16    2.44
  -1   5   8    6.00    3.68
  -1  -5   7   -1.57    4.64
  -1   5   7   -5.73    6.32
  -1   5   7   -0.63    1.59
   1   5  -7    1.23    2.66
  -1  -5   7   -0.34    1.77
  -1   5   6  193.26   25.83
  -1   5   6  212.35   26.60
  -1   5   6  234.69   26.33
  -1  -5   6  240.76   27.27
  -1  -5   6  261.22   22.00
  -1   5   5    5.26    3.48
  -1   5   5    5.23    3.68
  -1  -5   5    6.24    3.30
  -1   5   5    6.58    3.71
  -1   5   4  275.60   27.64
  -1  -5   4  280.25   28.95
  -1  -5   3   64.21    9.38
  -1   5   3   48.98    7.61
  -1   5   2  637.46   53.22
  -1   5   2  533.22   51.04
  -1  -5   2  639.95   52.54
   1  -5  -1  111.78   13.05
  -1   5   1   98.89   12.06
  -1  -5   0   64.05   13.01
   1  -5   0   66.56    9.98
   1  -5   1  119.60   16.37
   1  -5   1  130.92   11.96
   1   5   1  137.20   13.69
  -1  -5  -1   98.14   15.90
   1   5   2   43.03    5.84
   1   5   2   45.58    6.75
   1  -5   2   33.08    6.16
  -1  -5  -2   37.26    7.63
   1  -5   3   55.31    9.16
   1   5   3   54.32    8.17
   1   5   3   54.26    7.47
   1   5   3   69.80    9.06
   1   5   4   11.67    4.05
   1   5   4   12.28    4.25
   1   5   4    8.38    2.71
   1   5   5   13.88    2.60
   1   5   5   23.35    6.14
   1   5   5   13.94    4.49
   1  -5   5   16.59    3.10
   1  -5   5   18.49    2.73
   1  -5   6   65.28    8.35
   1  -5   6   45.77   11.23
   1   5   6   77.05    8.37
   1   5   6   87.99    7.40
   1   5   6   62.13   11.61
   1   5   6   80.13    8.03
   1  -5   6   87.61    8.82
   1  -5   7    4.55    1.99
   1   5   7    2.09    1.01
   1   5   7    3.30    1.68
   1  -5   7    4.47    2.79
   1  -5   7    1.59    3.15
   1   5   7    1.39    3.07
   1   5   7    2.86    1.40
   1  -5   8    2.04    1.55
   1   5   8    2.60    1.19
   1   5   8    3.94    1.73
   1  -5   9   -0.26    1.93
   1  -5   9   -1.25    1.76
   1  -5  10    2.66    1.49
   1  -5  10    2.39    1.29
  -1  -6  11   28.40    3.01
  -1   6  10    3.23    1.16
  -1  -6  10    5.49    1.37
  -1   6   9   88.87    7.92
   1   6  -9   70.59    9.08
  -1  -6   9   67.93    7.80
   1   6  -8   22.02    4.76
  -1   6   8   25.32    3.68
  -1  -6   8   25.90    3.88
  -1   6   8   21.82    3.51
  -1   6   7   80.33   14.43
  -1  -6   7   88.07   15.30
  -1  -6   7  102.10   10.81
  -1   6   7  117.54   10.78
   1   6  -7  117.62   12.59
  -1  -6   6   40.98    5.38
  -1   6   6   37.40    8.38
  -1  -6   6   36.12    8.60
  -1   6   6   28.35    7.80
  -1   6   6   21.62    6.63
  -1   6   5  101.44   16.43
  -1  -6   5  147.79   17.93
  -1   6   5  130.64   17.56
  -1   6   5  130.98   15.98
  -1   6   4   18.95    5.71
  -1  -6   4   27.84    6.43
  -1   6   4   32.30    5.96
  -1  -6   3   28.32    5.93
  -1   6   3   13.86    3.75
  -1  -6   2    1.88    1.97
  -1   6   2    0.91    2.38
   1  -6  -2    4.08    3.19
  -1   6   2    4.04    1.72
  -1   6   1    4.01    2.97
   1  -6  -1    3.00    3.84
  -1  -6   0   -1.86    6.35
   1  -6   0   -1.17    4.18
   1  -6   1  383.41   36.49
   1   6   1  360.20   32.06
   1   6   2    6.20    2.96
   1  -6   2    9.38    2.46
   1   6   2   11.15    2.63
   1   6   3  185.79   18.78
   1  -6   3  150.55   17.78
   1   6   3  160.58   16.97
   1   6   4    2.57    2.54
   1   6   4    1.20    1.09
   1   6   4    0.99    1.96
   1  -6   4    6.79    3.87
   1  -6   5  209.13   27.45
   1   6   5  234.93   26.50
   1   6   5  261.43   27.31
   1  -6   5  295.04   23.19
   1   6   5  267.78   22.64
   1   6   5  242.16   21.75
   1  -6   6   -1.56    3.77
   1   6   6   -0.61    1.24
   1   6   6    0.47    1.17
   1  -6   6    0.73    2.18
   1   6   6   -0.29    1.24
   1   6   6    1.26    2.77
   1   6   7   85.10   13.43
   1   6   7   84.49    8.58
   1   6   7   96.05    9.22
   1  -6   7  123.23   10.49
   1   6   7   88.35    9.44
   1  -6   7   87.38    9.79
   1  -6   8    2.49    2.13
   1  -6   8    1.26    1.46
   1   6   8    1.75    1.19
   1  -6   9   16.49    3.08
   1  -6   9   19.46    2.94
  -1   6  -9   12.69    2.84
   1  -6  10    0.59    1.14
  -1  -7  10  147.73   13.90
  -1   7  10  163.47   13.72
   1   7  -9   10.87    3.37
  -1   7   9   15.80    2.54
  -1   7   8  645.25   55.52
   1   7  -8  678.32   57.68
   1   7  -7    0.64    2.75
  -1   7   6  739.38   60.43
  -1  -7   6  769.10   61.06
  -1   7   6  600.76   66.77
  -1   7   6  555.78   65.47
  -1   7   5  201.48   16.67
  -1   7   5  151.91   19.56
  -1   7   5  175.51   22.83
  -1   7   5  146.02   21.62
  -1   7   4 1028.94   87.53
  -1   7   4  958.95   80.04
  -1   7   4  927.73   82.93
   1  -7  -3  506.94   49.61
   1  -7  -2  140.23   18.30
   1  -7  -1 1000.07   91.34
  -1   7   1 1039.45   89.64
  -1  -7   0    9.49    8.23
   1  -7   0   23.79    7.62
  -1  -7  -1  955.26   90.23
   1  -7   1  890.26   86.46
   1   7   1  953.09   82.01
   1  -7   2  360.39   43.76
   1   7   2  444.86   39.73
   1   7   3  243.01   25.76
   1   7   4  898.21   93.68
   1   7   4 1178.65   91.66
   1   7   4 1138.95   96.70
   1   7   5   32.68    4.21
   1   7   5   29.42    4.04
   1   7   5   21.56    6.13
   1  -7   5   32.93    4.60
   1  -7   6  753.65   57.99
   1   7   6  666.53   57.37
   1   7   6  641.57   56.97
   1   7   7   36.26    4.29
   1  -7   7   41.92    5.18
   1  -7   8  498.63   39.52
   1   7   8  430.99   38.59
   1  -7   9   53.92    5.70
  -1   7  -9   45.46    5.89
   1  -7  10   67.40    6.31
  -1  -8  10   12.08    1.94
  -1   8  10   12.23    1.72
   1   8  -9    2.30    2.29
  -1   8   9    4.26    1.41
   1   8  -8  159.26   16.62
   1   8  -7    3.82    2.83
  -1   8   6  249.45   21.39
  -1   8   6  187.94   27.17
   1   8  -6  233.52   23.01
  -1   8   5   13.08    5.42
  -1   8   5   11.27    2.35
  -1   8   5    5.18    4.59
  -1   8   4  351.25   29.54
   1  -8  -4  329.96   38.69
  -1   8   4  292.08   35.60
   1  -8  -3    7.10    5.57
   1  -8  -2  104.10   16.62
  -1   8   1   19.21    5.90
   1  -8  -1   32.63    8.69
   1  -8   0  130.34   19.78
  -1  -8  -1    5.54    7.24
   1   8   1    3.14    2.93
   1  -8   1   -2.06    4.55
   1   8   2   17.85    5.50
   1  -8   2   20.21    8.14
   1   8   3   -1.19    2.04
   1   8   4   29.43    7.28
   1   8   4   37.28    4.87
   1   8   4   46.60    5.22
   1   8   5    6.04    3.39
   1   8   5    4.99    1.80
   1  -8   5    2.73    1.90
   1   8   5    2.72    1.79
   1  -8   6   31.73    4.40
   1   8   6   22.04    3.43
   1   8   6   27.44    3.41
   1   8   7    2.80    1.64
   1  -8   7    6.46    2.74
   1   8   7    6.28    1.53
   1  -8   7    7.48    2.59
  -1   8  -8    3.64    2.30
   1   8   8    1.87    1.16
   1  -8   8    2.40    2.08
   1  -8   9    5.93    1.86
  -1   8  -9    3.12    1.86
   1   9  -9   29.50    4.40
  -1   9   9   25.70    2.96
  -1   9   8    0.23    1.20
   1   9  -8    4.53    3.01
   1   9  -7   19.89    4.79
  -1   9   7   21.53    3.44
   1   9  -6   -0.62    2.29
  -1   9   6    0.32    1.45
  -1   9   6    1.83    3.13
  -1   9   5    5.52    1.97
  -1   9   5    1.86    4.88
  -1   9   5   10.33    5.12
  -1   9   4    6.75    1.84
  -1   9   4    3.54    3.06
  -1   9   3   17.47    3.33
   1  -9  -3   30.71    9.76
  -1   9   3   22.43    6.92
  -1   9   3   22.59    3.22
  -1   9   2    3.55    1.44
   1  -9  -2   11.23    7.02
   1  -9  -1  130.68   20.73
  -1   9   1  104.83   15.36
   1  -9   0    4.60    6.82
   1   9   1  152.90   14.20
   1  -9   1  172.93   25.46
   1   9   1  161.59   19.35
   1   9   2    0.53    1.24
   1   9   2    0.28    1.28
   1  -9   2   -2.57    6.71
   1   9   2    2.62    2.90
   1   9   3  102.52   10.13
   1   9   3  104.92   15.12
   1   9   4    4.05    3.30
   1   9   4    5.82    2.09
   1   9   5   50.69    5.67
   1  -9   5   45.94    5.80
   1   9   5   50.28    5.55
   1   9   6    5.99    1.91
   1  -9   6    5.35    2.76
   1  -9   6    3.14    2.24
   1   9   6    2.59    1.04
   1   9   6    1.86    1.39
   1   9   7   12.64    2.46
   1  -9   7    9.44    2.59
   1  -9   7   11.53    3.15
   1   9   7    9.81    1.91
  -1   9  -8    2.54    2.10
   1  -9   8    2.74    1.98
  -1   9  -9    1.63    1.62
   1  -9   9    3.08    1.24
   1  10  -9   54.51    6.50
  -1  10   8    4.96    1.55
  -1  10   8    1.21    1.12
   1  10  -8   -1.00    2.33
  -1  10   7  136.52   12.41
   1  10  -7  135.96   14.12
  -1  10   7  119.11   12.17
  -1  10   6   32.16    4.43
  -1  10   5  141.75   21.98
   1  10  -5  173.03   17.12
  -1  10   5  164.57   15.37
   1 -10  -4  271.39   26.44
   1  10  -4  308.23   27.21
  -1  10   4  298.33   25.75
  -1  10   4  283.69   33.71
   1  10  -3  125.34   13.03
   1 -10  -3  141.21   24.60
  -1  10   3  128.73   12.16
  -1  10   3  119.97   18.70
   1 -10  -2  601.87   57.95
  -1  10   2  494.56   40.80
   1  10  -2  454.47   41.14
  -1  10   2  483.18   41.33
   1  10  -2  466.94   40.53
   1  10  -1   10.03    2.04
  -1  10   1    9.26    2.05
  -1  10   1   12.71    2.63
   1 -10  -1   11.19    8.33
   1  10   0  779.61   65.35
   1 -10   0  879.17   81.45
  -1  10   0  728.66   72.03
   1  10   1   36.24    8.17
   1  10   1   20.30    3.23
   1 -10   1   27.98   10.50
   1  10   2  307.62   26.78
   1  10   2  293.11   33.03
   1  10   3  142.59   13.76
   1  10   3  154.07   13.96
   1  10   3  126.31   18.84
   1  10   4   95.96    9.05
   1 -10   4   83.82    8.93
   1 -10   5  167.01   16.12
   1  10   5  175.63   15.95
   1  10   6    1.40    0.96
   1  10   6    2.75    1.79
   1 -10   6    1.89    1.89
   1  10   6    2.87    1.57
   1 -10   7   73.14    8.27
   1  10   7   81.66    7.91
   1 -10   8   40.34    4.44
  -1  10  -8   42.85    5.59
  -1  10  -9   19.03    2.76
  -1  11   8  216.69   19.08
   1  11  -8  240.63   20.82
  -1  11   8  217.80   19.23
  -1  11   7    0.50    1.30
  -1  11   7    0.25    1.28
   1  11  -6  250.26   23.68
  -1  11   6  246.38   22.07
   1  11  -5    1.76    2.68
  -1  11   5    5.26    1.88
  -1  11   5    9.02    2.38
  -1  11   5    1.95    2.75
  -1  11   4  133.66   12.50
   1 -11  -4  115.75   13.12
  -1  11   4  140.54   20.47
   1  11  -4  137.89   13.93
   1  11  -3   42.05    6.23
  -1  11   3   49.89    5.76
  -1  11   3   54.00    5.99
  -1  11   3   32.98    9.99
   1  11  -2   12.27    2.97
  -1  11   2   27.05    3.99
   1 -11  -2   17.75   10.01
   1  11  -2   13.20    2.60
  -1  11   2   24.67    3.37
  -1  11   1   79.81    9.11
  -1  11   1  105.44    8.80
   1 -11  -1   80.59   19.45
   1  11  -1   72.66    8.45
  -1  11   0   16.66    6.80
   1  11   0   41.27    4.32
   1 -11   0   44.94   13.65
   1  11   0   27.62    7.89
  -1  11   0   21.38    4.05
   1  11   1   69.23   13.02
   1 -11   1   62.96   16.85
   1  11   1   83.21    8.27
   1  11   2  137.69   19.72
   1  11   2  143.12   13.51
   1  11   3   94.39    9.38
   1  11   3   73.94   13.84
   1  11   4  267.05   32.11
   1 -11   4  306.44   26.51
   1  11   5   17.06    3.00
   1 -11   5   21.30    3.43
   1  11   5   13.17    2.47
   1  11   6  229.69   19.06
   1 -11   6  259.33   19.45
   1  11   7    2.04    0.99
  -1  11  -7    1.70    2.10
  -1  11  -8  149.52   14.17
  -1  12   8    5.87    1.23
   1  12  -8    7.37    2.23
   1  12  -6   10.86    3.49
  -1  12   6   12.45    2.45
  -1  12   6    8.79    2.21
  -1  12   5   75.50    7.84
  -1  12   5   70.49    7.79
   1  12  -5   76.80    9.28
   1 -12  -4   15.05    3.73
   1  12  -4   11.19    3.33
  -1  12   4   12.64    2.68
  -1  12   4   13.31    2.79
  -1  12   4   14.05    6.36
   1  12  -3   92.86   10.06
  -1  12   3   68.61   14.51
  -1  12   3   88.56    9.01
  -1  12   2   10.63    2.24
  -1  12   2    7.30    2.30
   1  12  -2    6.47    1.77
   1  12  -2    7.13    2.34
   1 -12  -1   30.52   16.39
  -1  12   1   46.06    5.23
   1  12  -1   44.98    5.27
  -1  12   1   42.39    5.82
  -1  12   0    3.60    4.01
   1  12   0    6.68    1.89
   1 -12   0   -3.58    7.93
   1  12   0    3.53    3.52
  -1  12   0    6.37    2.35
   1  12   0    8.57    2.23
   1  12   1    1.80    2.52
  -1  12  -1    1.85    3.17
   1  12   1    0.89    1.40
   1  12   2    1.85    1.56
   1  12   2    3.57    3.95
   1  12   3   12.08    2.70
   1  12   3    5.05    4.48
   1  12   4    3.10    1.75
   1  12   4    2.58    1.46
   1  12   5   22.03    3.04
   1  12   6    0.87    1.17
  -1  12  -6    1.26    1.99
   1  12   7    3.14    1.11
  -1  12  -8   -0.96    1.18
  -1  13   8    3.74    0.78
   1  13  -7    1.73    1.78
  -1  13   6    9.95    2.03
   1  13  -6    8.15    2.79
   1  13  -5    0.48    1.94
  -1  13   5    0.51    1.26
   1 -13  -4    3.47    2.19
  -1  13   4    6.32    1.83
   1  13  -4    4.82    2.46
   1  13  -3    5.77    2.32
   1 -13  -3    4.14    2.80
  -1  13   3    6.36    1.81
  -1  13   2    1.96    3.36
  -1  13   2    0.53    1.18
  -1  13   1    8.41    2.60
   1  13  -1   15.23    2.50
   1  13  -1   14.70    5.82
  -1  13   1   10.60    2.18
  -1  13   0   16.62    3.36
   1  13   0   18.47    3.11
   1  13   0    9.25    5.34
  -1  13  -1   14.24    3.11
  -1  13  -1    7.60    4.73
   1  13   1    7.43    4.63
   1  13   1   17.03    3.00
   1  13   1   14.47    2.64
   1  13   2   28.51    4.10
   1  13   2   30.29    4.30
   1  13   3    3.58    1.71
  -1  13  -3    7.70    2.35
   1  13   4   44.79    4.96
   1  13   4   41.43    4.96
  -1  13  -4   32.43    5.21
  -1  13  -5   -0.39    1.77
   1  13   5    0.99    1.03
  -1  13  -6    7.05    2.38
   1  13   6   12.22    2.01
  -1  13  -7    2.48    1.74
  -1  14   7   25.02    2.71
   1  14  -6   26.51    3.82
  -1  14   6   22.28    2.73
  -1  14   6   22.25    2.81
  -1  14   5   37.15    4.23
  -1  14   4  193.42   16.78
   1 -14  -4  179.37   17.24
  -1  14   3   21.88    3.10
   1 -14  -3   15.37    3.63
  -1  14   2  302.52   26.28
  -1  14   1    2.77    2.04
   1  14  -1    2.90    1.41
   1  14   0  451.75   40.54
  -1  14   0  510.99   41.42
  -1  14  -1    5.94    2.16
   1  14   1    6.12    2.05
   1  14   2  250.97   20.88
  -1  14  -2  219.15   20.98
   1  14   2  224.88   20.59
   1  14   3   30.01    3.80
  -1  14  -3   18.82    3.60
   1  14   3   28.87    3.79
  -1  14  -4   71.29    8.27
   1  14   4   83.60    8.01
   1  14   4   87.09    8.17
   1  14   5   42.09    4.58
   1  14   5   40.23    4.32
  -1  15   6    0.10    0.62
  -1  15   6    0.70    0.53
  -1  15   5   34.02    3.69
  -1  15   4    0.87    0.90
  -1  15   3   24.59    3.04
   1 -15  -3   18.32    3.51
   1 -15  -2    6.71    2.73
  -1  15   2    6.51    1.58
   1  15  -1    8.42    1.70
  -1  15   0    5.08    1.48
   1  15   0    6.92    1.77
   1  15   1    4.31    1.59
   1  15   2    4.26    1.55
   1  15   3    5.75    1.68
   1  15   5    3.43    0.90
  -1  16   4    0.26    0.69
  -1  16   3   -0.48    0.83
   1  16  -3    0.12    0.72
   1 -16  -2    9.41    2.60
  -1  16   2   10.22    1.80
  -1  16   1    1.15    0.98
   1 -16  -1   -0.70    2.03
   1  16   0   13.03    2.00
   1  16   1    1.05    1.00
   1  16   2   22.89    2.91
   1  16   3    0.89    0.87
  -1  17   3    9.08    1.26
  -1  17   2    7.71    1.22
   1 -17  -2    6.75    1.69
   1  17  -2    7.59    1.22
   1 -17  -1   14.88    2.65
   1  17   0    0.89    0.63
   1 -17   0    2.93    1.69
   1 -17   1    6.83    2.13
  -1 -17  -1    8.48    1.66
   1  17   1    6.40    1.17
   1  17   2   19.31    2.24
   1  17   2   21.42    2.32
   1  17   3    2.07    0.64
  -2   0  11    2.05    1.38
  -2   0  10   37.82    4.83
  -2   0   9    2.01    1.63
  -2   0   8    1.44    2.46
  -2   0   8    0.68    1.43
  -2   0   7    3.83    3.09
  -2   0   7    0.96    1.58
  -2   0   6  413.94   39.94
  -2   0   5    4.96    2.59
   2   0  -5   -1.28    3.11
   2   0  -4 2843.71  235.25
  -2   0   4 2730.93  235.74
  -2   0   3   -1.88    2.94
  -2   0   2 4706.95  381.42
  -2   0   2 4530.48  379.81
  -2   0   1   -1.51    2.28
  -2   0   1    1.72    1.65
   2   0   0 9999.00  821.79
   2   0   1    0.50    2.40
   2   0   1    0.58    2.81
   2   0   1    0.31    1.76
   2   0   2 1944.85  165.67
   2   0   2 2259.38  169.92
   2   0   2 2321.61  170.62
   2   0   3    1.09    3.22
   2   0   4  416.19   41.83
   2   0   5    4.42    4.12
   2   0   5    1.63    0.88
   2   0   6    5.93    2.27
   2   0   6    6.15    4.04
   2   0   6    4.53    2.02
   2   0   7    1.52    3.37
   2   0   7    2.20    1.82
   2   0   8  341.74   26.19
   2   0   8  258.70   25.43
   2   0   9    1.51    1.90
   2   0   9    1.26    1.57
   2   0  10  206.89   17.93
  -2  -1  11    0.40    1.15
  -2  -1  10  157.54   14.69
  -2  -1   9   28.21    4.16
  -2  -1   8   85.84    9.32
  -2   1   8  105.89    9.69
  -2   1   7   68.05    7.71
  -2  -1   7   79.61    7.94
  -2  -1   7   65.55   11.42
  -2  -1   6    4.33    2.86
   2  -1  -6    6.25    3.72
  -2  -1   5   35.34    6.81
   2  -1  -5   49.90    9.36
  -2   1   5   56.32   10.35
   2   1  -4   68.96   10.92
  -2   1   4   56.05    8.86
  -2  -1   3  122.24   15.14
   2   1  -3  129.66   15.29
  -2   1   3  124.93   13.96
  -2   1   3  126.98   15.17
  -2  -1   2  289.40   28.51
  -2   1   2  298.54   27.47
   2   1  -2  307.88   28.42
  -2  -1   1    1.47    2.16
  -2   1   1    1.71    1.76
   2   1   0  633.67   47.78
  -2  -1   0  512.89   46.68
   2  -1   0  662.66   47.80
  -2   1   0  501.59   46.41
   2   1   1    3.18    1.72
   2  -1   1   10.72    3.93
   2  -1   1    5.39    2.51
   2  -1   1    6.13    2.85
   2   1   1    7.33    1.68
   2  -1   2  296.72   28.34
   2  -1   2  275.10   26.95
   2  -1   3   -2.25    4.30
   2  -1   4  161.63   20.73
   2   1   5    8.67    1.54
   2  -1   5    1.99    3.33
   2  -1   5   12.11    6.19
   2  -1   5   10.93    2.40
   2  -1   6   36.38    4.95
   2   1   6   39.11    5.22
   2  -1   6   41.80    4.91
   2  -1   6   36.17    8.78
   2  -1   6   33.75    5.05
   2  -1   7   11.20    3.14
   2  -1   7    9.31    4.85
   2  -1   8    7.69    2.26
   2   1   8    9.04    2.36
   2  -1   8   10.19    2.53
   2  -1   9   33.57    4.33
   2  -1   9   29.95    3.99
   2  -1  10    3.56    1.42
  -2  -2  11   33.36    3.88
  -2   2  11   31.43    3.77
  -2   2  10   39.35    4.96
  -2  -2  10   42.60    5.07
  -2   2   9    4.06    1.84
  -2  -2   9    5.66    2.09
  -2   2   8  120.34   11.97
  -2  -2   8  104.12   16.31
  -2  -2   8  123.50   11.99
  -2   2   8  132.57   17.60
  -2   2   7   63.09    6.99
   2   2  -7   62.12    8.44
  -2  -2   7   59.61   10.58
  -2  -2   7   63.23    7.01
  -2   2   7   62.22   10.89
   2  -2  -6  113.10   16.52
  -2   2   6  141.21   16.58
  -2   2   6  145.90   19.12
  -2  -2   6  123.82   16.06
  -2  -2   5  320.19   32.53
  -2   2   5  303.95   32.20
  -2   2   4   82.31   11.23
  -2   2   3  382.54   36.35
  -2   2   3  426.98   38.00
   2   2  -3  374.84   37.97
  -2   2   2    8.96    3.26
   2   2  -2   15.23    4.41
  -2   2   1  469.56   40.92
   2   2   0   40.82    4.91
   2   2   0   24.05    4.50
   2  -2   0   36.85    4.95
   2   2   1   10.02    3.09
   2  -2   1   10.12    3.40
   2  -2   1    8.17    3.75
   2   2   1    6.47    1.60
   2  -2   1   11.52    3.80
   2   2   1   16.07    3.77
   2  -2   2  211.94   20.94
   2   2   2  173.05   19.51
   2  -2   2  189.12   20.18
   2   2   3    1.01    3.59
   2  -2   3    1.15    4.26
   2   2   4   77.75   12.32
   2  -2   4   70.35   12.35
   2  -2   5   44.44    5.51
   2  -2   5   50.12   10.63
   2   2   5   39.79    9.48
   2   2   5   34.55    5.48
   2   2   5   55.08    4.91
   2  -2   5   51.55    5.74
   2   2   6   12.07    5.43
   2   2   6   24.09    3.80
   2   2   6   28.27    3.57
   2  -2   6   20.10    3.59
   2  -2   6   27.62    7.88
   2  -2   6   12.86    3.24
   2  -2   6   20.44    3.74
   2   2   6   21.70    2.73
   2   2   7    3.97    2.34
   2  -2   7    1.59    3.37
   2   2   7    6.02    4.12
   2  -2   7    7.26    2.98
   2   2   7    5.43    2.37
   2  -2   7    8.77    2.60
   2   2   8   10.78    2.47
   2  -2   8   11.16    2.73
   2   2   8   11.45    2.59
   2  -2   8   17.20    3.12
   2  -2   9    2.25    1.90
   2   2   9    5.15    1.96
   2  -2   9    3.80    1.75
   2   2  10    0.44    1.24
   2  -2  10   -1.45    1.11
   2  -2  10    0.15    1.15
  -2   3  11    5.44    1.46
  -2  -3  11    6.18    1.42
  -2  -3  10  274.52   24.73
  -2   3  10  291.07   24.86
  -2   3   9   18.10    3.50
  -2  -3   9   26.42    3.80
   2   3  -8  616.71   56.41
  -2   3   8  649.44   54.63
  -2   3   8  651.60   61.50
  -2  -3   8  599.16   60.71
  -2  -3   8  652.89   54.66
   2   3  -7   62.72    9.87
  -2   3   7   92.84    8.87
  -2  -3   7   82.37    8.68
  -2   3   7   77.99   12.64
  -2  -3   7   87.06   13.23
  -2   3   6  745.04   65.37
   2  -3  -6  619.69   62.18
  -2  -3   6  706.78   62.42
   2   3  -6  585.94   58.14
  -2   3   5   90.51   12.41
  -2  -3   5   95.25   12.78
  -2   3   5  102.26   15.14
  -2   3   5  111.10   14.40
  -2   3   4  630.33   62.21
  -2   3   4  793.70   64.96
  -2   3   3   72.19    9.79
  -2   3   2   40.25    6.49
  -2   3   1   12.44    3.41
   2  -3   0  280.98   26.22
   2   3   0  309.57   26.42
   2   3   1    6.72    3.11
   2  -3   1    5.00    2.80
   2   3   1    9.43    3.11
   2  -3   1    4.80    2.94
   2  -3   1    7.86    4.36
   2   3   1    7.21    1.83
   2  -3   2  834.34   74.44
   2   3   2  808.72   73.37
   2  -3   2  921.80   75.84
   2   3   2  841.93   71.57
   2  -3   3    5.84    4.39
   2   3   3   16.34    5.26
   2  -3   4 1498.52  127.74
   2   3   4 1410.87  126.14
   2   3   5    7.32    1.42
   2  -3   5    4.86    5.31
   2   3   5    5.61    4.60
   2   3   5   -3.64    4.08
   2  -3   5   -0.66    3.06
   2  -3   5    7.79    2.15
   2   3   6  967.44   69.41
   2   3   6  818.16   69.09
   2   3   6  635.85   75.06
   2   3   6  746.32   70.12
   2  -3   6  560.82   75.04
   2  -3   6  882.98   70.28
   2  -3   6  702.10   70.23
   2  -3   6  896.20   69.37
   2   3   7   -1.50    3.34
   2  -3   7   -0.36    2.27
   2  -3   7   -0.39    1.76
   2   3   7   -0.27    1.74
   2   3   7   -1.07    1.77
   2  -3   7   -1.63    3.97
   2  -3   8  285.70   26.38
   2  -3   8  299.50   26.45
   2   3   8  308.70   26.42
   2  -3   9   -0.68    1.53
   2  -3   9   -0.73    1.83
   2   3   9    3.55    1.87
   2  -3  10   33.81    3.62
   2   3  10   35.80    3.69
   2  -3  10   31.01    3.59
  -2  -4  11  104.43    9.48
  -2  -4  10    1.99    1.45
  -2   4  10    6.05    1.63
  -2   4  10    5.19    1.74
  -2  -4   9  290.17   24.51
  -2   4   9  288.43   24.51
   2   4  -9  230.74   25.31
  -2  -4   8  108.69   17.28
   2   4  -8  148.27   15.25
  -2   4   8  134.48   12.63
  -2  -4   8  123.45   12.51
  -2   4   8  113.30   17.34
  -2  -4   7  581.44   48.87
  -2   4   7  560.78   48.76
  -2  -4   7  634.21   56.07
  -2   4   7  522.68   54.19
   2   4  -7  563.71   50.99
  -2   4   6  462.56   46.99
  -2   4   6  532.08   45.47
   2   4  -6  403.28   40.81
  -2  -4   6  511.06   45.58
  -2   4   5  590.42   52.04
  -2   4   5  458.91   48.95
  -2   4   5  517.68   48.44
  -2  -4   5  524.44   48.66
  -2   4   4  772.26   69.93
  -2   4   4  901.77   74.11
  -2  -4   4  751.23   70.15
  -2   4   4  833.66   72.14
  -2   4   3  379.72   36.26
  -2   4   2  913.69   79.31
  -2   4   1   17.43    4.23
   2  -4   0  603.75   50.45
   2   4   0  570.13   50.18
   2   4   1  233.87   23.51
   2  -4   1  222.92   23.66
   2  -4   1  279.35   24.11
   2   4   1  261.90   22.90
   2  -4   1  290.71   26.91
   2   4   2  190.78   18.09
   2  -4   2  168.41   18.73
   2  -4   2  165.17   20.64
   2   4   2  161.34   16.56
   2   4   3  561.04   52.99
   2  -4   3  611.14   56.74
   2  -4   3  523.03   54.04
   2   4   3  619.95   51.37
   2  -4   4   10.18    5.78
   2   4   4    7.04    4.53
   2   4   5  676.33   59.87
   2  -4   5  616.06   67.31
   2   4   5  694.72   60.27
   2  -4   5  765.31   60.23
   2   4   5  650.02   66.27
   2   4   5  775.84   60.15
   2  -4   6    3.48    4.89
   2   4   6    5.28    1.54
   2   4   6    2.99    4.22
   2   4   6    6.11    2.20
   2  -4   6    2.09    2.14
   2  -4   6    9.13    2.89
   2   4   6    5.53    1.39
   2   4   7  295.16   37.82
   2   4   7  417.14   33.51
   2  -4   7  384.05   33.62
   2   4   7  370.97   32.38
   2  -4   7  407.77   33.61
   2  -4   7  320.23   39.14
   2  -4   8   39.57    5.32
   2   4   8   41.31    5.30
   2  -4   8   42.71    5.47
   2  -4   9   88.63    8.85
   2   4   9   91.49    8.83
   2  -4  10   19.59    2.44
  -2  -5  11   11.10    1.87
  -2  -5  11   27.00    2.20
  -2   5  10    0.20    1.04
  -2  -5  10    0.44    1.10
   2   5  -9  261.89   24.24
  -2   5   9  272.16   22.49
  -2   5   9  230.80   22.30
  -2  -5   9  251.08   22.51
  -2  -5   8    1.58    2.23
  -2   5   8    3.07    3.05
  -2  -5   8    4.54    2.01
  -2   5   8    5.31    1.89
   2   5  -7  168.45   19.46
  -2   5   7  190.48   23.29
  -2   5   7  186.73   24.62
  -2   5   7  197.64   17.63
  -2  -5   7  194.76   17.76
  -2  -5   7  180.28   23.23
  -2  -5   6   73.51   12.14
   2   5  -6   57.91    8.98
  -2   5   6   60.82   12.46
  -2   5   6   91.89   12.57
  -2   5   5  234.64   26.12
  -2   5   5  288.51   24.76
  -2  -5   5  226.75   23.95
  -2   5   5  231.58   24.82
  -2   5   4   71.78   10.49
  -2  -5   4   47.12    8.35
  -2   5   4   45.94    8.12
  -2   5   3    5.10    3.21
  -2   5   2   58.92    9.13
   2  -5  -1   84.47    9.28
  -2   5   1  102.56   11.86
   2   5   0    1.13    1.53
   2  -5   0    0.43    1.73
   2   5   1  279.21   25.64
   2  -5   2   37.64    9.28
   2  -5   2   30.45    5.98
   2   5   2   31.89    5.58
   2   5   2   29.56    5.07
   2  -5   3  223.89   26.37
   2   5   3  194.76   20.99
   2   5   3  198.96   19.97
   2  -5   3  193.36   22.34
   2   5   4   13.19    4.94
   2  -5   4    7.14    4.76
   2   5   4   11.81    3.34
   2  -5   5   77.53    8.23
   2   5   5   68.88   11.88
   2  -5   5   77.61    7.41
   2   5   5   68.61    7.29
   2   5   5   70.74    8.01
   2  -5   5   66.67    8.34
   2  -5   5   66.83   13.04
   2   5   5   80.91    7.75
   2   5   5   74.80    7.34
   2   5   5   75.69    7.13
   2   5   6   50.02    5.02
   2   5   6   35.52    5.60
   2  -5   6   31.46    9.32
   2   5   6   30.39    4.97
   2   5   6   24.40    7.85
   2  -5   6   37.41    6.03
   2  -5   6   46.12    6.24
   2  -5   6   61.04    5.61
   2   5   6   30.83    5.57
   2  -5   7   34.04    8.67
   2  -5   7   40.95    5.39
   2   5   7   33.38    4.11
   2  -5   7   34.98    5.30
   2   5   7   34.58    4.96
   2   5   7   31.70    7.78
   2  -5   7   42.55    5.59
   2  -5   8    2.81    2.32
   2   5   8    2.54    2.09
   2  -5   8    2.81    2.27
   2  -5   9    5.65    1.79
   2  -5   9    1.51    1.64
   2  -5  10    1.45    1.05
  -2  -6  11   13.13    1.82
  -2   6  10    5.59    1.48
  -2  -6  10    2.92    1.21
  -2  -6   9   19.70    3.20
   2   6  -9   18.20    4.54
  -2  -6   8  110.36   11.37
  -2   6   8  115.31   11.28
   2   6  -8  121.17   13.77
  -2   6   7    0.94    1.94
  -2   6   7    1.82    3.11
  -2  -6   7   -0.71    2.28
   2   6  -7    1.50    3.14
  -2  -6   7    1.57    3.46
  -2   6   7    2.84    3.13
  -2   6   6  140.16   20.60
  -2  -6   6  186.47   20.93
   2   6  -6  130.85   15.43
  -2   6   6  142.56   18.39
  -2   6   5    9.17    4.82
   2   6  -5    5.89    2.99
  -2   6   5    9.15    3.97
  -2  -6   5   19.18    5.93
  -2   6   5    5.24    4.61
  -2   6   4  273.47   26.81
  -2  -6   4  297.20   28.48
  -2   6   4  207.75   27.10
  -2   6   3   91.31   12.63
  -2   6   3   71.50    9.93
  -2  -6   3   81.41   11.00
  -2   6   2  135.61   16.55
   2   6  -1   74.85    7.89
   2  -6  -1   65.51    7.89
   2  -6  -1  100.13   12.96
  -2   6   1   88.19   11.39
   2  -6   0   29.47    5.07
   2   6   0   37.10    5.01
   2   6   1   48.10    7.00
   2  -6   2    7.06    6.54
   2   6   2    6.42    2.43
   2  -6   3   11.60    4.08
   2   6   3    6.04    2.93
   2  -6   3   14.02    7.41
   2   6   3    3.51    2.13
   2   6   4   18.78    3.10
   2   6   4   25.45    3.42
   2  -6   4   26.25    7.08
   2   6   4   23.65    2.85
   2   6   4   12.87    5.11
   2   6   4   16.38    4.28
   2   6   4   23.18    2.91
   2   6   5   -0.46    1.06
   2   6   5    1.96    1.38
   2  -6   5    1.39    1.84
   2   6   5    0.18    0.86
   2   6   5    1.19    2.36
   2  -6   5    1.56    3.45
   2   6   6   14.13    2.36
   2  -6   6   20.12    3.91
   2  -6   6   22.83    4.43
   2   6   6   16.19    3.51
   2   6   6   19.18    2.49
   2   6   6   13.06    5.19
   2  -6   6   17.35    4.03
   2   6   6   17.32    2.89
   2   6   7   -1.23    2.08
   2  -6   7    0.38    2.16
   2  -6   7   -0.37    2.23
   2  -6   7    0.78    2.29
   2   6   7   -0.44    0.95
   2  -6   8   79.03    8.21
   2  -6   8   71.62    7.88
   2  -6   9    0.20    1.58
   2  -6   9   -0.72    1.20
   2  -6  10   19.07    2.20
  -2   7  10  101.94    9.34
   2   7  -9    0.56    2.43
  -2   7   8  242.85   22.30
   2   7  -8  270.91   25.04
  -2   7   7   10.92    5.44
   2   7  -7    8.30    3.80
  -2   7   7    8.86    2.33
   2   7  -6  216.65   22.38
  -2   7   6  247.36   29.30
   2   7  -5  366.66   34.72
  -2   7   5  422.93   42.47
  -2   7   4  225.71   20.33
   2   7  -4  148.82   16.70
  -2   7   4  190.21   22.58
  -2   7   3 1102.41   98.27
   2  -7  -2    5.80    4.58
  -2   7   2   13.24    5.62
   2  -7  -1 1593.00  144.00
  -2   7   1 1711.90  143.02
   2  -7   0   65.65   12.93
   2   7   1 1257.54  107.56
   2   7   2  152.90   16.89
   2  -7   3  394.62   46.20
   2   7   3  380.54   38.32
   2   7   3  443.32   35.70
   2   7   3  388.66   35.16
   2   7   3  435.54   35.64
   2  -7   4  360.38   32.03
   2   7   4  401.86   31.36
   2   7   4  361.57   30.61
   2   7   4  386.96   31.17
   2   7   4  316.72   30.43
   2  -7   5   27.79    4.39
   2   7   5   25.74    3.69
   2  -7   5   18.09    4.46
   2   7   5   18.11    2.61
   2   7   5   20.81    2.84
   2   7   5   27.63    3.39
   2   7   6  169.23   15.54
   2   7   6  188.43   14.92
   2  -7   6  164.57   16.55
   2  -7   6  183.46   16.37
   2   7   6  144.69   14.93
   2  -7   7   50.15    6.46
   2   7   7   42.35    5.22
   2  -7   8  107.15   10.66
   2  -7   9   89.06    7.51
  -2   7  -9   63.95    7.35
  -2  -8  10   -1.14    1.14
   2   8  -9  137.56   13.77
  -2   8   9  124.61   11.79
   2   8  -8    0.68    3.07
  -2   8   8    0.84    1.34
  -2   8   7   28.39    9.13
   2   8  -7   51.27    8.18
  -2   8   7   48.99   11.03
  -2   8   7   63.88    6.38
  -2   8   6    2.01    4.45
   2   8  -6    5.14    3.34
  -2   8   6    1.89    3.74
  -2   8   6    4.91    1.87
  -2   8   5    8.28    2.07
   2  -8  -5    2.28    4.53
   2  -8  -5    5.42    2.65
  -2   8   5    2.02    4.03
   2   8  -4    4.26    2.64
   2  -8  -4    4.09    6.06
  -2   8   4    3.39    3.75
  -2   8   4    2.83    1.41
   2   8  -3   67.14    7.52
   2  -8  -3   69.79   13.33
  -2   8   3   45.96   10.54
   2  -8  -2   -1.73    4.53
  -2   8   2    2.78    3.64
   2  -8  -1  207.27   25.33
  -2   8   1  181.18   22.50
   2  -8   0   17.29    6.98
   2  -8   1  185.83   26.78
   2   8   1  194.31   17.63
   2   8   1  209.09   21.51
   2   8   2    3.10    1.68
   2   8   2    5.48    3.26
   2   8   3  111.00    9.48
   2   8   3   95.06    9.32
   2   8   3   77.76    8.71
   2   8   3   84.46   11.82
   2   8   4    5.02    1.93
   2   8   4    9.88    1.84
   2  -8   4    8.10    3.17
   2   8   4   10.19    1.88
   2   8   4    8.74    2.25
   2  -8   5   72.67    7.57
   2   8   5   56.03    5.95
   2   8   5   63.67    6.60
   2   8   5   61.63    6.83
   2  -8   5   71.66    8.05
   2   8   5   52.77    6.00
   2   8   6    8.24    1.45
   2   8   6    5.18    1.54
   2  -8   6    7.83    2.91
   2  -8   6    4.77    2.96
   2   8   6    9.46    2.20
   2  -8   7   51.29    5.89
   2  -8   7   35.62    5.65
   2  -8   8    0.51    1.82
  -2   8  -8    2.65    2.05
   2  -8   9   12.69    1.99
  -2   8  -9   13.33    2.17
  -2   9   9    1.69    1.09
  -2   9   9    1.12    1.01
   2   9  -8    6.17    3.25
  -2   9   8    4.62    1.75
   2   9  -7    5.68    3.45
  -2   9   7    2.98    1.69
  -2   9   6   77.52   14.64
  -2   9   6   87.21    9.08
  -2   9   5    6.39    5.95
  -2   9   5    1.50    1.54
   2  -9  -5    0.47    2.07
   2   9  -5    3.39    2.99
  -2   9   4  183.21   16.37
   2  -9  -4  165.39   17.73
   2  -9  -4  162.44   25.47
   2   9  -4  188.32   18.13
  -2   9   4  181.15   24.04
  -2   9   3   -1.70    2.38
  -2   9   3    0.78    1.24
   2   9  -3    1.76    1.79
  -2   9   3    2.34    1.73
   2  -9  -3    4.43    6.18
   2   9  -2  169.77   18.50
  -2   9   2  184.03   24.48
   2  -9  -2  193.29   27.11
  -2   9   2  250.99   19.29
   2   9  -2  212.54   18.34
   2  -9  -1    8.84    7.87
  -2   9   1   -1.48    4.62
   2   9  -1    0.28    1.15
   2  -9   0  111.99   19.71
   2   9   0  121.55   11.25
  -2   9   0  119.79   16.91
   2   9   0  111.69   11.30
   2   9   1    6.61    3.80
   2   9   1    6.18    1.86
   2   9   1    7.72    2.32
   2  -9   2    2.65    6.94
   2   9   2    1.96    1.31
   2   9   2    3.20    2.79
   2   9   3    7.33    2.14
   2   9   3    4.88    1.59
   2   9   3    3.05    2.70
   2   9   3    5.95    1.80
   2   9   4    1.25    1.54
   2   9   4   -0.19    1.47
   2   9   4    1.99    1.60
   2   9   4    2.64    1.34
   2   9   5    2.77    1.57
   2   9   5    1.91    1.05
   2  -9   5    5.42    2.56
   2  -9   5    3.23    2.59
   2   9   5    4.55    1.77
   2   9   5    2.52    1.17
   2   9   6   19.67    3.07
   2  -9   6   33.16    4.52
   2  -9   6   28.22    4.65
   2  -9   7   -1.16    1.82
   2  -9   7   -1.86    2.14
   2  -9   8    5.31    1.83
  -2   9  -8    4.11    2.07
  -2  10   9  122.59   11.42
  -2  10   9  134.57   11.38
   2  10  -8   12.41    3.64
  -2  10   8   10.77    2.10
  -2  10   8   14.46    2.39
  -2  10   7  172.13   15.81
   2  10  -7  174.31   18.00
  -2  10   6    1.51    1.79
  -2  10   5  130.26   21.02
  -2  10   5  151.74   13.37
   2 -10  -5  118.31   13.92
   2  10  -5  149.47   15.50
   2 -10  -4   57.88    7.87
  -2  10   4   56.40    6.37
   2  10  -4   44.38    7.34
  -2  10   3   43.87    5.07
   2  10  -3   34.72    5.68
   2 -10  -3   27.49   12.59
  -2  10   3   50.03    6.01
  -2  10   3   26.10    8.69
   2  10  -2  130.88   12.46
   2  10  -2  115.01   12.87
   2 -10  -2  164.77   24.49
   2  10  -2  133.74   13.78
  -2  10   2  164.19   13.66
  -2  10   2  103.18   18.40
  -2  10   1   28.58    4.68
   2  10  -1   18.20    3.61
   2 -10  -1   13.29   10.26
   2  10  -1   15.33    2.85
  -2  10   1   10.03    7.15
   2  10   0  229.58   21.22
   2 -10   0  262.37   34.28
   2  10   0  252.50   27.31
   2  10   0  251.92   21.56
  -2  10   0  189.73   26.94
   2  10   0  239.25   22.06
   2  10   1  149.71   14.44
   2  10   1  154.57   14.27
   2  10   1  136.02   18.64
   2 -10   1  113.50   23.19
   2  10   1  159.47   14.88
   2 -10   2   70.25   17.63
   2  10   2   92.70    9.19
   2  10   2   93.45    9.11
   2  10   2   65.53   11.87
   2  10   3  361.54   27.67
   2  10   3  282.79   26.89
   2  10   4   11.88    2.66
   2  10   4    9.56    1.98
   2  10   4   15.90    2.48
   2  10   5  271.23   22.51
   2 -10   5  311.34   23.26
   2  10   6    3.84    1.44
   2 -10   6    7.21    2.55
   2 -10   6    6.58    2.47
   2 -10   7  120.31   11.54
   2 -10   7  124.37   11.52
  -2  10  -8   30.73    4.19
  -2  11   9   16.06    1.90
   2  11  -8    6.25    2.77
  -2  11   8    8.37    1.81
  -2  11   7  117.79   11.11
  -2  11   6   35.16    4.56
   2  11  -6   37.59    6.40
  -2  11   5  289.84   25.77
   2  11  -5  327.06   28.34
  -2  11   5  317.75   35.19
   2 -11  -5  270.25   26.60
  -2  11   4   56.27    5.97
   2 -11  -4   46.93    6.92
   2  11  -4   37.57    6.66
   2 -11  -3  437.16   39.94
  -2  11   3  432.66   38.04
   2 -11  -3  459.35   54.25
   2  11  -3  471.34   39.45
  -2  11   3  451.08   39.11
  -2  11   3  378.30   45.89
   2  11  -2   65.56    7.53
   2 -11  -2   50.83   17.40
  -2  11   2   70.32    7.30
   2  11  -2   43.16    5.60
  -2  11   2   45.56   11.70
   2  11  -2   44.80    6.23
  -2  11   1  351.58   29.87
   2 -11  -1  307.43   42.53
   2  11  -1  366.59   30.48
   2  11  -1  314.46   29.05
  -2  11   1  274.14   35.89
  -2  11   0    7.36    7.06
   2  11   0    6.01    2.39
   2  11   0    3.75    1.85
   2  11   0    1.50    3.36
   2 -11   0   12.46   12.31
   2  11   0    5.71    2.11
   2  11   1  229.05   18.72
   2  11   1  216.43   18.68
   2 -11   1  157.09   28.92
   2  11   1  161.47   22.75
   2  11   1  179.12   18.14
  -2  11  -1  204.02   26.74
   2  11   2    3.36    1.81
   2  11   2   -1.10    1.68
   2  11   2    1.33    2.63
   2  11   3   82.30    7.78
   2  11   3   63.61    6.92
   2 -11   4   33.90    4.66
   2  11   4   26.97    3.82
   2  11   4   33.38    4.50
   2  11   5    4.56    1.84
   2 -11   5    1.54    1.94
   2  11   5    4.43    1.31
   2 -11   6   21.47    3.49
   2  11   6   25.14    3.18
  -2  11  -7    1.43    1.84
  -2  11  -8   13.16    2.33
   2  12  -7    0.47    2.08
  -2  12   7    0.58    0.93
  -2  12   7   -0.21    1.12
   2  12  -6   54.54    7.60
  -2  12   6   52.07    5.95
  -2  12   6   60.75    6.24
   2  12  -5    9.56    3.22
  -2  12   5    4.70    1.70
   2 -12  -5   10.75    2.91
  -2  12   5    6.41    2.07
  -2  12   4   20.42    3.24
   2  12  -4   19.37    4.31
   2 -12  -4   14.76    3.84
  -2  12   4   20.44    3.31
  -2  12   3   12.09    2.63
   2  12  -3    9.40    2.98
  -2  12   3   10.08    6.03
   2 -12  -3    9.19    4.55
   2 -12  -2   10.81    9.48
  -2  12   2   13.86    6.29
  -2  12   2   16.17    3.40
   2  12  -2   14.26    2.58
  -2  12   2   12.88    2.57
   2  12  -1   22.21    7.10
  -2  12   1   14.86    3.42
   2 -12  -1   20.92   10.98
   2  12  -1   18.51    3.12
  -2  12   1   15.65    6.56
   2  12   0    8.16    4.72
  -2  12   0   11.81    5.63
   2 -12   0   13.58    9.56
  -2  12   0   18.05    3.51
   2  12   0   16.43    3.03
  -2  12  -1   16.42    6.76
   2  12   1    8.93    2.44
   2  12   1    5.91    2.19
   2  12   1    6.15    3.79
   2 -12   1    6.67    8.74
   2  12   1   12.98    2.73
  -2  12  -2   51.16   13.61
   2  12   2  100.05    8.89
   2  12   2   65.26    7.78
   2  12   2   85.79    8.56
   2  12   3   12.51    2.93
   2  12   3   14.92    2.81
   2 -12   4   21.47    3.42
   2  12   4   19.43    3.01
   2  12   5    2.45    1.45
   2  12   5    4.79    1.26
   2 -12   5    4.34    1.99
   2 -12   6    2.46    1.45
  -2  12  -6    7.14    2.42
  -2  13   7   12.43    1.91
   2  13  -6    1.79    2.06
  -2  13   6    6.56    1.68
  -2  13   5   24.24    3.34
   2 -13  -5   18.91    3.59
   2  13  -5   24.57    4.56
   2  13  -4    6.99    2.89
   2  13  -4    6.37    1.69
   2 -13  -4    9.11    2.93
  -2  13   4    6.86    1.94
   2 -13  -3   15.74    4.58
  -2  13   3   26.77    3.53
  -2  13   2    8.84    2.60
   2  13  -2    6.35    1.77
  -2  13   2    5.72    1.66
   2  13  -1    5.70    1.75
  -2  13   1    5.11    2.21
   2  13   0    0.33    1.62
   2 -13   0    3.47    8.40
  -2  13   0    2.47    1.99
   2  13   0    1.26    1.46
  -2  13  -1    2.82    1.91
   2  13   1    1.32    1.57
   2  13   2    8.55    2.35
   2  13   2   10.83    2.56
   2  13   3    8.16    2.27
   2 -13   3    8.17    2.35
   2 -13   4   20.29    3.04
   2  13   4   16.89    2.69
  -2  13  -5   21.49    3.58
   2  13   5   19.01    2.52
  -2  13  -6   10.83    2.55
  -2  13  -7    6.56    1.67
  -2  13  -7   11.34    1.76
  -2  14   7  112.61    9.83
  -2  14   6    6.14    1.39
  -2  14   5  118.31   10.82
   2 -14  -4   27.69    4.26
  -2  14   4   31.14    3.44
   2 -14  -3   42.28    6.55
  -2  14   3   50.07    5.30
   2 -14  -2   46.55    6.85
   2  14  -2   39.81    4.64
   2  14  -1    1.00    1.40
  -2  14   1   13.91    3.08
  -2  14   0   68.44    8.31
   2  14   0   84.06    8.07
  -2  14  -1   45.09    6.20
   2  14   1   54.22    5.92
  -2  14  -2   51.63    6.35
   2  14   2   53.50    5.96
   2  14   3  150.22   12.46
  -2  14  -3  118.78   13.13
  -2  14  -4   43.35    4.64
   2  14   4   18.14    2.80
  -2  14  -5  125.98   11.92
  -2  15   6    1.12    0.59
  -2  15   6    0.27    0.52
  -2  15   5   21.56    2.56
   2 -15  -4    3.74    1.80
  -2  15   4    6.45    1.37
  -2  15   3   14.65    2.15
   2  15  -3   13.78    2.21
   2 -15  -3   13.45    3.29
   2 -15  -2   19.65    4.17
   2  15  -1    3.75    1.28
   2 -15  -1    2.01    2.91
   2  15   0   10.16    2.05
  -2  15   0    8.25    2.32
   2  15   1   -1.14    1.20
  -2  15  -1    3.16    1.62
   2  15   2    3.03    1.31
  -2  15  -2    6.55    1.96
  -2  15  -3   -0.27    1.17
  -2  15  -4   10.39    2.10
   2  15   4    6.25    1.38
  -2  16   5    8.04    1.15
  -2  16   4    1.21    0.78
   2  16  -3   15.34    1.94
  -2  16   3   16.10    2.15
   2 -16  -3   12.46    2.59
   2 -16  -2   -0.92    1.82
   2  16  -2   -0.31    0.90
  -2  16   2    0.76    0.82
   2  16  -1   12.93    2.21
  -2  16   1   13.27    1.92
   2 -16  -1   16.55    3.47
   2  16   0    1.57    0.98
   2  16   0    0.92    1.12
   2 -16   0    4.49    2.94
   2  16   1    6.20    1.40
   2  16   2    0.91    0.93
   2  16   2    0.77    0.78
   2 -16   2    2.94    2.21
   2  16   3   -0.24    0.68
   2 -17  -2    4.55    1.53
   2  17  -2    0.25    0.52
   2  17  -1   61.82    5.80
   2 -17  -1   63.95    6.65
   2  17   0    3.03    0.95
   2 -17   0   11.83    2.51
   2  17   1   39.43    3.86
   2 -17   2    9.40    1.83
  -3   0  11  277.25   23.98
  -3   0  10    0.62    1.58
  -3   0   9  721.27   61.41
  -3   0   8    0.41    1.56
  -3   0   8    1.65    2.82
  -3   0   7  753.72   65.51
  -3   0   7  850.73   72.92
   3   0  -6    1.86    3.68
  -3   0   6    1.25    3.03
  -3   0   5  465.46   47.42
   3   0  -5  482.94   48.05
  -3   0   4    2.67    4.56
   3   0  -4   -1.27    3.06
  -3   0   3  400.98   39.22
  -3   0   2    1.78    2.78
  -3   0   1  218.34   22.09
   3   0   0   -1.10    2.11
   3   0   1  448.04   42.39
   3   0   1  433.51   40.80
   3   0   2    1.83    1.27
   3   0   2    0.51    1.90
   3   0   2    2.78    3.31
   3   0   2    2.13    3.49
   3   0   3 1612.69  140.67
   3   0   4    0.81    0.87
   3   0   4   -3.31    4.90
   3   0   5 1043.80   73.36
   3   0   5  886.75   82.65
   3   0   5  841.40   74.26
   3   0   5  814.61   74.76
   3   0   5  804.66   74.55
   3   0   5  794.59   73.59
   3   0   6    0.30    1.79
   3   0   6    1.07    2.09
   3   0   6    0.43    2.62
   3   0   6   -3.48    3.84
   3   0   7  635.47   54.80
   3   0   7  683.79   55.29
   3   0   7  555.62   60.71
   3   0   8    0.30    2.17
   3   0   8   -0.24    1.70
   3   0   9   91.66    8.75
   3   0  10   -0.37    1.04
  -3  -1  11   27.46    3.45
  -3  -1  10   35.88    4.79
  -3  -1   9  268.83   24.25
  -3   1   8    3.34    3.70
  -3  -1   8    1.65    2.83
  -3  -1   8    3.66    2.17
  -3  -1   7  436.64   38.74
  -3  -1   7  461.61   45.10
  -3   1   7  448.40   38.81
   3  -1  -6    8.90    4.71
  -3  -1   6    8.81    3.80
  -3   1   5  682.09   61.09
   3   1  -5  597.04   61.04
   3  -1  -5  607.39   59.98
  -3   1   4   49.34    9.95
   3   1  -4   59.07   11.38
  -3  -1   3  362.79   36.41
  -3   1   3  371.16   36.71
   3   1  -3  387.33   36.84
  -3   1   3  364.14   34.76
  -3  -1   2    5.28    3.27
  -3   1   2    1.84    3.04
  -3   1   2    5.56    2.82
  -3  -1   1   24.36    5.26
   3   1  -1   28.48    5.47
  -3   1   1   24.60    4.60
  -3  -1   0  151.71   14.75
   3   1   0  196.78   16.36
   3  -1   0  231.72   17.03
  -3   1   0  116.79   13.80
   3  -1   1   12.07    3.78
   3  -1   1   12.66    4.98
   3   1   1    9.66    2.73
   3  -1   1   13.52    3.82
   3   1   1   12.74    2.52
   3  -1   2   15.04    5.35
   3  -1   2   27.73    7.02
   3  -1   2   31.20    5.98
   3  -1   3   76.01   13.04
   3  -1   4  129.76   18.52
   3   1   4  125.38   10.99
   3  -1   4  132.14   11.00
   3  -1   4   97.32   11.58
   3  -1   5   93.58    9.02
   3   1   5  100.63    9.48
   3  -1   5   87.64    9.55
   3  -1   5   90.59    9.93
   3  -1   5   88.00   15.37
   3   1   5   86.78    9.65
   3  -1   5  102.05   10.03
   3  -1   5   83.93    9.19
   3   1   5   64.20    8.37
   3  -1   6   13.18    3.00
   3  -1   6   12.46    5.93
   3   1   6   11.27    2.98
   3  -1   6    7.88    3.18
   3  -1   6    6.52    3.39
   3  -1   7   43.05    6.13
   3   1   7   31.04    5.61
   3   1   7   36.09    9.06
   3  -1   7   45.37   10.20
   3  -1   7   33.38    6.07
   3   1   8    3.43    1.85
   3  -1   8    3.55    1.79
   3  -1   8    6.93    2.48
   3  -1   9   30.53    3.56
   3  -1   9   29.71    3.73
   3  -1  10   -0.54    1.03
  -3   2  11   45.81    4.60
  -3   2  11   42.45    4.81
  -3  -2  11   47.56    4.95
  -3   2  10  152.79   14.56
  -3  -2  10  159.47   14.58
  -3   2   9   16.74    3.34
  -3  -2   9   17.54    3.27
  -3  -2   8  214.72   27.10
  -3   2   8  248.32   28.27
  -3   2   8  244.31   21.55
  -3  -2   8  220.73   21.29
  -3  -2   7   11.41    2.64
  -3  -2   7    7.68    4.05
  -3   2   7    3.15    2.75
  -3   2   7    6.04    2.18
  -3  -2   6   99.82   15.28
   3   2  -6  112.30   13.69
  -3   2   6  124.69   16.30
  -3   2   5  265.88   30.38
  -3   2   4    1.35    3.29
   3   2  -4    6.01    4.70
  -3   2   4    5.01    3.43
  -3   2   3  286.31   30.96
   3   2  -3  314.57   31.67
  -3   2   3  309.37   29.68
  -3   2   2   62.92    8.84
   3   2  -1  554.13   46.15
  -3   2   1  475.65   44.58
   3   2   0  203.30   19.62
   3   2   0  249.01   20.25
   3  -2   0  237.40   19.96
   3   2   1  112.20   11.70
   3  -2   1   90.25   11.32
   3  -2   1  123.80   12.25
   3   2   2  361.25   32.80
   3   2   2  297.21   31.46
   3  -2   2  275.63   31.38
   3  -2   2  349.46   32.92
   3  -2   2  369.94   33.98
   3   2   3   21.37    6.45
   3  -2   3   21.52    7.02
   3  -2   4  197.39   22.23
   3  -2   4  118.78   12.62
   3   2   4  130.79   12.67
   3   2   4  190.29   20.77
   3   2   5    9.36    1.75
   3   2   5   10.92    2.73
   3  -2   5   10.66    3.26
   3   2   5    7.48    3.04
   3   2   5    0.28    4.41
   3   2   5    1.69    4.12
   3  -2   5   11.20    6.41
   3  -2   5   10.46    2.68
   3  -2   5    9.13    2.72
   3  -2   5   -3.74    5.01
   3  -2   5    7.80    3.28
   3   2   6   53.37    5.09
   3  -2   6   39.77   10.18
   3   2   6   34.57    5.44
   3  -2   6   34.62    5.87
   3   2   6   41.87    6.31
   3   2   6   68.49    5.64
   3  -2   6   42.58    6.46
   3  -2   6   52.38    5.51
   3  -2   6   42.24    5.80
   3   2   6   28.36    8.45
   3   2   7    4.78    2.86
   3  -2   7    3.40    2.56
   3   2   7    2.24    2.00
   3  -2   7    3.78    2.50
   3  -2   7    1.17    2.50
   3  -2   7    6.30    4.23
   3  -2   8   38.56    5.15
   3   2   8   42.65    5.26
   3  -2   8   39.01    4.94
   3   2   9   11.06    2.09
   3  -2   9    8.07    1.88
   3  -2   9    8.57    2.07
   3  -2  10   -0.48    0.88
   3   2  10    0.40    0.79
  -3   3  11   14.00    2.08
  -3  -3  11   10.48    1.97
  -3   3  11   12.17    1.80
  -3   3  10   36.69    4.73
  -3  -3  10   38.37    4.76
  -3   3   9   46.70    5.66
  -3  -3   9   38.87    5.32
  -3  -3   8   12.79    3.02
  -3   3   8   13.62    5.45
  -3  -3   8   18.04    6.59
  -3   3   8   17.12    3.30
  -3   3   7  103.00   10.01
  -3   3   7  106.39   15.49
   3   3  -7   66.86   11.11
  -3  -3   7   98.83   15.09
  -3  -3   7   88.26    9.64
  -3   3   6    1.91    2.66
   3  -3  -6   -1.71    3.76
  -3  -3   6    0.71    1.64
  -3   3   6    5.59    4.14
  -3  -3   6   -1.36    2.33
   3   3  -6    2.27    3.26
  -3   3   5  674.43   62.67
  -3   3   4   36.92    8.49
  -3   3   4   30.54    6.83
  -3   3   3 1056.39   92.19
  -3   3   2  143.51   15.95
  -3   3   1 1196.35  101.94
   3   3   0  127.97    9.67
   3  -3   0  112.55    9.15
   3   3   1  612.37   54.84
   3  -3   1  584.65   54.69
   3  -3   1  649.63   56.17
   3  -3   2   72.40   11.08
   3   3   2   56.78    9.62
   3  -3   2   48.92    9.77
   3  -3   3  132.16   18.59
   3   3   3  145.30   17.94
   3  -3   3  132.16   18.15
   3  -3   4   12.25    6.28
   3   3   4   13.99    2.08
   3   3   4    8.75    5.06
   3   3   4   10.30    2.57
   3  -3   4    4.93    2.22
   3   3   5   22.63    7.53
   3   3   5   26.63    4.89
   3  -3   5   32.22    9.48
   3  -3   5   16.92    4.50
   3  -3   5   28.58    5.14
   3   3   5   25.38    4.36
   3  -3   5   43.14    5.10
   3   3   5   36.85    3.78
   3  -3   6    7.69    3.46
   3   3   6    3.47    1.97
   3   3   6    4.68    1.50
   3   3   6   11.28    5.05
   3  -3   6    1.83    3.65
   3  -3   6    6.33    2.72
   3  -3   6    4.36    2.27
   3   3   6   13.42    2.10
   3   3   6    1.21    2.76
   3  -3   7  162.23   20.00
   3  -3   7  126.84   19.84
   3   3   7  370.90   19.90
   3  -3   7  321.50   19.76
   3   3   7  135.26   19.78
   3   3   8   -0.54    1.88
   3  -3   8   -0.29    2.01
   3  -3   9  172.56   15.74
   3   3   9  189.34   15.84
   3  -3   9  178.32   15.84
  -3   4  11  162.80   13.95
  -3  -4  11  158.48   14.01
  -3   4  10    1.27    1.25
  -3  -4  10    1.28    1.45
  -3   4   9  228.64   20.47
  -3  -4   9  221.35   20.37
   3   4  -8   45.07    8.30
  -3   4   8   52.61    6.36
  -3  -4   8   51.55    6.26
  -3   4   8   34.92    8.98
  -3  -4   8   50.99   10.53
  -3   4   7  164.63   25.53
  -3  -4   7  215.97   19.23
   3   4  -7  169.58   21.17
  -3   4   7  207.08   25.19
  -3  -4   7  186.94   24.51
  -3   4   7  224.48   19.37
  -3   4   6  150.46   20.55
   3   4  -6  137.88   15.07
  -3   4   6  176.70   19.49
  -3  -4   6  130.95   17.59
  -3  -4   6  116.04   12.32
  -3   4   6  117.55   12.40
  -3   4   6  116.05   17.53
  -3   4   5   11.54    4.70
   3   4  -5   12.99    4.21
  -3   4   5   19.04    5.81
  -3   4   4  474.53   46.13
  -3   4   4  439.37   43.82
  -3   4   3    8.37    4.31
  -3   4   2  726.29   64.84
   3   4  -1  336.24   28.93
   3  -4  -1  295.56   28.46
  -3   4   1  298.40   29.86
   3   4   0  717.61   51.99
   3  -4   0  549.27   50.98
   3  -4   0  662.73   54.21
  -3   4   0  636.87   52.26
   3   4   0  523.70   48.64
   3   4   1  436.72   41.90
   3  -4   1  439.74   42.28
   3  -4   1  537.08   45.45
   3  -4   2  466.62   45.78
   3   4   2  461.55   42.73
   3  -4   2  434.84   43.82
   3  -4   3  384.39   40.81
   3   4   3  448.81   40.04
   3  -4   3  358.42   41.55
   3  -4   4   45.65    5.86
   3   4   4   29.01    8.17
   3  -4   4   43.21   10.72
   3  -4   4   24.74    4.22
   3   4   4   26.11    4.19
   3   4   4   41.65    4.10
   3   4   5  211.83   19.04
   3   4   5  228.12   18.92
   3  -4   5  198.45   20.28
   3   4   5  204.83   19.99
   3   4   5  211.57   25.85
   3  -4   5  207.35   20.56
   3  -4   5  223.48   19.30
   3  -4   5  222.53   19.92
   3  -4   5  181.00   26.36
   3  -4   6    2.32    2.55
   3   4   6    5.07    1.46
   3  -4   6    3.46    2.98
   3  -4   6   -0.46    3.51
   3   4   6   -1.56    4.09
   3  -4   6    3.66    5.13
   3   4   6   -0.39    2.86
   3  -4   6    5.89    2.35
   3   4   7   94.68   15.42
   3  -4   7   86.65   15.39
   3  -4   7  317.26   15.58
   3  -4   7   84.27   15.42
   3   4   7  406.89   15.86
   3  -4   7  108.65   15.60
   3  -4   8   75.43    7.78
   3   4   8   71.37    7.57
   3  -4   9    8.25    1.79
  -3  -5  11    2.44    0.75
  -3   5  11    2.67    0.86
  -3  -5  10   37.87    4.39
  -3  -5   9   12.64    2.62
  -3   5   9   10.26    2.43
  -3  -5   8   17.16    3.10
  -3   5   8   15.98    5.52
   3   5  -8   16.29    5.07
  -3   5   8   18.77    3.09
  -3   5   7    2.14    2.99
   3   5  -7   -0.90    3.56
  -3   5   7    3.24    3.20
  -3  -5   7    1.64    3.25
  -3   5   7    3.97    2.01
  -3  -5   7    2.87    1.91
  -3   5   6  296.01   35.30
   3  -5  -6  285.48   26.94
   3   5  -6  252.74   28.44
  -3   5   6  363.04   33.99
  -3  -5   6  334.36   33.56
  -3   5   6  320.55   26.76
  -3  -5   6  292.94   26.60
  -3   5   6  249.73   31.78
  -3   5   5    1.26    2.48
   3   5  -5    1.36    2.77
  -3  -5   5   -1.28    2.20
  -3   5   5    4.46    3.60
  -3   5   5   -1.87    3.70
  -3   5   4  697.39   64.85
  -3   5   3   47.38    8.91
  -3   5   2  829.69   74.27
  -3   5   1   60.72    9.91
   3  -5  -1   59.61    8.17
   3   5  -1   68.45    8.36
   3   5   0  365.28   33.94
   3  -5   0  322.74   33.75
   3  -5   0  439.44   38.16
  -3   5   0  395.84   36.17
   3   5   1  101.64   12.19
   3  -5   1   77.33   11.63
   3  -5   2    6.87    5.12
   3  -5   3   42.47   10.73
   3  -5   3   39.26    9.08
   3   5   3   39.68    8.07
   3   5   3   47.11    4.99
   3   5   4    0.23    1.27
   3   5   4    0.42    1.01
   3  -5   4    0.85    2.67
   3  -5   4    3.77    3.09
   3   5   4    2.62    2.00
   3  -5   4   -1.68    5.49
   3   5   4    4.46    1.62
   3   5   4    1.30    3.39
   3  -5   5   28.46    4.88
   3   5   5   22.58    4.04
   3  -5   5   36.40    5.45
   3   5   5   29.24    7.55
   3  -5   5    9.26    5.43
   3   5   5   19.99    3.02
   3   5   5   30.34    3.24
   3  -5   5   12.16    3.25
   3   5   5   11.78    3.73
   3   5   6   61.37    7.01
   3  -5   6   39.78    8.06
   3  -5   6   48.98    8.32
   3   5   6   55.88    8.00
   3   5   6   48.57   10.80
   3  -5   6   52.34   12.27
   3   5   7    6.44    2.43
   3  -5   7    1.84    2.51
   3  -5   7    3.98    2.55
   3  -5   8    1.55    1.88
   3  -5   8    2.19    1.95
   3  -5   9    1.20    1.22
  -3   6  11   41.98    4.00
  -3  -6  10    8.33    1.62
  -3   6   9   25.51    3.67
  -3  -6   9   31.55    3.95
   3   6  -8   60.49    9.58
  -3   6   8   62.23    7.10
  -3  -6   8   70.98    7.49
  -3   6   7   41.25   10.98
   3   6  -7   34.58    7.40
  -3   6   7   40.99    5.28
  -3  -6   7   36.47    5.25
  -3   6   7   49.87    9.63
  -3   6   6  117.00   20.25
  -3  -6   6  156.33   20.00
   3   6  -6  117.40   15.45
  -3   6   6  170.66   19.69
   3  -6  -6  126.29   13.90
  -3   6   6  168.73   20.85
  -3   6   5   30.21    8.52
   3   6  -5   10.68    3.97
  -3   6   5   15.93    5.38
  -3  -6   5   18.90    6.21
   3  -6  -5   14.36    3.54
  -3   6   5   13.05    5.23
  -3   6   4  113.09   16.48
  -3   6   3   25.74    7.01
  -3   6   2   42.41    8.71
   3   6  -1  179.23   18.29
   3  -6  -1  170.97   18.41
   3  -6  -1  202.92   23.47
  -3   6   1  220.08   22.49
  -3   6   0    1.26    2.79
   3   6   0    2.44    1.80
   3  -6   0    2.10    2.29
   3   6   0   -0.62    1.84
   3  -6   1  388.73   41.47
   3   6   2   10.72    2.24
   3  -6   2   13.99    6.89
   3   6   3  182.66   16.04
   3  -6   3  235.95   28.08
   3   6   3  193.08   16.54
   3   6   3  164.96   16.67
   3   6   3  193.99   16.61
   3   6   4   13.19    2.45
   3  -6   4   23.79    4.61
   3   6   4   16.43    2.22
   3  -6   4   12.68    5.74
   3   6   4   17.79    2.45
   3   6   5   94.20    9.12
   3  -6   5  120.95   11.74
   3  -6   5   61.48   14.11
   3   6   5  106.72   10.24
   3  -6   5  123.57   11.04
   3   6   5   86.10   14.07
   3  -6   5   84.49    9.16
   3   6   5   89.55    9.21
   3   6   5  112.11    9.40
   3  -6   6   11.22    3.92
   3   6   6    9.68    2.58
   3  -6   6    9.09    3.87
   3   6   6    9.84    3.34
   3  -6   7   19.10    4.03
   3  -6   7   17.14    3.49
   3  -6   8    1.71    1.88
   3  -6   8   -1.38    1.82
   3  -6   9    0.93    1.19
  -3   7  10  140.27   12.45
  -3   7   9    2.79    1.34
  -3   7   8  257.90   23.69
   3   7  -8  305.33   27.22
  -3   7   7   10.86    6.19
   3   7  -7   18.00    5.32
  -3   7   6  282.82   33.74
   3   7  -6  284.27   27.07
  -3   7   6  286.02   32.07
   3  -7  -6  239.76   24.23
  -3   7   5  218.31   28.37
   3   7  -5  217.96   21.58
   3  -7  -5  195.04   20.05
  -3   7   5  240.97   27.13
   3  -7  -4  178.37   16.72
   3   7  -4  151.65   16.59
  -3   7   4  167.16   19.53
  -3   7   4  155.22   21.65
   3   7  -3  264.70   24.37
  -3   7   3  283.77   30.90
   3   7  -2    4.63    2.32
   3  -7  -2    5.32    5.56
  -3   7   2   11.67    5.41
   3  -7  -1  415.19   45.71
  -3   7   1  480.81   45.41
  -3   7   0   98.81   15.41
   3   7   0   92.46   11.07
   3   7   1  158.91   16.20
   3  -7   1  195.57   25.66
   3   7   1  209.23   16.42
   3   7   1  166.55   16.27
   3  -7   2  242.06   31.35
   3   7   2  232.73   21.20
   3   7   2  240.96   21.20
   3   7   2  241.75   21.43
   3   7   3   26.55    3.87
   3  -7   3   12.41    7.63
   3   7   3   25.60    3.01
   3  -7   3   19.49    4.52
   3   7   3   28.82    3.51
   3   7   3   27.52    3.84
   3   7   3   21.83    3.38
   3  -7   4  609.58   46.21
   3   7   4  498.26   43.92
   3   7   4  514.44   44.45
   3   7   4  521.27   44.16
   3   7   5    6.43    1.35
   3   7   5    6.83    1.77
   3   7   5    6.41    1.68
   3  -7   5    7.03    2.88
   3  -7   5    7.90    3.42
   3   7   6  289.97   24.42
   3  -7   6  254.58   25.88
   3  -7   6  302.77   25.85
   3  -7   7   45.36    6.02
   3  -7   7   49.86    6.05
   3  -7   8  135.75   12.55
   3  -7   9   32.96    3.42
  -3   8  10   85.93    7.82
  -3   8   9    2.25    1.29
  -3   8   8  375.57   33.03
   3   8  -8  409.89   36.12
   3   8  -7    0.87    3.31
  -3   8   7   -1.18    1.40
  -3   8   6  341.83   45.11
   3  -8  -6  390.06   37.47
  -3   8   6  438.94   36.56
   3   8  -6  483.77   40.52
  -3   8   6  434.60   45.78
  -3   8   5    2.28    3.20
  -3   8   5    4.31    1.70
   3  -8  -5    1.07    2.48
  -3   8   5    3.85    4.66
  -3   8   4  389.42   31.14
   3   8  -4  344.32   31.09
   3  -8  -4  333.16   32.61
   3  -8  -4  321.86   40.93
   3   8  -4  358.36   33.01
  -3   8   4  373.40   39.75
   3   8  -3   20.58    3.12
   3  -8  -3   13.02    6.62
   3   8  -3   21.38    3.88
  -3   8   3   20.76    3.56
   3  -8  -3   15.05    4.46
  -3   8   3   22.86    7.74
   3   8  -2   70.81    8.82
   3  -8  -2   93.84   16.17
   3   8  -2  100.33    9.08
  -3   8   2  116.25   16.49
  -3   8   1   33.57    8.71
   3  -8  -1   34.91    9.88
   3   8  -1   32.29    4.32
  -3   8   0   10.58    5.23
   3   8   0   -0.77    1.52
   3  -8   0    6.61    6.53
   3   8   0    4.51    1.89
   3   8   1   20.19    3.33
   3   8   2    2.81    1.76
   3   8   2    5.31    2.03
   3   8   2    5.32    1.93
   3  -8   2    5.24    6.35
   3   8   2    6.33    1.85
   3   8   3    6.19    2.19
   3   8   3    5.63    1.77
   3   8   3    6.57    2.12
   3   8   3    9.06    2.01
   3  -8   3    4.81    2.57
   3   8   3    8.43    1.54
   3  -8   3    5.48    6.08
   3   8   4   23.52    3.61
   3   8   4   22.67    3.33
   3  -8   4   32.91    5.33
   3   8   4   21.99    2.71
   3   8   4   25.19    3.23
   3   8   5   -0.65    0.85
   3   8   5    1.19    1.15
   3   8   5    0.20    1.01
   3  -8   5   -1.55    2.35
   3   8   6    8.64    1.56
   3  -8   6   12.32    3.00
   3  -8   7    1.81    2.12
   3  -8   7    2.62    1.96
   3  -8   8   24.48    3.08
  -3   8  -8   16.94    3.03
  -3   9  10    2.91    0.73
  -3   9   9  122.00   11.02
  -3   9   8   10.78    2.09
  -3   9   7   70.45    7.56
   3   9  -7   81.89   10.66
  -3   9   6   -2.28    3.89
  -3   9   6    3.25    1.60
   3  -9  -6    0.97    2.25
  -3   9   6    3.94    3.37
  -3   9   5   51.84   12.61
  -3   9   5   62.56    6.28
   3   9  -5   55.30    8.44
   3  -9  -5   34.49   11.62
   3  -9  -5   38.12    6.82
  -3   9   5   69.03   13.38
  -3   9   4    1.13    1.31
   3  -9  -4   -2.55    5.04
   3   9  -4   -0.62    2.67
   3   9  -4    0.88    1.45
   3  -9  -4    0.60    2.84
  -3   9   4    2.01    4.43
   3   9  -3    7.61    2.04
   3   9  -3   10.12    2.81
   3   9  -3   13.18    3.19
   3  -9  -3   12.25    6.86
  -3   9   3    6.14    2.20
   3  -9  -3    1.30    3.45
  -3   9   3   -1.95    3.89
   3   9  -2    5.45    1.99
   3   9  -2    5.06    2.21
  -3   9   2    5.21    1.99
   3  -9  -2    2.44    5.39
  -3   9   2    7.60    5.33
  -3   9   1   62.78   13.88
   3   9  -1   77.60    8.64
  -3   9   1   74.11    8.35
   3  -9  -1   51.70   14.77
   3   9  -1   90.31    8.51
   3   9   0    5.45    3.03
   3   9   0    4.21    1.97
  -3   9   0    9.90    5.89
   3  -9   0    7.78    6.80
   3   9   0   11.41    2.55
   3   9   1  177.67   18.17
   3   9   1  222.63   18.36
  -3   9  -1  170.02   25.72
   3   9   2    0.30    1.55
   3   9   2    1.77    1.68
   3   9   2    1.15    1.47
   3  -9   2   -2.89    5.71
   3   9   2   -0.32    1.35
   3   9   3  143.85   13.80
   3   9   3  172.51   14.61
   3   9   3  172.58   15.10
   3   9   3  152.18   14.37
   3   9   4    0.31    1.35
   3   9   4   -0.88    1.51
   3  -9   4    2.02    2.58
   3   9   4   -0.42    0.79
   3   9   4   -0.44    1.04
   3  -9   5  119.61   10.92
   3  -9   5  119.99   11.22
   3   9   5   81.61    9.06
   3   9   5  104.19    9.76
   3   9   5  111.67    9.48
   3  -9   6    1.98    2.37
   3  -9   6    0.35    2.28
   3  -9   7   35.95    4.51
   3  -9   7   32.30    4.52
   3  -9   8    1.06    1.08
  -3   9  -8   -0.45    1.22
  -3  10   9   17.28    2.19
  -3  10   9   13.86    2.03
  -3  10   8   19.40    2.71
  -3  10   7   34.85    4.43
   3  10  -7   44.83    7.08
  -3  10   6  113.88   10.97
   3 -10  -6  111.61   11.95
  -3  10   5   58.70   13.20
  -3  10   5   34.75    9.92
  -3  10   5   43.74    5.31
   3  10  -5   41.30    7.17
   3 -10  -5   47.17    7.02
   3 -10  -5   43.21   12.59
   3  10  -4  242.86   23.62
  -3  10   4  281.67   23.79
   3 -10  -4  265.18   36.39
   3 -10  -4  283.67   26.00
   3  10  -4  300.99   26.14
  -3  10   4  229.14   31.74
   3  10  -3   39.35    5.83
   3  10  -3   37.82    5.92
  -3  10   3   40.69    5.65
   3 -10  -3   33.98   11.29
   3  10  -3   36.39    4.74
   3 -10  -3   45.00    7.58
  -3  10   3   48.08   11.19
   3  10  -2  319.31   30.51
   3 -10  -2  329.11   42.52
  -3  10   2  376.49   30.55
   3  10  -2  329.27   29.73
  -3  10   2  355.32   39.55
   3  10  -1   -0.34    1.29
   3  10  -1   -0.44    1.61
  -3  10   1   -0.39    1.79
   3 -10  -1    2.89    6.37
  -3  10   1    6.27    4.61
   3  10   0  261.25   24.54
   3 -10   0  221.47   35.22
   3  10   0  284.43   24.43
  -3  10   0  274.88   33.96
  -3  10  -1    4.69    4.69
   3  10   1    8.98    2.56
   3  10   1   10.39    2.51
   3 -10   1    3.07    6.12
   3  10   1   10.18    2.57
  -3  10  -2   51.04   12.73
   3  10   2   75.67    7.19
   3 -10   2   31.07   13.56
   3  10   2   52.31    6.73
   3  10   3   44.62    5.00
   3  10   3   52.92    5.78
   3  10   3   43.16    5.36
   3  10   4    1.11    0.94
   3  10   4    1.23    1.58
   3  10   4    1.22    1.24
   3 -10   5   43.42    5.75
   3 -10   6   24.98    3.84
   3 -10   6   22.85    3.70
   3 -10   7   12.24    2.29
   3 -10   7   17.16    2.64
  -3  11   9    0.89    0.60
  -3  11   8   97.23    8.92
  -3  11   7    3.57    1.42
  -3  11   6   88.26    8.83
   3 -11  -6   78.85    9.44
  -3  11   5   -0.28    1.43
   3  11  -5   -0.70    3.01
   3 -11  -5    3.04    2.60
   3 -11  -4    4.92    3.90
  -3  11   4    4.22    1.67
   3  11  -4    0.62    2.54
   3 -11  -4    6.42    6.34
   3  11  -4    3.93    1.78
  -3  11   4    6.27    4.62
   3  11  -3    6.20    2.66
   3  11  -3    2.85    1.61
  -3  11   3    4.29    5.19
   3 -11  -3   -3.22    7.11
   3 -11  -3    4.30    3.82
   3  11  -2   21.16    3.20
   3  11  -2   12.82    3.42
   3 -11  -2   12.98    9.71
   3 -11  -2   23.00    6.17
  -3  11   2   10.82    6.20
   3  11  -1   19.76    3.53
   3  11  -1   17.15    3.80
   3 -11  -1   19.69    9.84
  -3  11   1   26.67    8.36
  -3  11   0  123.29   21.61
   3  11   0  142.09   14.38
   3 -11   0  147.58   26.18
  -3  11   0  131.36   14.04
   3  11   0  164.93   14.27
  -3  11  -1   27.23    9.92
   3  11   1   51.38    6.35
   3  11   1   53.42    6.24
   3 -11   1   26.27   12.31
   3  11   1   46.36    5.95
  -3  11  -2  113.10   21.39
   3  11   2  147.74   13.64
   3  11   3   39.78    4.57
   3  11   3   48.09    5.26
   3  11   3   53.83    5.95
   3  11   3   39.10    4.80
   3 -11   4  192.87   16.86
   3  11   4  170.33   15.86
   3 -11   5   14.73    3.09
   3 -11   6   67.84    7.12
  -3  11  -7    1.88    1.30
  -3  12   8   22.83    2.64
  -3  12   7   24.73    3.14
  -3  12   7   29.32    3.40
   3 -12  -6   31.16    4.26
  -3  12   6   25.80    3.52
  -3  12   6   29.60    3.80
  -3  12   5  124.36   11.64
   3 -12  -5  120.77   12.67
   3 -12  -4   24.65    4.86
   3  12  -4   18.97    3.07
   3 -12  -3  122.22   25.62
   3  12  -3  174.07   16.09
   3 -12  -3  129.57   16.56
  -3  12   3  167.75   14.84
   3  12  -2    5.88    2.52
   3  12  -2    8.02    2.16
   3 -12  -2    3.18    4.04
   3 -12  -2    3.53    6.98
  -3  12   2    6.54    5.72
   3  12  -1  129.07   13.04
   3 -12  -1   83.70   22.52
   3  12  -1  131.08   12.27
  -3  12   1   97.27   18.80
  -3  12   0   -2.37    3.32
   3  12   0    2.81    1.74
   3  12   0    3.80    2.20
   3 -12   0    3.45    7.62
   3  12   1   10.90    2.71
   3  12   1    9.73    2.52
   3 -12   1   10.04    8.13
   3  12   2   -0.50    1.25
   3  12   3    1.06    1.51
   3  12   3   -0.17    0.99
   3  12   4    0.99    1.02
   3 -12   4    1.72    1.77
   3 -12   5    5.90    2.02
   3 -12   6    2.08    1.24
  -3  12  -6    1.22    1.45
  -3  13   7    2.73    0.91
  -3  13   6    2.01    1.18
   3 -13  -5    2.82    1.96
  -3  13   5    3.31    1.43
   3  13  -4    7.59    1.89
   3 -13  -4    9.91    3.37
  -3  13   4    9.07    2.05
   3  13  -3   -0.55    1.46
  -3  13   3    0.70    1.11
   3  13  -2   27.41    3.84
   3 -13  -2   37.30    6.88
   3  13  -1   -0.59    1.55
   3  13   0   73.48    7.71
   3  13   0   66.40    7.77
   3  13   1    2.54    1.63
   3  13   1    0.54    1.48
   3  13   2   52.36    5.57
   3  13   3    0.23    1.27
   3 -13   3   -0.27    1.70
   3  13   3    1.07    0.87
   3  13   4   27.51    3.36
   3 -13   4   30.62    3.91
   3 -13   5    1.45    1.20
  -3  13  -5    0.88    1.39
  -3  13  -6    3.70    1.42
  -3  14   6   40.17    4.05
  -3  14   5   12.48    1.94
   3 -14  -5   12.06    2.49
  -3  14   4  134.45   11.05
   3  14  -4  109.00   10.76
   3 -14  -4  122.38   12.16
   3 -14  -3    4.31    2.88
   3  14  -3   10.70    2.01
   3  14  -2  183.38   17.09
   3 -14  -2  203.12   19.31
   3  14  -1    0.94    1.74
   3  14  -1    0.25    1.15
   3  14  -1    0.85    1.66
  -3  14   1   -1.12    1.77
   3 -14  -1    0.66    3.64
   3  14   0  171.90   16.24
   3  14   0  189.84   16.42
  -3  14   0  165.10   16.70
   3 -14   0  204.91   19.34
   3  14   1    8.81    2.10
   3  14   1    4.41    1.63
  -3  14  -1    1.08    1.54
   3 -14   1    2.36    3.30
   3  14   2   53.16    5.54
   3  14   2   43.41    4.98
  -3  14  -2   46.51    5.92
   3 -14   2   60.87    7.21
   3  14   3   15.86    2.43
   3 -14   3   15.81    2.59
   3  14   4    2.24    0.96
   3 -15  -5   24.44    2.82
   3 -15  -4   12.58    2.57
   3  15  -3   14.13    2.12
   3 -15  -3   16.08    3.40
   3  15  -2   33.17    4.00
   3 -15  -2   38.11    5.65
   3  15  -1    1.53    1.35
   3 -15  -1   -0.51    2.88
   3  15   0   41.24    4.28
   3  15   0   33.77    4.01
   3  15   1    1.43    1.12
   3  15   1    1.09    1.04
  -3  15  -1   -2.09    1.47
   3 -15   1   -2.28    2.55
   3  15   2   17.77    2.49
   3  15   2   16.28    2.21
  -3  15  -2   15.57    2.93
   3  15   3    1.69    0.91
  -3  15  -3   -1.54    1.32
  -3  15  -4    3.29    1.33
  -3  16   4    0.38    0.59
   3 -16  -4    0.96    0.82
   3  16  -3    4.02    0.86
  -3  16   3    4.02    0.97
   3 -16  -3    4.38    1.84
  -3  16   2    1.71    0.77
   3 -16  -2    2.06    1.91
   3  16  -2    4.34    1.05
   3  16  -1    5.44    1.33
   3 -16  -1    3.15    2.36
   3  16   0   18.87    2.46
  -3  16  -1    3.03    1.31
   3 -16   1    3.61    2.19
   3  16   1    1.72    0.95
  -3  16  -2   14.01    2.24
  -3  16  -3    1.03    0.85
   3 -17  -2    0.28    0.87
   3 -17  -1   11.26    2.14
  -4   0  11    1.55    1.19
  -4   0  10   11.51    2.63
  -4   0   9    2.12    2.37
  -4   0   8   88.80   10.14
  -4   0   8  100.99   16.40
  -4   0   7    5.53    4.07
  -4   0   7   -0.47    2.09
   4   0  -6  494.25   52.54
  -4   0   5   -1.76    3.01
   4   0  -5    1.86    5.19
  -4   0   4  967.54   90.51
   4   0  -4 1028.20   91.14
  -4   0   3    2.74    3.32
  -4   0   2 1402.41  122.11
  -4   0   1    1.04    2.72
   4   0  -1   -0.68    2.68
   4   0   0 1489.68  127.03
   4   0   1   -2.17    3.38
   4   0   1   -1.31    2.05
   4   0   1    0.65    2.23
   4   0   2  353.12   36.24
   4   0   3   -0.42    2.06
   4   0   3   -0.18    0.93
   4   0   3    3.54    4.63
   4   0   4   12.44    2.13
   4   0   4    9.36    3.26
   4   0   4   14.73    3.66
   4   0   4   11.48    3.79
   4   0   4   22.01    7.96
   4   0   4   11.21    2.49
   4   0   5    0.88    1.81
   4   0   5    4.03    4.88
   4   0   5    0.50    2.92
   4   0   5   -0.20    0.99
   4   0   5   -0.41    2.38
   4   0   5   -1.77    2.57
   4   0   6   77.23    8.75
   4   0   6   86.55   14.82
   4   0   6   80.10    9.33
   4   0   7    1.34    2.27
   4   0   7    0.27    1.89
   4   0   8  196.08   17.48
   4   0   9   -1.31    1.30
  -4  -1  11   21.47    2.87
  -4  -1  10  132.19   12.65
  -4  -1   9  164.22   15.87
  -4  -1   8   25.15    4.48
  -4   1   8   27.40    8.26
  -4  -1   8   32.54    8.73
   4  -1  -7   32.36   10.17
  -4  -1   7   20.12    7.08
  -4   1   7   31.16    4.94
  -4  -1   7   22.97    4.34
   4   1  -6   -2.31    4.56
   4  -1  -6    2.11    3.61
   4  -1  -6    0.51    2.41
  -4   1   5   43.26   10.10
   4   1  -5   23.34    8.34
   4  -1  -5   33.88    8.84
  -4   1   4  293.88   32.95
   4   1  -4  309.84   33.65
  -4  -1   3    1.32    3.69
  -4   1   3    2.79    3.89
  -4  -1   2  369.28   37.87
  -4   1   2  395.44   39.02
   4   1  -2  397.44   38.17
  -4  -1   1   24.01    6.13
  -4   1   1   43.17    8.64
   4   1  -1   48.22    7.98
   4  -1  -1   47.27    7.09
   4   1   0  890.92   77.15
   4  -1   0  871.03   77.05
   4   1   1   35.64    6.64
   4  -1   1   56.73    9.68
   4  -1   1   53.63    8.16
   4  -1   2  250.01   25.69
   4  -1   2  196.94   22.59
   4  -1   3   26.21    4.47
   4   1   3   26.64    3.22
   4  -1   3   23.85    3.13
   4  -1   4  149.38   12.61
   4  -1   4  142.36   14.61
   4  -1   4  144.67   14.38
   4   1   4  151.91   13.92
   4  -1   4  127.73   13.95
   4  -1   4  158.62   22.20
   4  -1   4  118.34   12.95
   4  -1   4  111.10   13.25
   4   1   4  154.88   12.70
   4   1   5   65.66    5.57
   4  -1   5   54.40    7.46
   4   1   5   55.99    6.56
   4  -1   5   34.24    5.57
   4  -1   5   41.22    6.58
   4  -1   5   37.28   10.79
   4  -1   5   46.32    6.18
   4  -1   6    5.31    2.38
   4   1   6    2.68    2.38
   4  -1   6    4.55    2.41
   4  -1   6    5.52    4.83
   4  -1   6    2.23    2.96
   4   1   6    1.77    3.92
   4  -1   6   14.82    2.51
   4  -1   7    9.47    2.88
   4  -1   7   14.22    3.59
   4  -1   8    1.30    1.54
   4  -1   8    2.02    1.63
   4  -1   9   22.66    2.73
  -4   2  11    6.84    1.54
  -4  -2  11    8.68    1.63
  -4   2  10   86.08    9.33
  -4  -2  10  104.12    9.60
  -4   2   9    9.03    2.76
  -4  -2   9    6.80    2.42
  -4   2   8  227.66   27.64
  -4  -2   8  194.87   26.17
  -4   2   8  211.13   20.08
  -4  -2   8  207.84   19.91
   4  -2  -7  147.96   22.81
  -4   2   7  143.33   14.70
  -4   2   7  141.15   20.74
  -4  -2   7  146.21   20.88
  -4  -2   7  148.99   14.70
  -4   2   6  197.77   24.48
   4  -2  -6  151.62   22.87
   4  -2  -6  153.11   16.00
  -4   2   5  547.15   52.71
   4   2  -5  468.67   52.43
  -4   2   4   78.92   13.76
   4   2  -4   83.99   14.66
  -4   2   3  404.04   41.72
  -4   2   3  412.59   39.59
   4   2  -2    1.15    2.53
  -4   2   2   -1.76    2.61
   4   2  -1  358.14   37.19
   4   2  -1  403.88   36.26
   4  -2  -1  402.33   36.28
   4   2   0   33.13    6.73
   4   2   0   56.60    8.30
   4  -2   0   47.29    7.71
   4  -2   0   40.02    7.71
   4  -2   1   17.56    5.47
   4  -2   1   27.52    6.29
   4   2   1   34.39    7.46
   4   2   2  147.49   18.65
   4  -2   2  154.53   19.12
   4  -2   2  132.62   17.85
   4   2   3    0.84    2.27
   4   2   3    0.39    0.99
   4  -2   3    0.69    1.03
   4  -2   3    0.42    1.98
   4   2   3    1.64    3.98
   4  -2   3    1.87    5.55
   4  -2   4   72.61   10.63
   4   2   4  118.17   12.09
   4  -2   4  108.67   12.18
   4   2   4  133.80   11.44
   4  -2   4  132.58   19.88
   4   2   4  136.25   19.38
   4   2   4   93.49   10.92
   4  -2   4  116.78   11.25
   4   2   4  123.94   10.36
   4  -2   5   30.43    5.92
   4   2   5   29.11    4.65
   4  -2   5   30.20    5.26
   4   2   5   30.44    9.16
   4  -2   5   21.13    9.43
   4   2   5   42.38    4.89
   4   2   5   32.12    5.49
   4  -2   5   26.89    4.42
   4  -2   5   26.51    4.57
   4  -2   6   54.41    7.33
   4   2   6   51.85    7.04
   4   2   6   57.67    6.52
   4  -2   6   46.95    6.76
   4  -2   6   33.63    9.94
   4   2   6   36.08    9.77
   4  -2   6   68.03    6.34
   4   2   6   70.79    6.34
   4  -2   6   45.43    6.39
   4  -2   7   17.49    5.09
   4  -2   7   18.42    5.03
   4   2   7   20.63    5.13
   4  -2   8   18.45    2.95
   4  -2   8   23.32    3.37
   4   2   8   25.24    3.36
   4   2   9   21.28    2.48
   4  -2   9   19.80    2.52
  -4  -3  11    6.43    1.37
  -4   3  10  170.70   14.53
  -4  -3  10  143.45   14.27
  -4   3   9   40.08    5.74
  -4  -3   9   55.22    6.22
  -4   3   8   94.90   10.27
  -4  -3   8   88.03   10.05
  -4   3   8  113.69   17.19
  -4  -3   8   80.42   14.81
   4  -3  -7  105.58   19.80
  -4   3   7  152.70   21.09
  -4  -3   7  135.82   19.93
  -4   3   7  131.40   14.02
  -4  -3   7  142.16   14.09
   4  -3  -7  149.29   14.87
  -4   3   6  146.15   21.67
   4  -3  -6  124.99   20.77
  -4   3   6  179.36   21.00
   4  -3  -6  133.94   14.45
  -4   3   5  164.92   22.80
  -4   3   4   -1.73    3.41
  -4   3   4    3.78    3.74
  -4   3   3  137.75   18.06
  -4   3   3  100.85   14.59
  -4   3   2   12.21    4.38
   4   3  -1   39.14    6.69
   4  -3  -1   26.08    5.52
  -4   3   1   28.07    6.24
   4   3   0  417.83   38.85
   4  -3   0  409.44   38.65
   4  -3   0  395.06   39.55
   4   3   1    5.58    3.67
   4  -3   1    3.33    3.30
   4  -3   1    3.66    3.63
   4  -3   2  337.49   34.06
   4   3   2  304.21   26.47
   4   3   3   11.91    2.10
   4   3   3    7.98    2.97
   4  -3   3   13.23    3.86
   4  -3   3    7.16    2.95
   4   3   3   12.16    3.44
   4   3   4  560.39   40.79
   4  -3   4  580.17   41.51
   4   3   4  490.13   39.52
   4  -3   4  497.14   40.83
   4   3   4  515.35   48.99
   4  -3   4  472.69   49.99
   4  -3   4  346.51   39.20
   4   3   4  402.54   39.42
   4   3   5   27.92    3.52
   4   3   5   15.36    3.31
   4   3   5   14.61    4.08
   4  -3   5   23.13    4.89
   4  -3   5   14.98    8.05
   4  -3   5   21.76    3.94
   4   3   5   29.33    8.99
   4  -3   5   11.34    3.29
   4   3   6  161.57   13.79
   4   3   6  152.11   15.03
   4  -3   6  169.44   14.12
   4  -3   6  137.77   15.14
   4   3   6  174.58   14.08
   4  -3   7  197.26    6.45
   4   3   7  236.54    6.80
   4  -3   8   34.74    4.16
   4  -3   8   34.91    4.38
   4   3   8   34.48    4.20
   4  -3   9    0.36    0.77
   4  -3   9    1.72    1.01
  -4  -4  11   40.17    4.01
  -4   4  10   48.75    5.48
  -4  -4  10   52.08    5.55
  -4   4   9   62.78    7.39
  -4  -4   9   74.00    7.68
  -4   4   8  367.69   30.93
  -4  -4   8  321.72   30.52
  -4   4   7  140.51   20.45
   4  -4  -7   89.48   17.05
  -4   4   7  120.48   17.92
  -4   4   7  114.08   11.34
  -4  -4   7   96.87   10.86
  -4  -4   7  109.83   16.84
   4  -4  -7   82.70   11.01
  -4  -4   6  424.10   38.85
  -4   4   6  474.41   46.36
  -4  -4   6  461.19   45.70
  -4   4   6  433.28   39.02
   4  -4  -6  475.51   39.83
  -4   4   5   40.38   10.16
   4  -4  -5   30.91    5.30
  -4   4   5   41.05    8.94
  -4   4   4  616.05   58.66
  -4   4   4  559.34   55.29
  -4   4   3   42.91    8.72
  -4   4   2  374.75   37.41
   4   4  -1   15.05    4.20
   4  -4  -1   14.30    4.21
  -4   4   1    9.80    4.16
   4   4   0   69.93   11.11
   4  -4   0   95.24   11.93
   4  -4   0   71.08   12.26
   4   4   1   86.93   12.69
   4  -4   1   80.39   12.43
   4  -4   1  102.91   15.00
   4   4   2    2.44    1.43
   4   4   2    1.04    1.98
   4  -4   2   -1.70    4.45
   4  -4   2    2.83    2.04
   4   4   3  150.46   16.43
   4  -4   3  187.98   17.34
   4  -4   3  142.05   16.41
   4  -4   3  187.06   17.18
   4   4   3  169.71   15.08
   4   4   3  214.91   16.86
   4  -4   4   37.89    6.12
   4  -4   4   44.16    6.13
   4  -4   4   20.66    4.34
   4   4   4   27.44    4.39
   4   4   4   47.57    5.80
   4  -4   5  190.86   18.83
   4   4   5  220.43   18.68
   4  -4   5  163.64   18.49
   4  -4   5  214.62   18.37
   4  -4   5  162.38   17.30
   4   4   5  194.84   17.40
   4   4   5  205.66   17.12
   4   4   6   57.63    5.73
   4  -4   6   48.58    7.11
   4  -4   6   47.77    7.04
   4   4   6   44.45    6.57
   4  -4   6   40.52    6.44
   4  -4   6   59.48    5.88
   4  -4   7   81.15   14.68
   4  -4   7   68.16   14.70
   4   4   7   87.00   14.75
   4  -4   7  331.47   15.11
   4  -4   8   49.12    5.35
   4  -4   9    8.03    1.23
  -4   5  11   88.88    7.87
  -4   5  10    0.90    0.98
  -4  -5  10   -0.39    1.07
  -4   5   9  424.57   35.73
  -4  -5   9  403.96   35.73
  -4  -5   8   34.67    4.95
  -4   5   8   29.71    4.58
  -4   5   7  171.31   28.02
  -4  -5   7  199.66   26.95
  -4   5   7  245.75   28.63
  -4   5   7  268.59   21.62
  -4  -5   7  240.28   21.32
   4  -5  -7  188.63   21.30
  -4   5   6   39.85    5.69
  -4  -5   6   38.19    5.61
  -4   5   6   55.28   10.74
  -4  -5   6   37.38    9.15
   4  -5  -6   38.59    6.22
  -4   5   5  208.29   28.38
   4  -5  -5  223.29   21.12
  -4   5   5  217.39   26.62
  -4   5   4   46.35   11.87
   4   5  -4   58.15    6.14
  -4   5   4   63.19   11.75
  -4   5   3    7.15    4.72
   4   5  -2   25.49    5.63
   4  -5  -2   30.57    6.19
  -4   5   2   26.95    7.27
   4   5  -1   61.73    9.16
   4  -5  -1   57.66    9.06
   4  -5  -1   56.44   11.27
  -4   5   1   48.89   10.03
   4  -5   0    2.09    2.53
   4   5   0    1.00    2.96
   4  -5   0    4.64    4.32
  -4   5   0   -2.55    3.78
   4   5   1  270.68   23.85
   4   5   1  256.81   28.13
   4  -5   1  199.04   27.09
   4   5   1  286.08   23.45
   4  -5   1  321.39   32.87
   4   5   1  264.96   23.47
   4   5   2   13.12    2.48
   4  -5   2   13.77    3.12
   4  -5   2   13.82    6.84
   4   5   2   12.93    2.15
   4   5   2   12.48    3.00
   4   5   3  228.47   18.07
   4  -5   3  256.17   19.87
   4  -5   3  150.08   17.98
   4   5   3  261.47   18.54
   4   5   3  216.70   16.91
   4  -5   3  248.82   19.24
   4   5   3  170.16   18.13
   4  -5   3  198.95   26.66
   4  -5   3  125.67   17.22
   4   5   3  144.35   17.29
   4   5   3  221.74   17.42
   4   5   4   15.80    2.43
   4  -5   4   16.02    4.56
   4   5   4   10.81    3.23
   4  -5   4   14.82    4.22
   4  -5   4   11.06    2.82
   4   5   4    9.62    2.65
   4  -5   5  155.11   16.54
   4  -5   5  168.26   15.95
   4   5   5  188.49   16.20
   4  -5   5  173.09   16.66
   4  -5   5  137.98   14.84
   4   5   5  161.35   14.82
   4   5   5  182.31   14.90
   4   5   6   29.10    4.40
   4  -5   6   30.89    5.50
   4  -5   6   25.38    5.51
   4   5   6   28.71    5.30
   4  -5   6   29.13    5.68
   4  -5   7   64.79    6.66
   4  -5   7   52.56    6.60
   4  -5   7   55.42    6.62
   4  -5   8    3.86    1.60
   4  -5   8    1.59    1.49
  -4   6  10   51.93    5.10
  -4  -6  10   49.72    4.94
  -4   6   9   48.19    5.30
  -4  -6   9   49.32    5.45
  -4  -6   8  275.78   24.66
  -4   6   7   18.61    3.46
  -4  -6   7   13.13    3.16
   4  -6  -7   11.07    3.39
  -4   6   6  142.64   22.80
  -4   6   6  169.65   21.08
  -4  -6   6  159.60   21.09
  -4   6   6  155.66   14.55
  -4  -6   6  152.18   14.67
   4  -6  -6  120.90   14.70
  -4   6   6  120.42   19.51
  -4   6   5    4.59    5.09
  -4   6   5    4.31    3.22
  -4  -6   5   10.45    4.45
   4  -6  -5    9.85    3.54
  -4   6   5    3.62    3.62
   4   6  -4  102.42   10.57
  -4   6   4  112.84   17.24
   4  -6  -4  123.08   12.30
   4   6  -3   66.88    7.44
  -4   6   3   80.52   13.38
   4   6  -2   19.58    4.88
   4  -6  -2   18.23    4.94
   4   6  -2   18.53    3.29
  -4   6   2   18.81    6.74
   4   6  -1  123.94   15.08
   4  -6  -1  113.51   15.10
   4   6  -1  131.26   12.35
   4   6  -1  130.78   12.44
   4  -6  -1  129.97   19.13
  -4   6   1  118.67   17.53
   4   6   0    3.86    3.24
   4  -6   0   11.51    4.32
   4   6   0   10.45    2.19
  -4   6   0    4.62    3.79
   4   6   1  105.90    9.75
   4  -6   1   95.71   17.06
   4   6   1   95.42   10.18
   4   6   2   22.86    3.41
   4   6   2   20.54    3.55
   4  -6   2   31.69    5.00
   4   6   2   23.41    3.03
   4  -6   2   20.27    8.54
   4   6   3   39.12    4.94
   4  -6   3   39.38    6.08
   4   6   3   39.80    3.99
   4   6   3   43.78    5.05
   4   6   3   36.62    4.38
   4  -6   3   27.95    9.65
   4   6   3   23.50    4.17
   4   6   3   36.47    4.36
   4  -6   4  101.79   11.13
   4   6   4  118.71    9.98
   4  -6   4   85.19    9.07
   4   6   4  102.09    8.84
   4   6   5    3.97    1.40
   4  -6   5    8.06    3.49
   4  -6   5    8.48    3.03
   4   6   5    4.87    2.55
   4  -6   5    5.88    3.16
   4   6   5   -2.89    2.42
   4   6   6   55.09    6.37
   4  -6   6   37.85    7.20
   4  -6   6   43.64    7.21
   4  -6   6   56.28    7.37
   4  -6   7   -0.53    1.62
   4  -6   7   -0.28    2.04
   4  -6   7   -0.67    1.88
   4  -6   8   63.17    6.25
   4   7 -10   39.10    5.02
  -4   7  10   44.51    4.32
  -4   7   9   28.39    3.47
  -4   7   8   49.00    5.51
   4  -7  -7   23.33    4.66
  -4   7   6   41.42   11.65
   4  -7  -6   53.32    7.13
  -4   7   6   33.03    9.56
   4  -7  -5  242.80   23.38
  -4   7   5  240.58   29.65
   4  -7  -4    5.33    2.97
   4   7  -4    6.15    2.05
  -4   7   4    7.73    5.07
   4   7  -3  289.41   29.87
   4   7  -3  287.59   27.04
  -4   7   3  335.24   27.51
   4  -7  -3  288.10   28.52
   4   7  -2   14.96    2.83
   4   7  -2   11.89    3.83
   4  -7  -2    4.38    4.90
   4   7  -2    8.77    2.52
   4  -7  -2    4.58    3.09
  -4   7   2    7.32    5.17
   4   7  -1  433.45   37.31
   4   7  -1  395.48   40.10
   4   7  -1  420.42   37.12
   4   7  -1  447.92   37.44
  -4   7   1  454.87   46.08
   4   7   0   51.64    5.79
   4  -7   0   46.41   12.43
  -4   7   0   40.31   10.40
   4   7   1  218.01   21.37
   4  -7   1  270.97   21.73
   4   7   1  248.84   20.85
   4  -7   1  255.04   32.37
   4   7   1  230.28   21.35
   4  -7   1  201.92   21.75
   4   7   2   83.09    9.25
   4  -7   2  110.90   10.45
   4   7   2   89.06    8.34
   4   7   2   91.50    8.97
   4  -7   2   58.39   15.66
   4   7   2   75.27    8.63
   4   7   3   47.20    5.76
   4  -7   3   48.51    6.84
   4   7   3   44.99    4.63
   4   7   3   41.31    5.01
   4   7   3   41.75    5.06
   4  -7   4   97.73   11.03
   4   7   4   83.84    8.71
   4   7   4  105.16    9.17
   4   7   5    2.41    1.27
   4  -7   5    3.36    3.22
   4   7   6   28.23    3.24
   4  -7   6   20.54    4.42
   4  -7   7   48.54    5.69
   4  -7   8    8.77    1.77
  -4   8  10    1.07    0.64
  -4   8   9   34.23    3.84
  -4   8   8    5.75    1.59
  -4   8   7    2.71    1.45
   4  -8  -7    0.47    2.33
  -4   8   6   12.21    6.54
  -4   8   6   18.24    3.03
   4  -8  -6   27.20    5.21
  -4   8   6    9.96    5.40
  -4   8   5  113.32   10.87
   4  -8  -5  116.23   12.87
  -4   8   5   87.18   16.88
   4   8  -4   31.24    4.40
   4  -8  -4   19.62    9.55
   4  -8  -4   42.52    6.70
  -4   8   4   29.54    9.46
   4   8  -3  187.94   16.58
   4  -8  -3  149.20   25.13
  -4   8   3  157.50   16.43
   4  -8  -3  194.25   18.66
  -4   8   3  167.58   24.68
   4   8  -2   17.89    3.18
   4  -8  -2    4.93    5.56
  -4   8   2   11.22    2.82
   4   8  -2   16.99    3.27
  -4   8   2   21.18    7.63
   4   8  -1  314.60   26.39
   4   8  -1  290.56   26.05
  -4   8   1  261.08   26.02
   4   8  -1  343.49   26.64
   4  -8  -1  249.16   27.90
  -4   8   1  299.78   35.47
   4   8   0    4.97    2.13
   4  -8   0    5.18    6.78
   4  -8   0    4.27    3.09
  -4   8   0    2.14    4.23
   4   8   1  192.97   17.90
   4   8   1  201.05   17.05
   4  -8   1  164.01   27.21
   4   8   1  178.27   17.50
   4  -8   1  179.57   18.49
   4   8   1  186.64   17.25
   4   8   2    2.22    1.53
   4   8   2   -0.56    1.49
   4   8   2    1.62    1.74
   4  -8   2    3.50    2.66
   4  -8   2   -2.81    6.20
   4   8   2    1.64    1.15
   4   8   3   63.78    7.27
   4  -8   3   75.65    8.34
   4   8   3   55.15    5.91
   4   8   3   65.02    6.57
   4   8   3   59.26    6.48
   4   8   4    4.93    1.58
   4   8   4    4.06    1.23
   4  -8   4    5.21    3.19
   4  -8   5   24.17    4.62
   4  -8   5   22.69    4.16
   4   8   5   25.90    3.20
   4   8   6    7.60    1.42
   4  -8   6    4.99    2.62
   4  -8   6    8.77    2.50
   4  -8   7    2.28    1.72
   4  -8   8    0.96    0.75
  -4   9   9    0.40    0.74
  -4   9   8   30.33    3.65
  -4   9   7    2.23    1.47
   4  -9  -7    1.25    2.17
  -4   9   6  120.36   11.55
   4  -9  -6  122.14   13.15
  -4   9   5   15.29    7.17
  -4   9   5    9.96    2.27
   4  -9  -5   17.35    8.61
   4  -9  -5    8.21    3.63
  -4   9   5   15.04    7.09
   4   9  -4  263.30   24.79
   4  -9  -4  268.76   36.97
   4  -9  -4  335.09   27.99
  -4   9   4  272.65   34.71
  -4   9   3   12.42    3.04
   4  -9  -3    8.64    7.02
   4   9  -3   11.29    2.82
   4  -9  -3    9.45    4.16
  -4   9   3   11.75    7.02
   4   9  -2  194.08   21.43
   4   9  -2  234.73   21.62
   4  -9  -2  218.73   32.20
  -4   9   2  249.67   21.75
   4   9  -2  259.17   21.64
  -4   9   2  280.14   33.11
   4   9  -1    2.69    1.91
   4   9  -1    0.43    1.88
  -4   9   1    2.79    1.77
   4  -9  -1    2.89    4.94
   4   9  -1    3.41    1.99
   4   9  -1    1.37    1.45
   4  -9  -1    3.70    3.73
  -4   9   1    4.79    4.73
   4   9   0  100.17   12.60
   4   9   0  143.90   13.15
   4  -9   0  121.54   14.50
   4   9   0  151.96   12.88
  -4   9   0  131.25   21.51
   4   9   1    0.32    1.52
   4  -9   1   -3.04    5.20
   4   9   1    1.32    1.35
   4  -9   1   -0.57    2.56
   4   9   2   13.33    2.84
   4   9   2    9.03    2.55
   4   9   2    9.21    2.76
   4  -9   2   18.09    8.99
   4   9   2   14.23    2.26
   4  -9   2   13.53    3.31
   4   9   3    2.50    1.39
   4   9   3    2.84    1.42
   4  -9   3    4.66    2.61
   4   9   3    2.94    1.11
   4   9   4   -0.84    1.17
   4   9   4    0.38    0.94
   4  -9   4   -3.22    3.15
   4   9   5    1.81    1.18
   4  -9   5    2.15    2.30
   4  -9   5    1.99    2.37
   4  -9   6   21.26    3.58
   4  -9   6   23.09    3.57
   4  -9   7    0.42    1.14
  -4  10   9   42.16    4.18
   4  10  -9   54.45    5.86
  -4  10   8    3.46    1.19
  -4  10   7   28.15    3.58
   4 -10  -7   28.54    4.24
  -4  10   6    2.49    1.31
   4 -10  -6    0.99    2.58
   4 -10  -5    0.62    2.98
   4  10  -4    0.50    1.93
   4 -10  -4   -3.09    4.32
   4 -10  -4    2.91    3.67
   4  10  -4    3.66    1.81
  -4  10   4    4.63    5.60
   4  10  -3    4.92    2.29
  -4  10   3    2.23    1.78
   4 -10  -3   -3.20    7.73
   4  10  -3    5.07    2.19
   4 -10  -3    4.70    3.95
  -4  10   3    4.95    4.24
   4  10  -2   14.17    3.35
   4  10  -2   17.07    3.24
  -4  10   2    9.42    2.87
   4 -10  -2    6.46    7.21
   4  10  -2   17.90    3.45
  -4  10   2   10.63    6.52
   4  10  -1   61.04    7.92
   4  10  -1   66.32    7.74
  -4  10   1   62.12    7.84
   4 -10  -1   54.87   16.25
   4  10  -1   91.18    8.32
   4 -10  -1   55.60    9.94
  -4  10   1   71.14   15.72
   4  10   0   27.20    4.34
   4  10   0   24.45    4.43
  -4  10   0   26.76    4.39
   4  10   0   37.51    4.95
   4 -10   0   24.62    5.91
  -4  10   0   21.22    8.98
   4  10   1  146.60   12.49
   4 -10   1  146.17   14.78
   4  10   1  113.64   12.56
   4  10   2    3.65    1.80
   4  10   2    5.85    1.92
   4  10   2    2.95    2.10
   4 -10   2    6.28    7.60
   4  10   2    3.97    1.34
   4 -10   2    0.86    2.35
   4  10   3  159.56   13.45
   4  10   3  131.64   12.67
   4  10   3  149.76   13.25
   4  10   4   -0.75    1.00
   4  10   4    0.18    0.80
   4 -10   5   84.07    8.05
   4 -10   5   68.45    8.04
   4 -10   6    5.86    1.77
   4 -10   6    4.16    1.85
  -4  10  -7   17.44    2.56
  -4  11   8    0.32    0.66
  -4  11   8    1.20    0.96
  -4  11   7  107.94   10.06
   4 -11  -7  115.29   10.73
  -4  11   6    7.67    1.71
   4 -11  -6    4.14    2.48
   4 -11  -5  184.37   18.47
   4  11  -4   23.26    4.13
   4 -11  -4   18.10    5.30
   4  11  -4   17.85    3.08
   4  11  -3  174.90   17.51
   4  11  -3  182.52   16.77
  -4  11   3  174.39   17.28
   4 -11  -3  143.21   28.17
   4 -11  -3  202.01   20.20
   4  11  -2   29.92    4.87
   4  11  -2   34.34    4.83
   4  11  -2   31.88    4.77
  -4  11   2   24.49    4.39
   4 -11  -2   28.04   11.72
  -4  11   2   18.73    8.69
   4  11  -1   54.90    7.14
   4  11  -1   59.66    6.99
  -4  11   1   64.43    7.43
   4 -11  -1   45.91   15.13
   4  11  -1   56.57    6.91
   4 -11  -1   63.44   10.02
  -4  11   1   38.26   12.39
   4  11   0    9.81    2.75
   4  11   0   14.25    3.14
   4  11   0   11.96    2.95
  -4  11   0    9.26    3.07
   4 -11   0   17.28    9.70
   4 -11   0   13.11    4.96
   4  11   1   12.06    3.20
   4  11   1   19.22    3.66
   4  11   1   24.17    3.23
   4 -11   1   20.16   10.59
   4 -11   1   14.93    4.59
   4  11   2   -0.26    1.56
   4  11   2    1.86    1.50
   4  11   2    0.61    1.04
   4 -11   2    3.00    2.20
   4  11   3    0.62    1.08
   4  11   3    0.48    1.22
   4  11   3    1.03    0.90
   4 -11   4    8.57    2.71
   4 -11   5    6.89    2.14
   4 -11   6    5.35    1.54
  -4  12   8   71.48    6.44
  -4  12   7    2.04    0.97
   4 -12  -6   49.83    6.06
   4 -12  -5   17.21    3.85
   4 -12  -4    6.75    3.82
   4  12  -4   10.77    2.79
   4  12  -4    9.97    2.05
   4  12  -3   22.63    4.02
   4  12  -3   18.23    3.28
   4 -12  -3   29.05    6.46
   4  12  -2    9.39    2.81
  -4  12   2    3.41    2.25
   4  12  -2    8.30    2.38
   4  12  -1   28.66    4.49
   4  12  -1   26.60    4.45
   4  12  -1   27.67    4.17
  -4  12   1   19.05    3.90
   4  12  -1   29.89    4.24
   4 -12  -1   21.77    6.06
   4  12   0   29.45    4.69
  -4  12   0   24.43    4.48
   4  12   0   30.09    4.44
   4 -12   0   38.00    7.07
   4  12   0   34.78    4.69
   4  12   1   12.02    2.75
   4  12   1   18.68    3.17
  -4  12  -1   12.39    3.07
   4  12   1   14.04    2.49
   4 -12   1    9.47    4.20
   4  12   2   56.41    6.27
  -4  12  -2   63.46    7.77
   4  12   2   81.24    7.30
   4  12   2   63.64    6.61
   4  12   3    7.87    1.78
   4 -12   4   30.27    4.15
   4 -12   5    3.17    1.56
  -4  12  -6   10.34    1.84
  -4  12  -6    8.94    1.72
   4  13  -7   24.64    3.73
  -4  13   7   28.39    2.86
   4  13  -6   -0.37    1.92
   4 -13  -6   -0.21    1.35
  -4  13   6    0.70    0.94
   4 -13  -5   28.30    4.63
  -4  13   5   36.56    3.89
   4  13  -4   -0.92    1.14
   4 -13  -4    0.49    2.62
   4 -13  -3   24.28    5.84
   4  13  -3   17.20    2.95
  -4  13   2    2.33    1.93
   4  13  -2    2.92    1.71
   4 -13  -2   -1.43    3.73
   4  13  -1   -0.68    1.79
  -4  13   1    1.18    1.74
   4  13  -1    0.90    1.59
   4 -13  -1   -3.62    3.92
   4  13   0    0.29    1.41
   4  13   0    1.22    1.57
  -4  13   0    0.40    1.51
   4 -13   0    2.65    3.82
   4  13   1    3.43    1.57
   4  13   1    4.02    1.86
  -4  13  -1    4.80    2.37
   4  13   1    5.63    1.62
  -4  13  -2    2.01    1.73
   4  13   2   -0.32    0.88
   4 -13   3   26.70    3.73
  -4  13  -3   24.89    4.22
  -4  13  -4   -0.33    1.54
   4 -13   4    0.55    1.29
  -4  13  -5   25.86    3.43
   4 -14  -5    7.09    1.87
   4  14  -4    7.26    1.35
   4 -14  -4    8.62    2.81
   4  14  -3    2.47    1.92
   4 -14  -3    0.97    3.02
   4  14  -3   -0.93    1.15
   4  14  -2   13.55    3.10
   4 -14  -2   13.76    4.50
   4  14  -2   21.92    2.96
   4  14  -1   18.52    3.10
  -4  14   1   13.61    3.07
   4  14  -1   21.35    3.02
   4 -14  -1   25.48    5.48
  -4  14   0   22.66    3.85
   4  14   0   24.67    3.46
   4  14   1   36.68    3.86
  -4  14  -1   23.56    4.17
   4 -14   1   38.15    5.47
   4  14   2   13.76    1.89
   4 -14   2   14.94    2.51
  -4  14  -2   10.61    2.71
  -4  14  -3   42.96    4.88
   4 -14   3   31.67    3.93
  -4  14  -4    3.47    1.44
   4  15  -5    9.62    1.65
   4  15  -4    6.95    1.83
   4 -15  -4   17.97    2.64
   4  15  -3    7.43    1.94
   4  15  -3   11.91    1.64
   4 -15  -3   14.61    3.07
   4 -15  -2   22.04    4.28
   4  15  -2   20.94    2.66
   4  15  -1    1.35    1.10
   4 -15   0   18.24    3.91
   4  15   1    1.00    0.82
  -4  15  -2    1.25    1.35
  -4  15  -3    4.57    1.41
   4 -16  -3   14.49    2.30
   4  16  -2    1.52    0.66
   4 -16  -2    3.06    1.70
   4  16  -1   22.23    2.47
   4 -16   0    3.69    1.66
  -5   0  10    1.13    1.38
  -5   0   9  156.20   15.33
  -5   0   8    3.19    2.48
  -5   0   7   44.26    6.60
  -5   0   7   59.28   12.38
   5   0  -6    2.43    4.15
   5   0  -6   -1.50    3.39
   5   0  -5   10.56    6.93
   5   0  -5    4.30    3.78
  -5   0   4    1.89    3.73
   5   0  -4    3.70    4.09
   5   0  -4    4.34    3.25
  -5   0   3    1.77    3.91
   5   0  -3   -1.62    3.58
   5   0  -3    4.63    2.79
  -5   0   2    3.26    3.21
   5   0  -2    4.32    3.76
   5   0  -2   -0.88    1.93
   5   0  -1  146.68   19.33
   5   0  -1  182.31   18.76
   5   0  -1  156.48   15.46
   5   0   0   -1.11    2.18
   5   0   0   -0.65    1.75
   5   0   0   -1.15    2.54
   5   0   0    1.54    2.16
   5   0   0    0.37    1.70
   5   0   1  215.70   25.44
   5   0   1  235.13   20.26
   5   0   1  209.64   19.00
   5   0   2    0.63    1.06
   5   0   2   -0.77    2.21
   5   0   2   -0.86    2.41
   5   0   2   -0.92    3.06
   5   0   3  333.48   32.06
   5   0   3  359.22   31.83
   5   0   3  401.65   32.86
   5   0   3  346.27   30.36
   5   0   4    3.23    1.42
   5   0   4    1.76    2.98
   5   0   4    4.38    3.67
   5   0   4   -1.28    2.96
   5   0   5  194.70   19.56
   5   0   5  212.71   20.38
   5   0   5  222.53   19.42
   5   0   6   -0.89    2.01
   5   0   6   -3.37    3.19
   5   0   7   69.73    7.33
   5   0   8    2.09    1.39
  -5   1  11   61.84    5.97
  -5  -1  11   62.30    6.01
  -5  -1  10    7.20    2.08
  -5  -1   9  352.15   31.37
  -5  -1   8   65.27    8.26
   5  -1  -7  328.83   42.14
   5   1  -7  327.05   33.94
  -5   1   7  405.82   41.74
  -5  -1   7  284.06   38.51
  -5  -1   7  408.07   32.94
   5  -1  -6   21.44    8.79
   5   1  -6   32.17    6.93
  -5   1   5  365.92   41.61
   5   1  -5  394.71   35.60
   5   1  -5  333.92   41.17
   5  -1  -5  394.15   42.63
   5  -1  -5  404.45   34.71
   5  -1  -5  347.92   33.50
  -5   1   4  116.15   18.28
   5   1  -4  114.65   13.06
   5  -1  -4  107.53   17.92
   5  -1  -4  110.59   12.59
  -5   1   3  184.87   25.01
   5   1  -3  208.19   25.12
   5   1  -3  189.29   18.92
   5  -1  -3  195.91   18.96
  -5   1   2   12.59    6.05
   5   1  -2   20.27    6.39
   5  -1  -2   20.06    5.07
   5   1  -2   16.58    3.55
   5   1  -1    1.27    3.07
   5  -1  -1   -0.95    2.65
   5  -1  -1    1.16    1.43
   5  -1  -1    2.02    1.83
   5   1   0   46.06    5.93
   5   1   0   50.45    8.83
   5  -1   0   51.20    9.40
   5  -1   0   41.62    8.43
   5  -1   0   47.67    5.79
   5  -1   0   50.26    8.46
   5  -1   1   22.60    5.68
   5  -1   1   29.59    7.60
   5  -1   1   26.05    4.02
   5   1   1   21.09    3.06
   5   1   2    1.28    1.07
   5  -1   2    2.43    1.29
   5   1   2    2.08    2.19
   5  -1   2    1.67    2.55
   5  -1   2    4.74    2.37
   5  -1   2    5.72    3.33
   5  -1   3  134.93   12.40
   5  -1   3  125.47   14.07
   5   1   3  144.23   13.73
   5  -1   3  146.25   14.26
   5  -1   3  156.07   15.00
   5   1   3  126.33   12.33
   5   1   4    6.07    1.69
   5  -1   4    6.20    1.66
   5   1   4    5.99    2.90
   5  -1   4    2.84    2.95
   5  -1   4    8.42    4.02
   5  -1   4    2.65    2.08
   5  -1   4    2.11    2.88
   5   1   5  115.73    9.32
   5   1   5  109.67   10.41
   5  -1   5   93.97   10.53
   5  -1   5  111.78   11.56
   5  -1   5  112.58   10.19
   5   1   6    1.89    2.13
   5  -1   6    2.20    2.38
   5  -1   6    0.38    3.18
   5  -1   7   46.49    7.69
   5  -1   7   46.79    7.99
   5  -1   8    9.75    1.88
  -5   2  11   18.79    2.31
  -5   2  11   21.44    2.47
  -5  -2  11   22.76    2.58
  -5   2  10  162.44   14.78
  -5  -2  10  160.39   14.77
  -5   2   9    6.53    2.78
  -5  -2   9   10.00    2.76
   5   2  -8  142.34   17.96
  -5   2   8  204.95   17.57
  -5  -2   8  165.54   16.89
   5  -2  -7   12.47    7.51
   5   2  -7   16.15    5.78
  -5   2   7   12.45    5.95
  -5  -2   7   15.94    6.36
  -5   2   7   17.99    3.86
  -5  -2   7   17.33    4.00
  -5   2   6   42.99   11.23
   5  -2  -6   54.83   12.88
   5   2  -6   57.44    9.50
   5  -2  -6   46.50    7.16
  -5   2   5  215.36   25.79
   5  -2  -5  144.47   22.55
   5   2  -5  194.48   18.67
   5  -2  -5  136.37   15.58
  -5   2   4    2.05    3.51
   5   2  -4   -0.66    2.78
   5  -2  -4    0.53    2.41
  -5   2   3  221.72   29.44
   5   2  -3  238.37   22.95
   5   2  -3  238.93   28.87
   5  -2  -3  255.44   23.05
  -5   2   2   68.24   14.08
   5   2  -2   88.45   13.83
   5   2  -2   78.85   10.96
   5  -2  -2   71.75   10.47
   5  -2  -2   75.64    9.00
  -5   2   1  216.01   31.54
   5   2  -1  258.85   23.57
   5   2  -1  311.64   29.91
   5   2  -1  286.07   27.66
   5  -2  -1  275.50   27.57
   5  -2  -1  241.85   23.47
   5   2  -1  250.64   23.85
   5   2  -1  304.03   23.69
   5   2   0  186.93   16.92
   5   2   0  204.18   21.94
   5  -2   0  163.18   20.90
   5  -2   0  174.31   16.82
   5  -2   0  174.09   21.05
   5   2   0  182.47   16.89
   5   2   1  110.22   15.14
   5   2   1   97.75    9.32
   5  -2   1   77.40    8.89
   5  -2   1   82.38   13.64
   5  -2   1   94.17   13.26
   5   2   1   72.20    7.89
   5  -2   2  249.13   22.19
   5  -2   2  353.32   25.13
   5   2   2  324.83   24.39
   5   2   2  282.64   23.22
   5   2   2  248.32   23.67
   5  -2   2  249.12   23.61
   5   2   2  210.66   22.15
   5   2   3    7.49    1.96
   5  -2   3   11.27    2.04
   5   2   3   10.67    2.98
   5   2   3    8.64    4.07
   5  -2   3    7.09    4.17
   5   2   3   12.07    3.89
   5  -2   3    9.16    3.57
   5   2   4  114.82   11.75
   5  -2   4  119.64   12.76
   5   2   4  132.81   13.01
   5  -2   4  129.53   11.77
   5  -2   4  107.36   12.98
   5  -2   4   95.27   11.70
   5   2   4  101.23   11.80
   5   2   4  125.81   10.90
   5   2   5    6.19    1.58
   5   2   5    1.57    2.07
   5  -2   5    0.88    2.69
   5  -2   5    3.34    2.04
   5   2   5    0.90    3.41
   5  -2   5   -1.50    4.08
   5  -2   5    6.88    2.13
   5   2   5   10.67    2.31
   5  -2   6   56.14    7.36
   5   2   6   51.14    7.42
   5  -2   6   76.26    6.98
   5   2   6   83.74    7.04
   5  -2   6   54.57    7.72
   5  -2   7   10.91    3.99
   5   2   7   11.34    4.16
   5  -2   7   11.97    4.27
   5   2   8   26.02    3.09
   5  -2   8   23.35    2.95
  -5   3  11   17.14    2.05
  -5  -3  11   18.92    2.12
  -5   3  10   52.28    5.36
  -5  -3  10   43.66    5.18
  -5   3   9  144.25   14.21
  -5  -3   9  150.05   14.27
  -5   3   8   19.81    4.17
  -5  -3   8   11.48    3.44
   5   3  -8   19.11    5.76
   5  -3  -7   68.76   15.08
   5   3  -7   86.70   12.24
  -5   3   7   67.75    8.60
  -5  -3   7   69.39    8.57
  -5   3   7   72.42   14.00
  -5  -3   7   63.07   13.02
  -5   3   6    2.34    4.01
   5  -3  -6    2.37    5.74
   5  -3  -6   -0.57    2.78
  -5   3   5  178.14   26.56
   5  -3  -5  200.39   19.20
  -5   3   4   32.23    9.23
   5   3  -4   36.38    6.36
   5  -3  -4   19.56    4.29
  -5   3   3  167.41   23.98
   5   3  -3  190.84   16.67
   5  -3  -3  156.92   16.06
   5   3  -3  149.36   14.78
  -5   3   2   78.95   15.95
   5   3  -2   86.16   11.94
   5  -3  -2   67.66   11.30
   5   3  -2   92.94    9.41
   5   3  -2   80.08    8.52
   5   3  -1   87.12    8.91
   5   3  -1   84.86   12.22
   5  -3  -1   85.64   12.33
   5   3  -1   91.54    9.13
   5   3  -1   87.98    8.79
   5  -3  -1   85.51    8.86
   5   3  -1   74.56    8.38
   5   3   0   93.81   13.77
   5  -3   0  110.75   14.79
   5   3   0   99.96    9.84
   5  -3   0   93.59    9.70
   5   3   0   94.34    9.50
   5   3   0  110.01    9.42
   5  -3   0   77.02   13.32
   5   3   0   72.45    8.72
   5  -3   1   34.73    5.32
   5  -3   1   52.51    6.48
   5   3   1   25.68    4.65
   5  -3   1   30.76    4.84
   5   3   1   26.68    7.46
   5  -3   1   31.92    8.12
   5   3   1   30.62    4.34
   5   3   1   28.32    3.92
   5  -3   1   36.23    8.24
   5   3   1   29.71    3.87
   5   3   2   70.27    8.47
   5   3   2   75.33    7.67
   5  -3   2   80.90    9.04
   5   3   2   82.93    8.71
   5  -3   2   95.13    9.57
   5  -3   2   67.72    8.29
   5   3   2   54.95    6.88
   5   3   3   12.05    3.77
   5   3   3    9.76    2.06
   5   3   3   10.99    2.67
   5  -3   3   11.66    3.99
   5   3   3    8.08    3.65
   5  -3   3    5.39    3.91
   5  -3   3    5.58    2.93
   5   3   4   14.17    2.46
   5  -3   4   21.46    3.69
   5   3   4   18.18    3.29
   5   3   4   28.45    4.97
   5  -3   4   22.69    5.16
   5  -3   4    8.89    3.47
   5   3   4   15.87    3.67
   5   3   5   69.47    7.06
   5   3   5   79.69    8.90
   5  -3   5   78.75    9.37
   5  -3   5   63.94    7.74
   5  -3   5   73.94    7.67
   5   3   5   75.28    7.69
   5  -3   6    2.18    2.84
   5   3   6    5.19    2.71
   5  -3   6   17.67    2.23
   5   3   6   21.51    2.31
   5  -3   6    2.00    1.76
   5  -3   7   83.00   12.00
   5   3   7   94.01   12.13
   5  -3   7   85.08   12.16
   5  -3   8    0.10    0.79
  -5   4  11   60.35    5.43
  -5  -4  10   20.31    2.82
   5   4  -9   73.28    9.57
  -5   4   9   71.85    7.99
  -5  -4   9   81.54    8.21
   5   4  -8   65.65   10.59
  -5   4   8   70.18    8.14
  -5  -4   8   67.37    8.04
  -5   4   7   18.75    7.81
   5  -4  -7   19.43    8.43
  -5   4   7   20.08    7.30
  -5  -4   7   30.87    8.43
  -5   4   7   23.28    4.20
  -5  -4   7   13.23    3.56
   5  -4  -7   15.30    4.29
   5  -4  -6   19.16    8.48
   5  -4  -6   26.38    5.25
  -5   4   5   19.16    7.90
   5  -4  -5    9.90    3.43
  -5   4   4   43.85   11.83
   5   4  -4   39.00    4.85
  -5   4   4   36.42    9.07
  -5   4   3  123.10   19.50
   5   4  -3   81.19    9.20
   5  -4  -3  106.39   10.73
   5   4  -2   39.19    7.95
   5  -4  -2   32.16    8.23
   5   4  -2   46.59    5.45
   5   4  -2   42.54    5.81
   5  -4  -1  223.46   27.95
   5   4  -1  246.88   21.82
   5   4  -1  266.92   26.61
   5  -4  -1  238.03   26.01
   5  -4  -1  205.06   21.46
   5   4  -1  226.78   21.69
   5   4  -1  270.87   21.81
   5   4  -1  255.14   21.40
   5  -4   0   69.45    6.86
   5   4   0   47.71    5.73
   5  -4   0   23.16    7.64
   5  -4   0   51.82    6.23
   5   4   0   47.08    6.09
   5   4   0   53.73    5.70
   5   4   0   44.81    9.70
   5  -4   0   60.44   11.07
   5   4   0   37.27    5.15
   5   4   1  285.35   31.99
   5  -4   1  218.03   29.93
   5  -4   1  239.82   25.46
   5   4   1  287.18   25.86
   5   4   1  301.91   25.41
   5  -4   1  224.30   30.96
   5   4   1  311.07   25.01
   5   4   1  255.22   24.69
   5   4   2   18.76    4.01
   5   4   2   15.78    2.81
   5   4   2   23.38    3.62
   5  -4   2   27.60    5.18
   5   4   2   22.84    4.28
   5  -4   2   32.48    5.52
   5  -4   2   17.51    4.07
   5   4   2   22.51    3.02
   5  -4   2   12.36    6.27
   5  -4   3  164.90   14.75
   5  -4   3  142.71   14.35
   5   4   3  154.12   13.70
   5  -4   3  112.96   13.56
   5   4   3  130.69   14.07
   5   4   3  114.33   11.85
   5  -4   4   -0.34    1.90
   5   4   4    0.21    1.04
   5  -4   4   -3.25    3.59
   5   4   4   -0.85    3.19
   5  -4   4   -2.63    3.89
   5  -4   4   -1.08    2.33
   5   4   4   -0.36    2.35
   5  -4   5   59.71    8.25
   5   4   5   70.90    8.17
   5  -4   5   57.19    7.31
   5  -4   5   67.95    8.76
   5  -4   5   69.95    7.14
   5   4   5   78.13    7.20
   5   4   6    2.90    2.75
   5  -4   6    0.34    3.14
   5  -4   6    1.02    2.08
   5  -4   6   42.19    2.99
   5   4   6   48.96    3.04
   5  -4   7    7.54    2.50
  -5   5  10    4.08    1.11
  -5  -5  10    2.20    0.98
   5   5  -9    6.82    3.97
  -5  -5   9    8.17    2.10
   5   5  -8   72.80   11.08
  -5   5   8   71.73    7.93
  -5  -5   8   64.66    7.85
  -5   5   7    2.37    4.06
  -5   5   7    1.39    1.88
  -5  -5   7   -0.46    2.00
   5  -5  -7    1.74    2.75
  -5   5   6  317.91   36.65
  -5   5   6  250.02   30.68
  -5  -5   6  212.29   29.52
  -5   5   6  267.22   24.24
  -5  -5   6  254.77   24.16
   5  -5  -6  283.72   25.36
  -5   5   5    2.52    3.54
   5  -5  -5    4.12    3.03
  -5   5   4  506.08   52.14
   5   5  -4  421.50   39.06
   5  -5  -4  510.25   41.04
  -5   5   4  475.60   48.01
   5   5  -3   47.03    8.20
   5  -5  -3   44.28    8.15
   5   5  -3   37.67    5.74
   5   5  -3   32.64    4.75
   5  -5  -3   35.12    5.81
  -5   5   3   19.54    7.37
   5   5  -2  457.89   41.50
   5  -5  -2  418.92   41.33
   5  -5  -2  398.54   36.71
   5   5  -2  435.71   36.86
   5   5  -2  393.07   36.97
   5  -5  -2  479.16   38.21
   5  -5  -1   30.30    5.36
   5  -5  -1   38.43    8.64
   5   5  -1   59.57    6.06
   5   5  -1   38.96    5.40
   5   5  -1   40.83    5.71
   5  -5  -1   49.56   11.17
   5  -5  -1   57.23    6.88
   5   5  -1   49.01    5.40
   5   5  -1   56.43   10.08
   5  -5   0  232.14   16.05
   5   5   0  173.79   20.56
   5  -5   0  135.60   19.12
   5  -5   0  168.82   22.53
   5  -5   0  122.33   14.55
   5   5   0  193.27   14.83
   5   5   0  140.84   14.43
   5   5   0  139.72   14.73
   5   5   0  142.04   14.10
   5  -5   1   48.83   10.47
   5  -5   1   46.06    6.69
   5   5   1   66.00   11.53
   5   5   1   64.56    6.63
   5   5   1   54.90    6.11
   5  -5   1   45.10   11.39
   5   5   1   55.48    7.01
   5   5   1   49.30    6.01
   5   5   2   16.38    2.65
   5   5   2   13.85    2.87
   5   5   2   17.65    3.77
   5   5   2   16.74    2.49
   5  -5   2   19.12    4.52
   5  -5   2   10.03    3.21
   5   5   3   30.94    4.25
   5  -5   3   25.61    5.57
   5   5   3   50.03    5.79
   5  -5   3   43.11    6.28
   5  -5   3   16.45    4.25
   5   5   3   31.69    4.87
   5   5   3   28.96    3.80
   5  -5   4    4.89    3.68
   5  -5   4    1.43    3.27
   5   5   4    2.62    2.82
   5  -5   4    2.47    3.08
   5   5   4    2.10    2.09
   5  -5   5   15.88    4.11
   5   5   5   20.57    3.83
   5  -5   5   10.72    3.99
   5  -5   5   11.74    3.07
   5  -5   5   13.90    2.81
   5   5   5   20.18    2.72
   5  -5   6   27.20    5.43
   5  -5   6   38.52    6.22
   5  -5   6   39.08    6.21
   5  -5   7    2.84    1.68
  -5   6  10   11.43    1.60
  -5   6   9    1.48    1.04
   5   6  -9    0.57    2.83
  -5  -6   9    0.39    0.93
  -5  -6   8   63.58    7.04
  -5   6   7    7.32    2.37
  -5  -6   7    5.78    2.29
   5  -6  -7    4.52    3.24
  -5   6   6  148.58   23.25
  -5   6   6  120.52   18.60
  -5   6   6  137.46   13.74
  -5  -6   6  125.91   13.62
   5  -6  -6  157.96   15.24
  -5   6   5   92.18   18.21
   5  -6  -5  100.24   11.75
  -5   6   5   86.36   15.90
  -5   6   4  127.95   22.57
   5   6  -4  139.79   13.05
   5  -6  -4  126.28   14.42
  -5   6   4  124.31   19.82
   5   6  -3   80.42   12.05
   5  -6  -3   74.00   12.30
   5   6  -3   80.62    8.82
   5   6  -3   81.29    9.76
  -5   6   3   86.83    9.01
   5  -6  -3   85.73   10.30
  -5   6   3   65.45   14.21
   5   6  -2   65.34   10.59
   5   6  -2   53.50    7.12
   5   6  -2   60.36    7.20
   5   6  -2   61.64    7.45
   5  -6  -2   64.82   14.26
  -5   6   2   76.34    7.59
   5  -6  -2   68.29    8.76
   5  -6  -2   45.25    9.48
   5   6  -1  145.27   19.93
   5  -6  -1  121.74   19.28
   5   6  -1  140.28   15.54
   5   6  -1  190.96   16.06
   5   6  -1  160.83   15.65
   5  -6  -1  170.18   23.95
  -5   6   1  174.89   16.08
   5  -6  -1  180.07   17.20
   5   6  -1  183.70   15.56
   5   6   0    8.24    2.22
   5   6   0    5.76    2.10
   5   6   0    4.59    2.22
   5   6   0    4.01    3.76
   5  -6   0    2.86    3.76
   5   6   0    5.95    2.01
   5  -6   0    2.16    4.79
   5  -6   0    6.35    2.72
   5   6   1  140.50   14.44
   5   6   1  128.28   14.17
   5   6   1  162.97   13.66
   5   6   1  145.08   13.87
   5  -6   1  115.31   21.05
   5   6   1  129.32   13.43
   5   6   2    5.32    1.68
   5   6   2    7.98    2.34
   5   6   2    6.30    1.59
   5  -6   2    2.56    3.20
   5   6   2    5.56    2.67
   5  -6   2    4.05    2.59
   5  -6   2    2.26    4.48
   5   6   3   31.72    4.35
   5   6   3   34.65    3.54
   5  -6   3   23.23    4.17
   5   6   3   21.42    3.96
   5  -6   4   19.44    4.70
   5  -6   4   31.72    5.02
   5   6   5   16.05    2.19
   5  -6   5   21.63    4.38
   5  -6   5   14.83    3.03
   5  -6   6   18.78    3.45
   5  -6   6   13.73    2.69
   5  -6   7    3.15    1.58
  -5   7  10   23.23    2.43
  -5   7   9    6.27    1.39
   5   7  -9   10.59    3.49
  -5   7   8   16.20    2.55
  -5   7   7   10.34    2.22
   5  -7  -7   16.08    4.10
  -5   7   6    5.15    5.15
  -5   7   6    9.24    2.11
   5  -7  -6   16.11    4.36
  -5   7   5   46.46   13.83
   5   7  -5   61.24    6.62
   5  -7  -5   75.44    9.31
  -5   7   5   37.62   10.64
  -5   7   4    5.80    7.57
   5   7  -4    0.34    1.58
   5  -7  -4    1.34    3.43
  -5   7   4   -2.13    3.65
   5   7  -3   59.41    7.40
   5   7  -3   51.81    6.34
  -5   7   3   52.62    6.51
   5   7  -2   11.54    3.10
   5  -7  -2   10.34    7.31
  -5   7   2   15.21    3.23
   5  -7  -2   19.29    4.70
   5   7  -2   14.61    3.35
   5   7  -1   36.67    5.01
   5   7  -1   30.22    4.55
  -5   7   1   25.24    4.56
   5  -7  -1   27.31    9.87
   5  -7  -1   38.33    6.38
   5   7  -1   39.18    4.70
   5   7   0   53.38    5.73
   5   7   0   38.28    5.25
   5  -7   0   47.58   12.39
   5  -7   0   54.40    6.94
   5   7   0   38.66    5.19
   5   7   1    7.59    1.94
   5   7   1    6.47    1.89
   5   7   1    8.83    2.66
   5  -7   1    3.34    2.42
   5  -7   1    2.56    4.40
   5   7   2   80.98    9.82
   5  -7   2  114.32   11.18
   5   7   2   93.31    8.86
   5  -7   2   91.14   17.68
   5   7   3    3.27    1.74
   5  -7   3    7.14    3.42
   5   7   3    3.12    1.10
   5  -7   4  103.54   11.26
   5   7   4   95.59    9.20
   5  -7   5   14.49    3.78
   5  -7   5   18.74    3.35
   5   7   5   19.79    2.55
   5  -7   6   33.13    4.42
   5  -7   6   28.55    3.85
   5  -7   7   20.64    2.65
  -5   8   9   10.10    1.57
   5   8  -9   14.88    3.50
  -5   8   8  252.17   22.95
   5   8  -8  353.51   27.41
  -5   8   7    5.08    1.54
   5  -8  -7    3.44    2.73
   5  -8  -6  225.38   22.12
  -5   8   5   -2.78    4.75
   5   8  -5   -0.27    1.24
   5  -8  -5    3.25    6.42
   5  -8  -5    0.70    3.46
  -5   8   5    2.19    4.32
  -5   8   4  142.46   24.03
   5   8  -4  124.67   11.86
   5  -8  -4   73.76   19.36
   5  -8  -4  114.00   13.77
  -5   8   4  123.05   20.07
   5   8  -3   17.29    3.29
   5   8  -3   13.65    3.66
   5  -8  -3   21.32   10.05
  -5   8   3   14.37    3.26
   5   8  -2    6.26    2.50
  -5   8   2   11.13    2.83
   5  -8  -2    6.65    4.18
   5   8  -2    9.79    2.99
   5   8  -1   25.08    3.94
  -5   8   1   24.32    4.38
   5  -8  -1   21.32    5.24
   5   8  -1   33.37    4.28
   5   8  -1   27.76    4.39
   5   8   0    8.80    2.40
   5   8   0   13.54    3.07
  -5   8   0    5.94    2.44
   5  -8   0   17.12    8.50
   5  -8   0   13.07    3.98
   5   8   0   14.02    2.78
   5   8   1   25.50    4.30
   5   8   1   25.54    3.45
   5  -8   1   11.23    8.08
   5  -8   1   21.18    4.10
   5   8   2   34.00    5.11
   5   8   2   34.08    4.00
   5   8   3   13.52    2.35
   5   8   3   11.35    1.85
   5  -8   3   15.08    4.05
   5  -8   4   48.60    6.47
   5   8   4   43.83    4.83
   5   8   5    1.42    0.95
   5  -8   5    2.27    2.27
   5  -8   6   15.52    2.53
   5  -8   6   15.96    2.77
   5   9  -9  114.49   11.33
  -5   9   8   15.78    2.21
   5   9  -8   31.06    5.24
  -5   9   7   47.26    5.00
   5  -9  -7   45.14    6.27
   5  -9  -6    5.70    3.36
   5   9  -5   18.37    2.95
   5  -9  -5   19.52    5.28
   5   9  -4   -0.32    1.59
  -5   9   4    3.07    4.29
   5  -9  -4   -6.60    7.98
   5  -9  -4   -0.75    3.48
  -5   9   4   -2.38    4.07
   5   9  -3   11.40    3.51
  -5   9   3    3.71    2.01
   5  -9  -3    6.59    9.21
   5   9  -3    8.71    2.72
   5   9  -2    5.38    2.56
   5   9  -2    8.28    2.47
  -5   9   2    3.72    2.21
   5  -9  -2    6.36    4.60
   5   9  -2    7.72    2.74
   5   9  -1   80.64    9.46
   5   9  -1   79.22    8.99
   5   9  -1   80.01    8.74
  -5   9   1   84.42    9.53
   5  -9  -1   67.48   17.52
   5  -9  -1   94.58   11.43
   5   9  -1   82.85    8.83
  -5   9   0    8.71    2.90
   5  -9   0    6.35    7.04
   5  -9   0    7.92    3.72
   5   9   1  115.14   11.13
   5   9   1  110.02    9.74
   5  -9   1   94.95   10.61
   5   9   2    6.90    1.51
   5   9   2    4.39    1.72
   5   9   2    6.68    2.42
   5  -9   3  122.01   12.43
   5   9   3  124.11   11.39
   5   9   4    0.33    0.92
   5  -9   4    1.61    2.30
   5  -9   5   61.87    7.10
   5   9   5   70.70    6.33
   5  10  -8   50.68    6.66
   5 -10  -7   -1.69    2.06
   5 -10  -6   96.54   10.90
   5  10  -5   -1.29    1.99
   5  10  -5    0.22    1.13
   5 -10  -5    0.66    3.31
   5  10  -4   94.07   10.51
   5  10  -4   93.99   11.24
   5  10  -4   91.62    9.52
   5 -10  -4  107.40   12.63
   5  10  -3    7.24    2.87
   5  10  -3    1.97    2.29
   5  10  -3    1.79    1.67
   5  10  -2   81.16    9.62
   5  10  -2   84.90   10.08
   5  10  -2   91.42    9.82
  -5  10   2  101.66   10.39
   5 -10  -2   77.22   19.49
   5 -10  -2  120.60   13.28
   5  10  -1    0.48    1.88
   5 -10  -1    3.47    7.66
   5 -10  -1    7.68    4.36
   5  10  -1    0.37    1.73
  -5  10   0   29.63    5.10
   5 -10   0   23.28   11.18
   5 -10   0   35.65    6.33
   5  10   1    1.62    1.46
   5  10   1    1.31    1.73
  -5  10  -1    2.73    2.53
   5 -10   1    0.43    2.13
   5  10   1    0.24    1.23
   5  10   2    0.35    0.96
   5  10   2    1.14    1.45
   5  10   3    0.56    1.09
   5  10   4    6.48    1.45
   5 -10   4    7.55    2.23
   5 -10   5    1.61    1.43
   5 -10   6   18.66    2.05
  -5  10  -6   11.09    1.68
   5  11  -8    2.53    1.83
  -5  11   8   10.66    1.37
   5  11  -7   11.57    3.37
   5 -11  -7    4.80    1.88
   5  11  -6    4.62    3.23
   5 -11  -6    0.81    2.31
   5  11  -5    9.34    2.36
   5  11  -5    9.48    3.68
   5 -11  -5    7.46    3.79
   5  11  -4   21.74    3.27
   5  11  -4   23.40    4.04
   5  11  -4   18.98    4.44
   5 -11  -4   23.82    5.85
   5  11  -3    1.90    1.72
   5  11  -3    3.57    2.25
   5  11  -3    1.31    2.02
   5  11  -2   46.54    6.16
  -5  11   2   26.66    5.29
   5  11  -2   47.48    5.72
   5 -11  -2   49.55    8.34
   5  11  -2   49.60    5.95
   5  11  -1    2.67    2.06
  -5  11   1   -0.47    1.84
   5 -11  -1   -2.26    3.93
   5  11  -1    0.67    1.96
   5  11   0   85.63    8.94
  -5  11   0   71.45    8.91
   5 -11   0   77.47    9.86
   5  11   0   74.42    8.27
   5  11   1   10.34    2.15
   5  11   1   10.28    2.34
  -5  11  -1   11.74    3.45
   5  11   2   51.44    5.54
  -5  11  -2   65.46    7.80
   5  11   2   62.59    5.97
   5  11   3    8.87    1.75
  -5  11  -3   14.90    3.29
   5 -11   4   31.85    4.02
  -5  11  -4   27.35    4.33
  -5  11  -5    5.76    1.56
   5 -11   5    3.60    1.42
   5  12  -7   34.29    4.49
  -5  12   7   33.43    3.37
   5  12  -6   15.96    3.65
   5 -12  -6   19.33    3.22
  -5  12   6   16.79    2.29
   5  12  -5  110.15   11.62
   5 -12  -5  121.36   11.95
  -5  12   5  104.70    9.99
   5  12  -4    8.66    2.38
   5  12  -4    7.68    1.77
   5 -12  -4   11.26    4.15
   5  12  -3   89.29   10.16
   5  12  -3  100.59    9.79
   5 -12  -3  122.03   13.02
   5  12  -2    4.76    2.23
  -5  12   2    3.30    2.17
   5 -12  -2   -2.90    4.75
   5  12  -2    3.58    1.86
   5  12  -1   85.43    8.76
  -5  12   1   78.21    8.76
   5 -12  -1   80.32   10.55
   5  12  -1   65.36    7.88
   5  12  -1   77.37    7.99
   5  12   0    0.53    1.54
  -5  12   0   -0.89    2.06
   5 -12   0   -1.09    2.79
   5  12   1    7.49    1.70
   5  12   1    7.91    1.86
  -5  12  -1   10.47    2.92
   5  12   2    1.97    1.13
   5  12   2    1.06    0.87
  -5  12  -2    3.45    2.13
   5 -12   3   -0.96    1.72
  -5  12  -3    0.38    1.71
  -5  12  -4    1.37    1.51
   5 -12   4    1.06    1.31
   5  13  -6    1.02    1.25
   5 -13  -6   -0.18    1.21
   5 -13  -5   16.00    3.24
   5  13  -4   27.17    3.17
   5 -13  -4   26.22    5.05
   5  13  -4   30.94    4.33
   5  13  -3    9.40    1.98
   5 -13  -3   13.59    4.48
   5  13  -2   41.73    4.86
   5 -13  -2   51.65    7.45
   5  13  -2   37.82    5.08
   5  13  -1   13.27    2.46
   5  13  -1   13.51    2.80
  -5  13   1   14.57    3.11
   5 -13  -1   14.15    4.29
  -5  13   0   48.43    6.48
   5  13   0   52.30    5.72
   5  13   1    2.27    1.08
   5  13   1    1.22    0.92
  -5  13  -1    2.30    1.82
  -5  13  -2   31.48    4.55
   5 -13   3    1.58    1.34
  -5  13  -3    2.56    1.72
  -5  13  -4    4.53    1.21
   5  14  -5   -0.33    0.98
   5 -14  -5   -1.46    1.25
   5 -14  -4   32.61    4.61
   5  14  -3    0.86    1.38
   5  14  -3    0.54    0.82
   5 -14  -3    0.82    2.35
   5  14  -2   26.08    3.08
   5  14  -2   22.73    3.31
   5  14  -1    1.43    1.12
   5  14  -1    0.17    1.08
   5 -14  -1    3.77    2.55
   5  14   0   10.84    1.76
  -5  14   0   12.64    2.66
   5  14   1    1.22    0.80
  -5  14  -1    1.49    1.50
   5 -14   2    0.87    1.11
  -5  14  -2    1.02    1.36
  -5  14  -3    3.61    1.18
   5 -15  -4    9.94    1.72
   5  15  -3    0.77    0.80
   5 -15  -3    3.56    1.61
   5  15  -2   22.07    2.34
   5  15  -2   18.33    2.30
   5  15  -1    1.92    0.84
   5 -15  -1    2.03    1.63
  -6   0  10   58.54    6.10
  -6   0   9    2.96    2.21
  -6   0   8   57.47    7.42
   6   0  -7    1.32    2.92
   6   0  -6   61.64   15.19
   6   0  -6   90.16   11.39
   6   0  -5   -2.40    4.11
   6   0  -5    2.33    3.26
   6   0  -4  111.53   19.26
   6   0  -4  112.71   13.22
   6   0  -3   -2.06    4.06
   6   0  -3   -1.13    2.74
   6   0  -3   -1.20    2.59
   6   0  -2  144.63   20.88
   6   0  -2  118.82   16.84
   6   0  -2  153.53   14.90
   6   0  -1    6.41    4.47
   6   0  -1    3.78    3.29
   6   0  -1    0.36    1.84
   6   0  -1    0.47    2.03
   6   0   0   61.26   11.56
   6   0   0   73.03    8.34
   6   0   0   87.51   13.56
   6   0   1    0.68    1.15
   6   0   1    3.44    2.69
   6   0   1   -1.66    4.02
   6   0   2    0.23    1.22
   6   0   2    4.66    3.10
   6   0   2    0.98    2.61
   6   0   3    0.65    1.15
   6   0   3   -0.43    2.58
   6   0   3    2.16    2.96
   6   0   4    3.43    2.65
   6   0   4    8.70    3.27
   6   0   5   -1.99    1.97
   6   0   5    5.34    3.57
  -6  -1  11   37.95    3.60
  -6  -1  10   34.17    4.07
  -6  -1   9   57.64    6.84
  -6  -1   8    5.31    2.97
   6   1  -7    6.97    3.91
  -6  -1   7    1.51    2.45
   6  -1  -6   28.13    9.59
   6  -1  -6   18.10    4.79
   6   1  -6   20.83    6.10
   6   1  -5   16.95    7.63
   6  -1  -5   14.50    7.23
   6   1  -5   14.87    5.00
   6  -1  -5    9.27    4.12
  -6   1   4  122.09   22.73
   6   1  -4  193.89   25.67
   6   1  -4  172.06   17.70
   6  -1  -4  184.15   17.97
   6  -1  -4  149.35   16.67
   6   1  -3   16.31    7.58
   6  -1  -3   23.06    8.31
   6  -1  -3   30.11    7.02
   6   1  -3   33.60    5.71
   6  -1  -3   26.20    5.33
   6  -1  -3   26.62    4.81
   6   1  -2  270.79   33.24
   6  -1  -2  323.42   35.21
   6  -1  -2  245.50   29.51
   6   1  -2  297.57   26.97
   6  -1  -2  295.13   27.21
   6  -1  -2  301.43   26.64
   6   1  -1  203.54   21.28
   6  -1  -1  185.23   21.10
   6  -1  -1  145.24   17.35
   6  -1  -1  136.79   12.38
   6  -1   0  253.45   28.64
   6  -1   0  216.40   28.07
   6  -1   0  282.07   23.54
   6   1   0  246.52   22.21
   6  -1   1   44.47    5.59
   6  -1   1   31.84    5.08
   6  -1   1   26.59    8.07
   6   1   1   24.93    3.65
   6  -1   2  136.94   12.52
   6  -1   2  113.99   13.70
   6   1   2  157.06   13.99
   6  -1   2  143.00   14.32
   6   1   2  134.43   12.50
   6  -1   3   66.25    7.07
   6   1   3   72.31    8.31
   6  -1   3   64.64    8.59
   6  -1   3   62.95    8.64
   6   1   3   71.96    7.14
   6   1   4   26.56    3.25
   6   1   4   29.24    4.50
   6  -1   4   29.35    4.89
   6  -1   4   34.51    6.17
   6  -1   4   16.75    3.96
   6   1   5   10.07    2.63
   6  -1   5   12.32    2.96
   6  -1   5   16.83    2.71
   6  -1   6   -0.19    1.55
   6  -1   6   18.21    1.93
  -6   2  10   59.67    6.07
  -6  -2  10   61.24    6.15
  -6   2   9   71.53    7.45
  -6  -2   9   58.92    7.17
   6   2  -8   85.13   10.99
  -6   2   8   97.21   10.30
  -6  -2   8   88.47   10.07
   6   2  -7  122.58   16.74
  -6   2   7  156.66   15.36
  -6  -2   7  165.77   15.51
   6  -2  -6   48.87   13.58
   6   2  -6   76.91   11.04
  -6   2   5  203.43   32.12
   6  -2  -5  242.45   33.41
   6  -2  -5  244.62   25.14
  -6   2   4   18.17    8.33
   6   2  -4   22.03    5.28
   6  -2  -4   24.48    5.06
   6  -2  -4   26.24    4.95
  -6   2   3  146.67   25.29
   6  -2  -3  158.44   24.59
   6   2  -3  163.74   19.99
   6  -2  -3  156.34   20.12
   6   2  -3  170.41   17.33
   6  -2  -3  183.66   18.00
   6  -2  -3  179.77   17.17
   6  -2  -2    3.23    2.27
   6  -2  -2    1.98    4.79
   6   2  -2   -1.17    3.64
   6  -2  -2   -3.56    4.39
   6   2  -2   -1.41    2.33
   6  -2  -2    0.90    2.18
   6  -2  -1  106.22   15.72
   6   2  -1   95.18   13.30
   6  -2  -1   71.89    8.14
   6  -2  -1   65.13   11.56
   6   2  -1   79.69    8.55
   6  -2  -1   57.19   11.26
   6  -2  -1   81.95    8.51
   6   2  -1   84.63    8.49
   6   2  -1   58.24    7.33
   6   2   0   20.62    3.10
   6  -2   0   23.35    6.55
   6   2   0   15.58    3.71
   6  -2   0   17.10    3.68
   6   2   0   27.88    7.65
   6  -2   0   21.51    6.79
   6   2   0   18.06    3.68
   6   2   1    4.59    1.59
   6   2   1    4.88    2.67
   6  -2   1    3.05    2.52
   6   2   1   -1.71    3.39
   6  -2   1    3.36    4.40
   6   2   2   78.72    8.98
   6  -2   2   70.29    8.63
   6   2   2   66.89    7.04
   6   2   3   12.11    2.25
   6  -2   3   10.43    2.62
   6   2   3   52.48    7.08
   6  -2   3   49.83    7.45
   6   2   3    7.08    3.48
   6  -2   3    7.38    3.64
   6   2   4   59.36    5.39
   6  -2   4   48.18    6.82
   6   2   4   90.82    8.71
   6  -2   4   73.51    8.76
   6  -2   4   29.33    5.68
   6   2   4   41.81    6.13
   6  -2   5   28.97    5.01
   6   2   5   56.75    6.58
   6  -2   5   57.01    6.80
   6  -2   5   34.02    4.39
   6   2   5   34.35    4.33
   6  -2   6   67.29    5.39
   6   2   6   73.07    5.43
  -6  -3  10    1.17    1.01
  -6   3   9   37.89    4.67
  -6  -3   9   33.52    4.66
   6   3  -8    2.88    3.90
  -6   3   8    4.74    2.38
  -6  -3   8    1.73    1.97
   6   3  -7  113.97   14.64
  -6   3   7  115.66   12.06
  -6  -3   7  108.98   11.94
  -6   3   6   22.50    8.98
   6  -3  -6   10.45    5.89
   6   3  -6   19.13    6.16
   6  -3  -6   12.94    4.21
  -6   3   5  123.68   21.59
   6  -3  -5  117.64   20.92
   6   3  -5  124.91   15.22
  -6   3   4   38.23   12.08
   6   3  -4   32.52    6.40
   6  -3  -4   34.89    5.94
  -6   3   3   74.29   17.34
   6   3  -3   79.23   12.73
   6  -3  -3   76.28   12.75
   6   3  -3   96.77   10.73
   6  -3  -3   99.50   10.75
   6   3  -2   91.66   12.54
   6  -3  -2   77.64   11.88
   6   3  -2   59.86    7.57
   6  -3  -2   61.87    7.70
   6   3  -2   73.83    8.41
   6  -3  -2   96.26    9.17
   6   3  -2   56.81    7.18
   6   3  -1   17.29    3.14
   6   3  -1   15.36    5.90
   6  -3  -1   24.02    6.59
   6   3  -1   21.50    3.92
   6  -3  -1   16.37    3.69
   6   3  -1   21.14    3.89
   6  -3  -1   19.07    6.18
   6  -3  -1   23.82    4.14
   6   3   0   76.85    8.51
   6  -3   0   64.38    8.20
   6   3   0   72.93   13.09
   6  -3   0   66.14   12.45
   6   3   0   75.66    8.15
   6   3   0   70.33    7.33
   6   3   1    1.17    1.24
   6  -3   1    1.91    2.71
   6   3   1    0.45    2.29
   6  -3   1   -0.45    2.11
   6   3   1   -1.75    3.46
   6  -3   1    1.71    2.93
   6   3   2  118.02   11.30
   6  -3   2  117.71   11.57
   6  -3   2   81.93   10.28
   6   3   2   81.85    8.75
   6   3   3    7.55    1.74
   6   3   3    4.84    3.49
   6  -3   3    8.80    3.63
   6  -3   4   27.29    4.41
   6   3   4   24.36    4.33
   6   3   4   32.79    3.59
   6  -3   5   21.39    2.93
   6   3   5   21.40    2.95
   6  -3   6   77.36    4.29
   6   3   6   95.97    4.49
  -6   4  10   40.57    4.19
  -6  -4  10   46.67    4.37
   6   4  -9    7.28    2.66
  -6  -4   9    2.80    1.56
   6   4  -8  153.12   18.80
  -6   4   8  201.52   17.38
  -6  -4   8  181.00   17.21
   6   4  -7   -0.99    4.49
  -6   4   7   -0.90    2.28
  -6  -4   7   -1.82    2.29
  -6   4   6  210.02   29.20
   6  -4  -6  180.37   28.01
   6   4  -6  240.33   23.01
   6  -4  -6  176.04   19.38
  -6   4   5   24.69    9.47
   6  -4  -5   20.72    8.95
   6   4  -5   11.58    5.37
   6  -4  -5   16.16    4.41
  -6   4   4  135.33   23.90
   6   4  -4  139.44   18.23
   6  -4  -4  108.41   17.76
   6   4  -4  168.81   16.29
   6  -4  -4  142.17   15.32
   6   4  -3    0.35    1.54
  -6   4   3   -3.06    5.23
   6   4  -3    2.51    3.27
   6  -4  -3    1.35    2.67
   6  -4  -3   -1.16    2.57
  -6   4   2   52.92   16.09
   6   4  -2   64.00   11.21
   6  -4  -2   76.72   12.04
   6   4  -2   59.48    7.24
   6  -4  -2   54.40    7.20
   6   4  -2   62.96    7.60
   6  -4  -2   46.63   12.07
   6  -4  -2   73.53    8.43
   6   4  -2   56.07    6.70
   6   4  -1    6.65    2.25
   6   4  -1   10.44    5.14
   6  -4  -1   13.78    5.69
   6   4  -1    7.61    2.87
   6  -4  -1    8.66    3.04
   6   4  -1    8.08    2.49
   6  -4  -1    1.70    3.81
   6  -4  -1   13.22    3.35
   6   4   0   -0.25    1.21
   6   4   0    0.85    2.09
   6  -4   0    0.85    2.06
   6   4   0   -1.62    3.21
   6  -4   0    1.63    2.79
   6   4   0   -0.35    1.60
   6  -4   0   -1.68    3.31
   6   4   1    9.35    2.12
   6  -4   1   17.86    4.35
   6   4   1   13.92    3.59
   6  -4   1   13.75    3.43
   6   4   2   11.51    2.29
   6   4   2   17.35    2.94
   6  -4   2   18.51    4.68
   6   4   2   19.52    4.50
   6  -4   2   15.52    3.98
   6   4   3    8.02    1.75
   6  -4   3   11.00    4.01
   6  -4   3    6.55    2.95
   6   4   3    1.19    2.67
   6  -4   4   50.49    6.64
   6  -4   4   34.67    4.88
   6  -4   4   45.59    5.33
   6   4   4   39.90    5.21
   6   4   4   46.66    4.62
   6   4   5   14.89    2.32
   6  -4   5   20.74    2.72
   6  -4   6  153.02   13.05
  -6   5   9  134.59   12.55
   6   5  -9  150.45   14.36
  -6  -5   9  148.58   12.88
   6   5  -8   31.01    6.45
  -6  -5   8   29.58    4.37
  -6   5   7   78.25    8.99
  -6  -5   7   78.25    9.10
   6   5  -6   33.93    7.93
   6  -5  -6   24.98    5.47
  -6   5   5    8.57    7.09
   6   5  -5   16.18    6.03
   6  -5  -5   21.25    7.18
   6   5  -5   31.64    6.81
   6  -5  -5   21.35    5.05
  -6   5   4   15.09    9.60
   6   5  -4   20.32    6.12
   6  -5  -4   18.77    6.45
   6  -5  -4   29.91    5.61
   6   5  -3    3.59    1.99
  -6   5   3    6.50    7.18
   6   5  -3    6.55    4.29
   6  -5  -3    2.93    2.90
   6   5  -3    1.97    1.96
   6  -5  -3    3.05    2.41
   6   5  -3    4.26    2.54
   6  -5  -3    1.27    2.95
   6   5  -2    6.33    2.22
  -6   5   2    3.60    6.17
   6   5  -2    6.15    2.52
   6   5  -2    9.73    4.96
   6  -5  -2   -1.51    3.97
   6   5  -2    4.31    2.54
   6  -5  -2    5.48    2.82
   6   5  -2    7.77    2.66
   6  -5  -2    2.18    4.33
   6  -5  -2    4.65    3.11
   6   5  -1   85.90    9.18
   6  -5  -1   78.08    9.08
   6   5  -1   94.14   14.39
   6  -5  -1   73.94   13.26
   6   5  -1   86.23    8.84
   6  -5  -1   73.06   14.45
   6  -5  -1   94.04    9.69
   6   5  -1   63.10    7.98
   6   5   0    1.03    1.40
   6   5   0    2.61    1.71
   6   5   0    1.28    2.46
   6  -5   0    1.75    2.63
   6   5   0    4.94    4.31
   6  -5   0    3.39    3.75
   6   5   0    1.70    1.72
   6  -5   0    3.87    4.27
   6   5   1   94.34   10.33
   6  -5   1   81.13   10.51
   6   5   1   88.09    9.33
   6   5   2    7.03    1.79
   6   5   2    4.72    1.95
   6  -5   2    6.32    3.71
   6   5   2    8.97    3.41
   6  -5   2    3.49    2.74
   6  -5   3   93.23   11.45
   6   5   3  102.87   11.55
   6   5   3  132.21   10.94
   6  -5   4   18.22    4.32
   6  -5   4   14.08    2.86
   6   5   4   25.15    3.05
   6  -5   4   13.72    2.99
   6   5   4   19.27    2.56
   6   5   5   66.76    6.16
   6  -5   5   65.65    7.43
   6  -5   5   64.84    6.28
   6  -5   6    8.27    1.95
  -6   6   9   39.46    3.98
  -6  -6   9   35.72    3.93
  -6   6   8  108.81   10.12
  -6  -6   8  103.16   10.38
   6   6  -7    5.64    4.47
  -6  -6   7   14.68    3.09
   6  -6  -7   12.88    4.18
  -6   6   6   30.11    4.32
  -6  -6   6   21.46    4.09
   6  -6  -6   31.66    6.11
  -6   6   5    5.89    5.03
   6   6  -5   -0.85    3.84
   6  -6  -5    1.34    3.38
  -6   6   4    6.28    6.93
   6   6  -4    2.68    2.96
   6  -6  -4    1.43    2.31
  -6   6   3   34.40   13.18
   6   6  -3   41.68    5.76
   6   6  -3   39.24    8.75
   6  -6  -3   34.71    5.77
   6   6  -3   41.14    6.24
   6  -6  -3   39.18   12.24
   6   6  -3   51.94    6.21
   6  -6  -3   44.07    7.40
   6   6  -3   48.51    5.88
   6   6  -2    0.33    1.58
  -6   6   2    3.84    5.37
   6   6  -2    1.58    2.43
   6   6  -2    2.93    2.23
   6   6  -2   -1.47    5.03
   6  -6  -2   -0.44    2.72
   6   6  -2    3.37    1.95
   6  -6  -2   -2.44    3.40
   6  -6  -2    2.54    3.08
   6   6  -1  105.70   15.03
   6   6  -1   79.39    8.87
   6  -6  -1   66.70    8.73
   6   6  -1   66.93    8.28
   6   6  -1   92.56    8.97
   6  -6  -1   79.58   15.72
   6  -6  -1   92.52    9.90
   6   6  -1   74.63    8.13
   6   6   0   41.80    5.69
   6  -6   0   25.91    5.16
   6   6   0   37.30    4.99
   6   6   0   46.42    5.32
   6  -6   0   37.51   10.68
   6  -6   0   37.38    5.25
   6   6   0   40.34    4.73
   6   6   1   67.48    7.78
   6   6   1   73.72    8.42
   6  -6   1   43.25    7.65
   6   6   1   73.89    7.07
   6   6   1   66.20    6.80
   6   6   2   40.68    5.16
   6   6   2   37.80    5.91
   6  -6   2   35.46    5.76
   6  -6   2   27.54    5.08
   6   6   2   38.81    5.35
   6   6   2   41.47    4.52
   6  -6   3   30.71    5.45
   6  -6   3   20.84    3.70
   6   6   3   28.39    3.32
   6  -6   4   72.53    7.80
   6  -6   4   67.23    6.49
   6   6   4   63.54    5.74
   6  -6   5    3.86    2.47
   6  -6   5    4.67    1.77
   6   7  -9   30.05    4.34
   6   7  -8    0.61    2.88
   6   7  -7   20.41    5.98
   6  -7  -7   19.79    4.49
   6   7  -6    0.91    4.04
   6  -7  -6    5.81    3.78
   6  -7  -5   46.75    7.64
  -6   7   4    3.25    5.55
   6   7  -4    0.64    2.68
   6  -7  -4    3.31    6.54
  -6   7   3   25.09   11.53
   6   7  -3   32.82    4.85
   6   7  -3   26.78    5.18
   6   7  -3   42.67    5.54
   6  -7  -3   27.06   11.06
   6  -7  -3   33.13    6.68
   6   7  -3   37.59    5.09
   6   7  -2   17.66    3.35
   6   7  -2   14.60    3.70
   6   7  -2   18.46    3.54
   6  -7  -2   30.33   11.31
   6  -7  -2   17.16    4.90
   6   7  -1   18.45    3.37
   6   7  -1   21.94    3.84
   6   7  -1   26.96    3.93
   6  -7  -1   25.98    4.96
   6   7   0    6.54    2.19
   6   7   0   12.92    3.23
   6   7   0   13.33    2.78
   6   7   0   15.18    2.72
   6  -7   0   19.73    9.16
   6  -7   0   12.10    3.04
   6   7   1   10.29    2.32
   6   7   1   12.96    3.15
   6   7   1   13.66    2.42
   6   7   2   13.88    2.30
   6   7   2   10.61    2.63
   6   7   3    0.52    1.00
   6  -7   3    0.85    2.93
   6  -7   4    4.83    2.97
   6  -7   4    4.10    1.80
   6   7   5    8.52    1.26
   6  -7   5    5.53    2.14
   6  -7   5    6.26    1.67
   6   8  -9    0.23    1.24
   6   8  -8    8.50    3.20
   6   8  -7   15.25    4.85
   6  -8  -7    9.73    3.34
   6  -8  -6   28.71    5.82
   6   8  -5  135.16   14.95
   6  -8  -5  120.95   14.48
   6   8  -4   37.32    6.17
   6   8  -4   36.64    5.03
   6   8  -3   95.91   11.98
   6   8  -3  135.16   12.25
   6  -8  -3   91.06   21.24
   6  -8  -3  111.30   13.84
   6   8  -3  124.93   11.91
   6   8  -2   16.57    3.31
   6   8  -2   18.99    3.80
   6   8  -2   13.35    3.19
  -6   8   2   17.73    3.94
   6  -8  -2    9.19    7.52
   6  -8  -2   17.33    5.01
   6   8  -1  131.08   12.34
   6   8  -1  146.95   12.77
  -6   8   1  108.21   13.00
   6  -8  -1  123.88   22.39
   6  -8  -1  125.48   13.78
   6   8  -1  115.92   11.93
   6   8   0    6.50    2.03
   6   8   0    8.57    2.70
   6   8   0    6.49    2.10
  -6   8   0   12.28    3.23
   6  -8   0    9.13    2.85
   6   8   1   69.99    7.53
  -6   8  -1   52.18    7.51
   6   8   1   67.49    6.40
   6   8   1   51.72    6.05
   6   8   2   -0.34    1.59
   6   8   2    0.57    1.00
  -6   8  -2   -0.51    1.90
  -6   8  -3    6.43    2.56
   6   8   4    0.61    0.78
   6  -8   4    2.10    1.65
   6   8   5    0.41    0.54
   6  -8   5   -0.14    1.02
   6   9  -8   48.04    6.16
   6   9  -7    1.16    3.04
   6  -9  -7    4.63    2.57
   6   9  -6   87.36    9.69
   6  -9  -6  113.19   11.57
   6   9  -5   20.90    3.89
   6   9  -5   25.10    5.46
   6  -9  -5   20.57    5.42
   6   9  -4  128.02   13.37
   6   9  -4  116.28   13.57
   6   9  -4  141.63   12.72
   6   9  -3   14.82    3.15
   6   9  -3    5.87    2.72
   6   9  -3   10.16    2.86
   6   9  -3    9.35    2.96
   6  -9  -3   10.02    4.44
   6   9  -2  107.46   11.11
   6   9  -2   83.34    9.96
   6   9  -2  105.90   10.46
  -6   9   2  119.15   11.72
   6  -9  -2  102.47   12.36
   6   9  -2   90.53    9.99
   6   9  -1    3.45    1.98
   6   9  -1    5.79    2.08
  -6   9   1    4.32    2.47
   6  -9  -1    4.18    3.09
   6   9   0   34.64    5.20
   6   9   0   32.82    4.39
  -6   9   0   41.91    5.95
   6   9   0   31.91    4.20
   6   9   1    0.21    1.16
   6   9   1    1.20    1.77
   6   9   1    0.82    1.20
  -6   9  -1    1.58    2.08
  -6   9  -2    6.29    2.53
  -6   9  -3   -0.77    1.73
   6   9   4    5.36    1.06
  -6   9  -4    1.10    1.22
   6  -9   4    4.88    1.64
   6  -9   5   -0.12    0.79
   6  10  -8    3.40    1.58
   6  10  -7    0.23    1.38
   6  10  -6    9.62    2.03
   6 -10  -6    3.72    2.92
   6  10  -5   11.94    2.82
   6  10  -5   14.85    4.05
   6 -10  -5   20.17    4.89
   6  10  -4   12.05    3.03
   6  10  -4    5.76    2.47
   6  10  -4    9.65    2.24
   6  10  -4    7.50    2.94
   6  10  -3   12.94    3.32
   6  10  -3   16.41    3.66
   6  10  -3   18.85    3.37
   6  10  -3   21.75    3.76
   6 -10  -3   22.84    5.63
   6  10  -2    6.65    2.23
   6  10  -2    5.46    2.58
   6  10  -2    5.06    2.15
   6 -10  -2    2.11    3.71
   6  10  -1   46.24    6.22
   6  10  -1   49.01    5.67
  -6  10   1   43.31    6.44
   6 -10  -1   53.86    7.26
   6  10  -1   38.64    5.34
   6  10   0    1.16    1.30
   6  10   0    2.49    2.01
   6  10   0    0.74    1.38
  -6  10   0    1.54    2.26
   6  10   1   48.02    5.77
   6  10   1   44.90    4.80
  -6  10  -1   40.01    6.13
  -6  10  -2   -0.43    1.95
  -6  10  -3   23.50    3.67
   6  10   3   23.88    2.72
   6  10   4    0.63    0.58
  -6  10  -4    0.44    0.81
   6  11  -7   51.84    5.87
   6  11  -6    0.53    1.51
   6  11  -6    2.21    1.96
   6 -11  -6    0.70    2.24
   6  11  -5   33.46    4.47
   6  11  -5   36.90    5.36
   6 -11  -5   47.38    6.52
   6  11  -5   37.98    5.23
   6  11  -4    2.72    2.02
   6  11  -4    2.01    1.63
   6  11  -3   18.86    3.65
   6  11  -3   21.05    3.76
   6  11  -3   26.14    3.56
   6 -11  -3   24.46    5.65
   6  11  -2    6.53    2.10
   6  11  -2   10.17    2.77
   6  11  -2   11.99    2.49
   6  11  -1    2.23    1.51
   6  11  -1    0.77    1.79
   6  11  -1    2.62    1.56
  -6  11   1   -1.42    2.14
   6 -11  -1    3.60    2.83
   6  11   0    8.02    1.87
  -6  11   0    7.38    2.69
   6  11   1    0.15    0.86
  -6  11  -1    0.86    1.84
   6  11   2    1.80    0.93
  -6  11  -2    2.14    1.70
   6 -11   3    8.44    1.93
  -6  11  -3    5.58    1.76
   6  11   3   11.44    1.42
   6  12  -6    9.22    1.85
   6 -12  -6   12.19    2.30
   6  12  -5    9.77    2.28
   6 -12  -5   11.04    3.10
   6  12  -4   -0.54    1.59
   6  12  -4    1.68    1.29
   6 -12  -4   -1.47    2.77
   6  12  -3   12.08    2.41
   6  12  -3   11.94    2.48
   6  12  -3    9.27    2.05
   6 -12  -3    8.15    3.74
   6  12  -2    5.46    1.87
   6  12  -2    7.85    2.24
   6  12  -2    6.74    1.86
   6 -12  -2   10.56    3.66
   6  12  -1    8.46    2.35
   6  12  -1    9.28    2.09
  -6  12   0   24.32    4.20
   6  12   0   28.69    3.35
   6  12   1    3.28    1.04
  -6  12  -1    5.54    2.13
   6 -12   2   23.39    3.15
  -6  12  -2   23.42    3.37
   6  12   2   19.59    2.35
   6 -12   3    0.68    1.07
   6  13  -5    9.86    1.71
   6 -13  -5   11.50    2.37
   6  13  -4    0.72    1.09
   6 -13  -4    2.37    2.22
   6  13  -3    5.31    1.64
   6 -13  -3    5.15    2.86
   6  13  -2    1.12    1.05
   6 -13  -2    0.39    2.33
   6  13  -1    2.63    1.18
   6  13   0    0.12    0.71
   6  13   1    4.77    0.99
   6 -14  -4    2.83    1.23
   6 -14  -3    4.06    1.67
   6  14  -2    1.94    0.77
   6 -14  -2    2.21    1.60
   6  14  -1    6.98    1.11
  -7   0   9    6.89    1.95
  -7   0   8    0.78    1.85
   7   0  -7   14.33    4.03
  -7   0   7   12.91    3.39
   7   0  -6    3.66    3.48
   7   0  -5   49.42   13.19
   7   0  -5   37.62    9.35
   7   0  -5   33.44    6.89
   7   0  -4    2.53    4.33
   7   0  -4    2.89    3.19
   7   0  -4   -3.67    3.76
   7   0  -3   18.84    8.21
   7   0  -3   19.09    6.08
   7   0  -3   19.50    4.04
   7   0  -3   19.58    5.20
   7   0  -2    4.09    4.04
   7   0  -2   -1.42    3.43
   7   0  -2    0.39    2.06
   7   0  -1   49.02    6.54
   7   0  -1   63.41   11.40
   7   0   0    0.82    2.07
   7   0   0    1.59    3.13
   7   0   1   32.87    5.21
   7   0   2    0.38    0.94
   7   0   2    0.91    2.45
   7   0   3   12.12    3.26
   7   0   4    5.24    1.68
  -7   1  10   48.21    4.58
  -7  -1  10   45.31    4.59
  -7  -1   9  125.21   11.83
  -7  -1   8   88.24    9.54
   7   1  -7  132.35   15.43
  -7  -1   7  151.29   14.49
   7   1  -6   60.92    9.26
   7  -1  -6   57.70    8.44
   7  -1  -5   72.03   13.61
   7   1  -5  102.63   12.17
   7  -1  -5   78.51   11.22
   7  -1  -4   33.62   10.85
   7  -1  -4   23.57    7.01
   7   1  -4   36.81    6.66
   7  -1  -4   33.87    6.66
   7  -1  -3   36.24   10.93
   7  -1  -3   37.47    8.67
   7  -1  -3   37.13    5.56
   7   1  -3   53.99    7.38
   7  -1  -2   18.89    7.21
   7  -1  -2   11.52    4.96
   7  -1  -2    6.41    2.70
   7   1  -2    5.91    2.87
   7  -1  -1   10.96    5.38
   7  -1  -1    5.38    2.76
   7  -1   0    2.06    2.23
   7   1   0    1.59    2.73
   7  -1   0   -1.59    3.15
   7   1   1   15.69    2.60
   7  -1   1   20.38    4.05
   7   1   2    2.69    1.35
   7  -1   2    4.06    2.90
   7   1   3   61.82    6.04
   7  -1   3   61.02    7.10
   7  -1   4   16.83    2.70
   7  -1   5   32.90    3.43
   7  -1   6  134.45   11.28
  -7   2  10   41.75    4.11
  -7  -2  10   44.49    4.20
  -7   2   9    1.83    1.24
  -7  -2   9    0.72    1.16
   7   2  -8   12.35    3.72
  -7   2   8   19.90    3.65
  -7  -2   8   19.34    3.63
   7   2  -7   12.81    4.51
  -7   2   7   12.65    3.07
  -7  -2   7    5.59    2.59
   7   2  -6   10.87    5.17
   7   2  -5   77.75   13.09
   7  -2  -5   68.95   13.04
   7   2  -5   68.37   10.27
   7  -2  -4   21.33    9.98
   7   2  -4   42.89    9.12
   7  -2  -4   36.60    8.93
   7   2  -4   43.71    7.49
   7  -2  -3   80.31   16.19
   7   2  -3   60.98   11.14
   7  -2  -3   46.29   10.70
   7   2  -3   72.00    8.17
   7  -2  -3   73.03    8.29
   7   2  -3   58.34    8.61
   7  -2  -2   52.23   11.95
   7   2  -2   49.44    6.21
   7  -2  -2   47.75    6.31
   7   2  -2   40.44    9.09
   7  -2  -2   28.55    8.27
   7   2  -1   86.68    9.22
   7  -2  -1   73.02    8.89
   7   2  -1   84.73   13.79
   7  -2  -1   68.45   13.04
   7   2   0  103.60   15.47
   7   2   0  111.37   10.44
   7  -2   0   93.68   10.05
   7  -2   0   90.95   14.66
   7   2   0   80.16    8.74
   7   2   1   19.32    3.04
   7   2   1   33.94    4.90
   7  -2   1   28.08    4.74
   7   2   2   59.87    7.94
   7  -2   2   56.80    7.80
   7   2   2   65.95    6.33
   7   2   3    1.86    1.08
   7  -2   3   -1.26    2.30
   7   2   3    0.64    2.30
   7  -2   4   40.21    4.69
   7   2   4   45.96    4.87
   7  -2   5   11.70    1.62
   7   2   5   12.55    1.65
  -7   3   9   29.34    3.43
  -7   3   9   34.43    3.93
  -7  -3   9   40.72    4.12
   7   3  -8    3.04    3.02
  -7   3   8    9.48    2.47
  -7  -3   8    8.25    2.34
   7   3  -7   25.34    5.90
  -7   3   7   23.30    4.13
  -7  -3   7   24.81    4.28
   7   3  -6    0.85    3.67
   7   3  -5   -1.61    3.72
   7  -3  -4   19.43    8.35
   7   3  -4   12.98    5.53
   7  -3  -4   19.14    6.84
   7  -3  -4   22.39    4.36
   7   3  -4   15.01    4.80
   7  -3  -4   18.32    5.05
   7  -3  -3    2.61    5.16
   7   3  -3    1.43    2.83
   7  -3  -3    3.05    3.70
   7   3  -3    9.07    2.89
   7  -3  -3    5.30    2.70
   7  -3  -3   -1.93    3.32
   7  -3  -3    3.48    2.99
   7  -3  -2   40.67   11.03
   7   3  -2   24.31    7.53
   7  -3  -2   46.19    9.55
   7   3  -2   34.61    5.09
   7  -3  -2   28.71    4.92
   7   3  -2   44.20    5.82
   7  -3  -2   25.93    5.17
   7   3  -1    7.88    2.07
   7   3  -1   10.39    2.99
   7  -3  -1   11.12    3.16
   7   3  -1   12.74    5.51
   7  -3  -1   13.08    5.65
   7   3  -1   13.65    3.17
   7   3   0   45.99    6.01
   7  -3   0   47.08    6.17
   7   3   0   29.70    8.36
   7  -3   0   41.67    9.77
   7   3   0   38.99    4.77
   7   3   1    3.46    1.36
   7   3   1   -0.45    2.43
   7  -3   1    4.02    2.50
   7   3   2   31.39    5.29
   7  -3   2   28.75    5.05
   7   3   2   33.40    3.77
   7   3   3   39.10    3.90
   7  -3   3   27.30    4.53
   7   3   3   36.78    4.86
   7  -3   4   13.56    2.25
   7   3   4   14.06    2.24
   7  -3   5   34.04    3.68
   7   3   5   44.05    3.76
  -7  -4   9    0.78    0.88
   7   4  -8    6.12    3.15
  -7  -4   8    6.74    2.16
   7   4  -7    3.73    3.75
  -7   4   7   -0.35    1.71
  -7  -4   7   -0.37    1.72
   7   4  -6    5.04    4.49
   7   4  -5   35.74    7.34
   7  -4  -5   47.05    7.43
   7   4  -4    4.33    2.65
   7  -4  -4    8.81    3.35
   7   4  -4    4.55    3.18
   7  -4  -4    9.19    3.87
   7  -4  -3   45.89   13.18
   7   4  -3   47.56   10.70
   7  -4  -3   46.54    6.98
   7  -4  -3   44.19   10.44
   7   4  -3   61.62    7.14
   7  -4  -3   27.67   10.07
   7  -4  -3   64.33    8.15
   7   4  -2    1.96    1.58
   7  -4  -2   -2.33    3.26
   7   4  -2    1.58    3.12
   7   4  -2    3.34    2.34
   7  -4  -2    1.35    2.52
   7   4  -2    4.86    2.51
   7  -4  -2    1.70    3.36
   7  -4  -2    3.57    3.95
   7  -4  -2    5.52    2.85
   7   4  -1   90.07    9.41
   7  -4  -1   70.29    9.05
   7   4  -1   90.32   14.71
   7  -4  -1   50.67   12.23
   7   4  -1   99.89    9.32
   7  -4  -1   91.77    9.09
   7   4  -1   72.02    8.09
   7   4   0    4.44    1.58
   7   4   0    8.98    2.95
   7  -4   0    5.73    2.75
   7   4   0    5.00    4.67
   7  -4   0    1.71    2.95
   7   4   1   67.88    7.84
   7  -4   1   54.16    7.53
   7   4   1   58.29    6.08
   7   4   2    0.34    0.91
   7   4   2   -1.32    2.54
   7  -4   2    2.21    2.39
   7  -4   3   11.56    2.88
   7   4   3   13.78    2.88
   7   4   3   18.85    2.24
   7   4   4    1.25    0.75
   7  -4   4    4.48    1.14
   7  -4   5   43.80    4.15
  -7  -5   9   -0.18    0.54
   7  -5  -8   38.90    5.72
   7   5  -8   55.46    6.98
  -7  -5   8   45.11    5.04
   7   5  -7    3.57    3.79
  -7  -5   7    0.32    1.55
  -7   5   6  110.57   10.98
  -7  -5   6   97.02   10.93
   7   5  -5   18.25    3.86
   7  -5  -5   10.97    3.68
   7   5  -5   11.77    4.68
   7   5  -4  141.48   13.51
   7  -5  -4  111.82   13.40
   7  -5  -4  146.22   15.06
   7   5  -3   16.47    3.15
   7   5  -3   19.49    4.08
   7  -5  -3   12.25    3.83
   7   5  -3   19.56    4.16
   7  -5  -3   27.81    5.59
   7   5  -2  131.76   12.20
   7  -5  -2  108.95   12.04
   7   5  -2  130.14   12.11
   7  -5  -2  126.29   12.75
   7   5  -2   91.96   10.74
   7   5  -1   34.99    5.10
   7  -5  -1   36.11    5.38
   7   5  -1   33.48    4.71
   7   5  -1   25.12    3.77
   7   5   0   36.56    4.95
   7   5   0   44.83    5.61
   7  -5   0   35.83    5.46
   7   5   1   11.92    2.18
   7   5   1   16.50    2.80
   7   5   1   14.47    3.94
   7  -5   1   16.90    3.94
   7   5   2    7.27    1.64
   7  -5   2    8.64    2.86
   7   5   3   13.47    1.79
   7  -5   3    8.22    2.21
   7   5   4   13.06    1.51
   7  -5   4    3.44    1.96
   7   6  -8   50.96    5.69
  -7  -6   8   21.37    2.80
   7   6  -7   14.93    4.62
  -7  -6   7   13.36    2.48
   7  -6  -6   75.39    8.48
   7   6  -6   95.54   10.70
   7  -6  -6   84.65    9.61
   7  -6  -5   71.27    8.73
   7   6  -4   75.89    8.51
   7  -6  -4   78.23    9.09
   7   6  -4   80.53    9.51
   7  -6  -4   88.29   10.56
   7   6  -4   61.49    7.85
   7   6  -3   18.96    3.69
   7   6  -3   39.19    5.16
   7  -6  -3   28.50    5.10
   7   6  -3   34.22    5.15
   7  -6  -3   32.61    6.19
   7   6  -2   42.26    5.51
   7  -6  -2   31.99    5.29
   7   6  -2   38.82    5.16
   7  -6  -2   41.32    6.21
   7   6  -2   27.76    4.24
   7   6  -1   46.74    6.02
   7  -6  -1   35.05    5.83
   7   6  -1   51.11    5.78
   7   6  -1   39.61    4.89
   7   6   0    8.82    1.93
   7   6   0   16.07    3.35
   7  -6   0   11.84    3.73
   7   6   1   20.31    3.12
   7   6   1   14.88    2.36
   7  -6   1    9.59    3.61
   7   6   2    5.60    1.34
   7  -6   2    2.40    2.22
   7   6   3    1.41    0.81
   7   6   4    6.46    1.07
   7   7  -8    5.99    2.51
   7   7  -7   10.03    3.70
   7   7  -6   15.53    4.60
   7  -7  -6    6.74    4.02
   7   7  -5    1.03    1.77
   7   7  -4   12.24    2.86
   7   7  -4   11.45    3.63
   7  -7  -4   15.80    4.95
   7   7  -3    0.93    1.65
   7   7  -3   -1.29    1.81
   7  -7  -3   -1.32    3.50
   7   7  -2   15.11    2.82
   7   7  -2   17.47    3.28
   7  -7  -2   18.94    4.42
   7   7  -1    1.17    1.25
   7   7  -1    1.35    1.89
   7   7  -1    2.44    1.65
   7   7   0    4.35    1.54
   7   7   0    6.56    2.23
   7   7   1    4.71    1.67
   7   7   1    3.12    1.12
   7   7   2   10.62    1.68
   7   7   3    8.50    1.37
   7   7   4    2.51    0.68
   7   8  -8   73.31    7.64
   7   8  -7    9.05    1.74
   7   8  -7    8.90    3.10
   7   8  -6   38.84    4.94
   7  -8  -6   37.09    6.08
   7   8  -5    1.27    1.72
   7   8  -5    3.69    3.22
   7   8  -4    7.03    2.37
   7   8  -4    9.68    3.11
   7  -8  -4   15.89    4.73
   7   8  -3    5.50    2.01
   7   8  -3   14.05    3.27
   7   8  -3    8.83    2.71
   7  -8  -3   10.27    4.21
   7   8  -2    0.77    1.38
   7   8  -2    0.32    1.54
   7  -8  -2   -2.64    3.17
   7   8  -1   12.01    2.21
   7   8  -1   12.82    3.15
   7   8   0   17.51    2.60
   7   8   0   19.99    3.51
   7   8   1   11.76    2.32
   7   8   1    9.65    1.69
   7   8   2   20.05    2.41
   7   8   3   11.17    1.50
   7   9  -6    8.49    1.94
   7   9  -6    7.55    2.93
   7  -9  -6    3.14    2.92
   7   9  -5    6.52    2.09
   7   9  -5    4.74    2.78
   7   9  -4   -1.14    1.66
   7   9  -4    3.47    2.05
   7   9  -4    1.94    1.91
   7  -9  -4    1.83    3.35
   7   9  -3   13.36    2.87
   7   9  -3   16.93    3.27
   7  -9  -3   18.54    4.66
   7   9  -2    4.90    1.72
   7  -9  -2    2.94    2.78
   7   9  -1   51.21    6.09
   7   9  -1   41.98    4.84
   7   9   0    5.78    1.41
   7   9   0    8.81    2.27
   7   9   1   28.55    3.15
   7   9   2    4.16    0.98
   7  -9   3   33.34    3.73
   7   9   3   37.82    3.46
   7  10  -6   14.47    2.00
   7  10  -6   29.10    3.61
   7  10  -5    1.89    1.34
   7  10  -5    1.20    1.13
   7  10  -4    8.83    2.34
   7  10  -4   11.76    2.51
   7 -10  -4   16.80    4.31
   7  10  -3   -0.46    1.29
   7  10  -3    0.35    1.57
   7 -10  -3    2.61    3.18
   7  10  -2    7.77    1.78
   7  10  -2    5.63    2.10
   7  10  -1    0.87    1.09
   7  10   0    1.93    1.54
   7  10   0    0.29    0.94
   7  10   1    2.38    0.93
   7  10   2    1.33    0.70
   7 -10   2    2.11    1.22
   7  11  -5    6.09    1.40
   7  11  -5    7.97    1.41
   7  11  -4   31.48    3.71
   7 -11  -4   23.11    4.67
   7  11  -4   27.03    3.47
   7  11  -3    2.89    1.32
   7  11  -3    6.59    1.91
   7 -11  -3    6.25    2.96
   7  11  -2   30.92    3.61
   7  11  -2   14.44    2.44
   7  11  -1    0.57    0.88
   7  11   0   16.98    2.12
   7  11   1    1.06    0.67
   7 -11   2    4.75    1.23
   7 -12  -4    2.69    1.94
   7 -12  -3   23.46    3.66
   7  12  -3   25.37    2.83
   7  12  -2    0.36    0.72
   7  12  -1   12.89    1.71
   7  12   0   -0.24    0.55
   8   0  -9    0.95    1.41
   8   0  -8    2.96    2.82
  -8   0   8    5.35    1.79
   8   0  -7    0.50    2.89
  -8   0   7   -1.42    1.99
   8   0  -6    6.49    3.38
   8   0  -5    1.39    2.67
   8   0  -4    0.43    2.53
   8   0  -3    0.40    2.24
   8   0  -2    1.92    2.31
   8   0  -1    3.99    2.21
   8   0   0    1.78    2.12
   8   0   1   -1.04    1.91
   8   0   2    0.71    1.77
  -8   1   9    2.35    0.90
  -8  -1   9    2.25    0.89
   8  -1  -8    1.27    2.60
  -8  -1   8   -0.26    1.52
   8  -1  -7    8.65    3.70
  -8  -1   7    1.40    1.77
   8  -1  -6   13.74    3.92
   8  -1  -5   43.02    6.33
   8  -1  -4   39.44    5.87
   8  -1  -3   39.67    5.82
   8  -1  -2   45.78    6.20
   8  -1  -1   76.35    8.52
   8  -1   0   49.63    6.25
   8  -1   1   18.82    3.61
   8  -1   2    7.11    2.16
   8  -1   3   12.08    2.10
   8  -1   4    4.55    0.84
  -8   2   9   39.66    3.84
  -8  -2   9   38.16    3.86
   8   2  -8    6.76    2.90
   8  -2  -8    9.46    3.39
  -8   2   8   12.14    2.31
  -8  -2   8   12.41    2.33
   8   2  -7   56.10    7.21
   8  -2  -7   53.21    7.46
  -8   2   7   57.28    6.47
  -8  -2   7   49.82    6.28
   8   2  -6   11.94    3.59
   8  -2  -6    7.13    3.42
   8   2  -6    8.97    3.97
   8   2  -5   60.63    7.75
   8  -2  -5   59.44    7.98
   8   2  -5   73.13    9.52
   8   2  -4    1.24    2.41
   8  -2  -4    1.33    2.32
   8   2  -4    1.84    3.15
   8   2  -3   17.04    3.69
   8  -2  -3   17.58    3.87
   8   2  -2    0.38    2.17
   8  -2  -2    0.78    2.32
   8   2  -1    1.44    1.89
   8  -2  -1    3.35    2.25
   8   2   0    3.92    2.44
   8  -2   0    9.49    2.84
   8   2   1    1.51    0.90
   8   2   1    2.41    2.07
   8  -2   1   -0.70    1.98
   8  -2   2    9.49    2.37
   8   2   2    7.75    2.24
   8   2   3   17.91    2.22
   8  -2   3   14.05    2.11
   8  -2   4   10.12    1.37
   8   2   4   10.85    1.42
   8   3  -8   27.35    3.97
  -8  -3   8   31.21    3.50
   8   3  -7   45.86    6.12
   8  -3  -7   40.63    6.29
   8   3  -7   53.33    6.94
  -8   3   7   47.54    5.50
  -8  -3   7   38.81    5.33
   8   3  -6   36.73    5.54
   8  -3  -6   34.22    5.89
   8   3  -6   36.32    6.50
   8   3  -5   44.11    6.28
   8  -3  -5   46.02    6.56
   8   3  -5   48.43    7.59
   8   3  -4   31.95    4.98
   8  -3  -4   23.38    4.76
   8   3  -3   36.14    5.15
   8  -3  -3   25.45    4.86
   8   3  -2   17.04    3.71
   8  -3  -2   18.70    3.92
   8   3  -1   10.07    2.89
   8  -3  -1    8.00    2.68
   8   3   0    5.65    1.40
   8   3   0    6.04    2.37
   8  -3   0    3.71    2.27
   8   3   1   -0.13    0.76
   8   3   1   -1.02    2.03
   8  -3   1    0.70    1.95
   8   3   2    1.14    0.68
   8   3   2   -1.06    1.68
   8  -3   3    7.16    1.37
   8   3   3    5.54    1.26
  -8  -4   8   28.82    3.28
   8  -4  -7   15.16    3.64
   8   4  -7   16.35    4.05
  -8  -4   7   14.07    2.69
   8   4  -6   33.13    4.78
   8  -4  -6   40.76    5.69
   8   4  -6   37.19    6.05
  -8   4   6   25.72    4.06
  -8  -4   6   23.18    3.99
   8   4  -5   15.27    3.58
   8  -4  -5   16.83    3.98
   8   4  -5   22.47    4.88
   8   4  -4   15.99    3.58
   8  -4  -4   15.43    3.84
   8   4  -4   16.23    4.18
   8   4  -3   -0.76    2.32
   8  -4  -3    3.01    2.55
   8   4  -3    0.44    2.15
   8   4  -2    2.17    2.16
   8  -4  -2    4.83    2.56
   8   4  -1   -0.35    1.05
   8   4  -1    0.36    1.99
   8  -4  -1    3.50    2.46
   8   4   0    2.33    1.11
   8   4   0    5.60    2.62
   8  -4   0    3.76    2.53
   8   4   1    0.25    0.75
   8   4   1   -0.97    1.86
   8  -4   1    1.03    1.91
   8   4   2    5.90    1.09
   8  -4   2    4.12    1.77
   8  -5  -7    1.64    1.85
   8   5  -7    2.95    2.37
  -8  -5   7    3.88    1.40
   8  -5  -6    7.77    2.91
   8   5  -6   10.18    3.44
  -8  -5   6    6.14    2.00
   8  -5  -5    2.61    2.75
   8   5  -5   -0.54    2.75
   8  -5  -4    5.26    2.84
   8   5  -3   10.92    2.88
   8  -5  -3   12.54    3.50
   8   5  -3   10.02    3.02
   8   5  -2   -0.69    2.05
   8  -5  -2    0.81    2.29
   8   5  -1   23.11    3.56
   8  -5  -1   26.82    4.47
   8   5  -1   22.97    2.96
   8   5   0    1.86    0.97
   8  -5   0    0.37    2.24
   8  -5   1   16.28    3.25
   8   5   1   25.78    2.68
   8   5   2    1.94    0.74
   8   6  -7    4.62    1.46
   8   6  -7    3.56    2.30
   8   6  -6   -1.86    2.51
  -8  -6   6   -1.01    1.14
  -8  -6   5   -1.05    1.58
   8   6  -4    6.69    2.76
   8  -6  -3    7.77    3.05
   8   6  -3   18.15    3.25
   8   6  -2   10.67    1.96
   8   6  -2   15.00    2.94
   8  -6  -2   12.45    3.43
   8   6  -1   29.38    3.82
   8   6  -1   22.90    2.80
   8  -6   0   19.87    3.47
   8   6   0   20.31    2.51
   8   6   1   21.27    2.41
   8   6   2   13.82    1.66
   8   7  -7    0.54    1.44
   8   7  -6    9.53    2.11
   8   7  -6    6.81    2.57
   8   7  -5    0.66    1.54
   8   7  -5    1.58    2.24
   8   7  -4    8.61    2.51
   8   7  -4    5.38    2.22
   8   7  -3    0.88    1.16
   8   7  -2    4.93    1.39
   8   7  -2    4.78    2.01
   8   7  -1    0.83    1.34
   8   7  -1    0.57    0.85
   8   7   0   -0.59    0.93
   8   7   1    0.18    0.60
   8   7   2    0.52    0.45
   8   8  -6    8.28    1.65
   8   8  -5   35.25    4.50
   8   8  -5   36.34    4.82
   8   8  -4   17.37    3.20
   8   8  -4   21.18    3.38
   8   8  -3   17.41    2.37
   8   8  -2    9.40    1.62
   8   8  -2    9.35    2.32
   8   8  -1   25.19    3.23
   8   8  -1   17.99    2.38
   8   8   0    3.92    0.99
   8   8   1    4.38    0.84
   8   9  -5    9.68    1.82
   8   9  -4   24.82    3.43
   8   9  -3    6.08    1.26
   8   9  -3    6.09    1.90
   8   9  -2    7.45    1.93
   8   9  -2   11.38    1.60
   8   9  -1    1.99    1.15
   8   9  -1    0.61    0.69
   8   9   0   -0.08    0.56
   8   9   1   -0.17    0.39
   8  10  -4   11.99    1.88
   8  10  -3    9.00    1.87
   9   0  -7   25.38    4.33
  -9   0   7   36.51    4.17
   9   0  -6   -0.72    2.29
  -9   0   6    0.95    1.82
   9   0  -5   25.57    4.35
   9   0  -4   -4.43    2.34
   9   0  -3   10.36    2.67
   9   0  -2    2.04    1.79
   9   0  -1    0.54    1.54
   9   0   0    0.98    1.56
   9  -1  -7   14.20    3.20
  -9  -1   7   21.16    2.92
  -9   1   7   17.76    2.81
   9  -1  -6   13.55    3.48
  -9  -1   6   19.83    3.44
   9  -1  -5   12.24    3.18
   9  -1  -4    7.98    2.71
   9  -1  -3   -0.32    1.94
   9  -1  -2   -0.30    1.83
   9  -1  -1    2.20    1.73
   9  -1   0    2.46    1.68
   9  -1   1    2.35    1.31
   9  -1   2    6.11    1.16
   9   1   2    0.71    0.97
   9   2  -7    4.30    1.75
  -9   2   7    4.95    1.48
  -9  -2   7    1.91    1.20
   9   2  -6    6.65    2.43
   9  -2  -6    7.41    2.85
  -9   2   6    7.94    2.18
  -9  -2   6    7.03    2.25
   9   2  -5   11.89    2.96
   9  -2  -5    6.97    2.74
   9   2  -4   21.26    3.76
   9  -2  -4   20.21    3.79
   9   2  -3   13.13    2.87
   9  -2  -3    7.12    2.68
   9   2  -2   17.43    3.35
   9  -2  -2   24.47    3.72
   9   2  -1   10.24    2.47
   9  -2  -1    7.81    2.37
   9   2   0   13.70    2.80
   9  -2   0   12.49    2.61
   9  -2   1    0.56    1.10
   9   2   1    0.26    1.15
   9   3  -6    0.80    1.77
   9  -3  -6   -1.25    2.04
  -9  -3   6   -0.25    1.36
   9   3  -5    4.47    2.21
   9  -3  -5    0.35    2.16
   9   3  -4    3.86    2.03
   9  -3  -4    3.78    2.54
   9   3  -3    9.73    2.55
   9  -3  -3   10.78    2.93
   9   3  -2   13.08    2.67
   9  -3  -2    7.65    2.60
   9   3  -1   11.13    2.52
   9  -3  -1   10.64    2.69
   9   3   0    6.30    2.03
   9  -3   0    4.76    1.88
   9   3   0    4.15    1.65
   9  -3   1    6.60    1.46
  -9  -4   6    5.76    1.58
   9  -4  -5    0.31    2.13
  -9  -4   5    8.93    2.08
   9  -4  -4    7.86    2.82
   9   4  -3   11.02    2.24
   9  -4  -3    8.69    2.77
   9  -4  -2    9.13    2.64
   9  -4  -1    4.34    2.17
   9  -4   0    4.71    1.62
   9   5  -6   14.70    2.35
   9   5  -4   16.70    2.89
   9   5  -3    6.37    1.70
   9  -5  -3    5.13    2.44
   9  -5  -2    3.23    2.04
   9  -5  -1    5.60    1.81
   9   6  -5   11.89    2.11
   9   6  -3    5.02    1.55
   9   7  -3    2.33    1.03
   0   0   0    0.00    0.00


TITL 1 in P2(1)/n
REM P2(1)/n (#14 in standard setting)
CELL 1.54184   7.872068  14.208385   9.421785  90.0000 103.6308  90.0000
ZERR   15.00   0.000561   0.000906   0.000565   0.0000   0.0061   0.0000
LATT  1
SYMM -x+1/2, y+1/2,-z+1/2
SFAC C N O I
UNIT 15.00 15.00 15.00 15.00
SIZE 0.06 0.11 0.26
TREF
HKLF 4
END
_computing_structure_solution     'SHELXT 2018/2 (Sheldrick, 2018)'
;
_shelx_hkl_checksum                44665
_olex2_submission_special_instructions  'No special instructions were received'
_oxdiff_exptl_absorpt_empirical_details
;
Empirical correction (ABSPACK) includes:
- Absorption correction using spherical harmonics
- Frame scaling
;
_oxdiff_exptl_absorpt_empirical_full_max  4.036
_oxdiff_exptl_absorpt_empirical_full_min  0.291
